# Supplementary material for: Transcript Assembly and Quantification by RNA-Seq Reveals Differentially Expressed Genes between Soft-Endocarp and Hard-Endocarp Hawthorns
Source: PLoS One. 2013 Sep 5;8(9):e72910. doi: 10.1371/journal.pone.0072910 (PMC3764154; doi:10.1371/journal.pone.0072910)
Supplement: Table S1 — EST quality of C. pinnatifida unigenes. (XLS) [file pone.0072910.s003.xls]

## Sheet: Sheet1
Supplementary Table S1. EST quality of C. pinnatifida unigenes
#ID	RPKM in H8	RPKM in S7	Log2(S7/H8)	Definition	Unigene Length of unigene (bp)	Length of complete CDS (bp)	Length of CDS in apple genome (bp)	Identity between hawthorn and apple gene (%)
8_Unigene_BMK.8268	2347	50	-5.55	CaffeateO-methyltransferase	1375	1098	1098	96.72
8_Unigene_BMK.23516	1061	19	-5.8	Chitinase	1372	975	963	94.97
8_Unigene_BMK.35315	945	6	-7.3	Laccase	2030	1752	Not found	─
8_Unigene_BMK.34349	836	7	-6.9	Cellulose synthase	3665	3165	3165	97.69
8_Unigene_BMK.37868	716	3	-7.9	Laccase	2114	1755	1049	89.76
8_Unigene_BMK.37131	630	8	-6.3	Peroxidase	1487	957	957	96.97
8_Unigene_BMK.39034	574	11	-5.71	Hypothetical protein	1356	795	798	96.37
7_Unigene_BMK.5380	565	9	-5.97	Chitinase	224	Not found	─	─
8_Unigene_BMK.36495	535	1	-9.06	Hypothetical protein	878	567	483	88.82
8_Unigene_BMK.38295	527	14	-5.23	Hypothetical protein	1749	975	981	97.04
8_Unigene_BMK.5677	400	12	-5.06	Caffeate(p-coumarate 3-hydroxylase)	2000	1542	1077	65.63
8_Unigene_BMK.16186	384	5	-6.26	1-aminocyclopropane-1-carboxylate oxidase	1445	1041	1041	97.69
8_Unigene_BMK.3504	377	4	-6.56	Hypothetical protein	1142	750	741	96.53
8_Unigene_BMK.1356	366	4	-6.52	Cellulose synthase	3807	3207	Not found	─
7_Unigene_BMK.9117	364	4	-6.51	Cellulose synthase A	717	Not found	─	─
8_Unigene_BMK.6505	359	2	-7.49	Hypothetical protein	719	Not found	─	─
8_Unigene_BMK.12598	341	3	-6.83	Hypothetical protein	1530	1032	1005	94.19
8_Unigene_BMK.38617	337	4	-6.4	Hypothetical protein	1457	822	822	95.86
8_Unigene_BMK.11372	310	4	-6.28	Laccase	2104	1680	Not found	─
8_Unigene_BMK.23618	304	6	-5.66	CoA ligase	852	Not found	─	─
8_Unigene_BMK.8476	298	9	-5.05	Putative uncharacterized protein	844	303	306	94.12
8_Unigene_BMK.28922	294	3	-6.61	Disease resistance response protein	799	582	Not found	─
8_Unigene_BMK.16680	282	2	-7.14	Hypothetical protein	1289	870	Not found	─
8_Unigene_BMK.28344	267	6	-5.48	hypothetical protein	1161	798	Not found	─
8_Unigene_BMK.33879	264	8	-5.04	Unkown	585	141	Not found	─
8_Unigene_BMK.33679	260	3	-6.44	Hypothetical protein	1583	951	1590	96.85
7_Unigene_BMK.7611	251	5	-5.65	Hypothetical protein	781	567	741	72.87
8_Unigene_BMK.12910	248	4	-5.95	Disease resistance response protein	1019	555	555	78.6
8_Unigene_BMK.16089	228	3	-6.25	Ferulate-5-hydroxylase	2031	1557	1554	95.18
8_Unigene_BMK.13530	217	4	-5.76	Unkown	284	Not found	─	─
7_Unigene_BMK.11384	213	3	-6.15	Cellulose synthase	895	Not found	─	─
8_Unigene_BMK.29520	204	2	-6.67	Hypothetical protein	2502	1815	Not found	─
8_Unigene_BMK.4544	201	2	-6.65	Hypothetical protein	2080	1200	1374	83.77
8_Unigene_BMK.26942	201	4	-5.65	Cytochrome b561/ferric reductase transmembrane	1594	1230	Not found	─
8_Unigene_BMK.30135	196	4	-5.61	Cellulose synthase	3502	2967	2946	97.2
8_Unigene_BMK.36210	190	0	-17.54	Oxidoreductase	2117	1758	Not found	─
8_Unigene_BMK.28541	177	1	-7.47	Alpha-1,4-galacturonosyltransferase	2332	1599	1599	97.44
8_Unigene_BMK.34454	175	1	-7.45	Unknown	263	Not found	─	─
8_Unigene_BMK.33808	169	3	-5.82	Hypothetical protein	2431	1299	1362	88.21
8_Unigene_BMK.37276	159	2	-6.31	NAC domain protein	1665	1203	1203	99.09
8_Unigene_BMK.33744	158	3	-5.72	Glycosyl transferase	1562	1104	1116	93.66
8_Unigene_BMK.24616	158	4	-5.3	Lysophospholipase	1498	978	1146	82.64
8_Unigene_BMK.37961	156	2	-6.29	Oxidases	2143	1761	Not found	─
8_Unigene_BMK.35770	150	2	-6.23	Photinus-luciferin 4-monooxygenase	1407	Not found	─	─
8_Unigene_BMK.26836	146	3	-5.6	Hypothetical protein	1229	873	867	93.93
8_Unigene_BMK.37718	132	1	-7.04	Hypothetical protein	1556	1293	2376	85.04
8_Unigene_BMK.36548	129	1	-7.01	Hypothetical protein	2239	1798	1701	83.26
8_Unigene_BMK.4670	125	3	-5.38	Hypothetical protein	688	550	Not found	─
8_Unigene_BMK.38447	121	2	-5.92	Hypothetical protein	1778	1257	1569	77.25
8_Unigene_BMK.36794	117	3	-5.29	C3HL domain class transcription factor	1815	1101	1119	94.73
8_Unigene_BMK.118	116	2	-5.86	E3 ubiquitin-protein ligase	2199	1029	927	88.05
8_Unigene_BMK.1438	112	0	-16.77	Unknown	619	Not found	─	─
8_Unigene_BMK.38974	107	2	-5.74	Unknown	1234	738	1435	87.82
7_Unigene_BMK.930	14	637	5.51	Peroxidase	1285	981	321	92.83
7_Unigene_BMK.36997	15	560	5.22	Phosphoethanolamine n-methyltransferase	2944	1479	1479	97.97
7_Unigene_BMK.14829	1	388	8.6	RD22-like protein	1081	Not found	─	─
7_Unigene_BMK.41191	2	341	7.41	Unknown	669	Not found	─	─
7_Unigene_BMK.37018	4	240	5.91	Hypothetical protein	1574	1107	Not found	─
7_Unigene_BMK.35127	3	227	6.24	Hypothetical protein	1183	759	759	96.31
7_Unigene_BMK.39423	1	210	7.71	Sieve element occlusion b	1721	1359	1833	70.5
7_Unigene_BMK.36452	4	143	5.16	Thaumatin-like protein	1308	753	753	97.61
7_Unigene_BMK.19623	0	132	17.01	Unknown	7551	5634	Not found	─
7_Unigene_BMK.2135	1	116	6.86	TIP subfamily	1029	759	759	96.18
