# Supplementary material for: Transcript Assembly and Quantification by RNA-Seq Reveals Differentially Expressed Genes between Soft-Endocarp and Hard-Endocarp Hawthorns
Source: PLoS One. 2013 Sep 5;8(9):e72910. doi: 10.1371/journal.pone.0072910 (PMC3764154; doi:10.1371/journal.pone.0072910)
Supplement: Table S2 — Detail information of SSRs in C. pinnatifida unigenes. (XLS) [file pone.0072910.s004.xls]

## Sheet: Table S3(Hawthorn.Unigene.1K.fa
Supplementary Table S2. Detail information of SSRs in C. pinnatifida unigenes
#ID	Length	SSR_type	SSR	Start	End	Sequence
8_Unigene_BMK.34310	1750	perfect_SSR_2	(TC)11	1	22	TCTCTCTCTCTCTCTCTCTCTCgcacacgcacactctctttctgtagagtacatttttgagcttcttcaagcgatccagattttcggtgtttttataggacctcaactttttgcattttttgtggcatttttcttgcgatttcagatgtgcgaaatcacgaaaaatatcatctacaacatttgaaccatgatcatagttgtggtggaaatactagtccagtgagcgatgcagttcagaaacgtgtttcacgagctattcgagatgagagatgacaaggggaagaaatcaacgagaggaggggaagagaggaagcacacgcgc
7_Unigene_BMK.1767	1133	compound_SSR	(GA)7gtgagatctaaggagatgtgagagaaaagaggagggaagcggaagcagagtccctgttacgtcagcagactcagcagcacaagtcggccgttga(T)13	1013	1133	tcttgaccagcagtatcccaaatttgcaatttaattcttttcccatcaagctctatggtccttatcttgaaatcaataccaatggttgtaatgaaactagttgtaaaggacccatcagagaaacgcagaagaaggcaactcttacccacaccgctgtcgccgatcaggaggagcttaatgaggtaatcgtaatcggctcgagctctggcaggtggagcagccatggcaaggattccaaagccacaaaaaataataaaaaggagagaattgattcgaggaggaagagaaataccagatcagGAGAGAGAGAGAGAgtgagatctaaggagatgtgagagaaaagaggagggaagcggaagcagagtccctgttacgtcagcagactcagcagcacaagtc…
7_Unigene_BMK.15850	5576	perfect_SSR_2	(AG)11	5554	5575	cataagcgcagagtctgcggtgataggcctcctcagaggttgcatcggcatactcatatcgataataacaatactgttctgaggcgaagtctcccgaacgcatatgtacttatcggattccatagtaacatgtgtaaacgttatgaattgtggattaatcccaacgctcggaagcgttagggcctccttcatggtgatcggggcgttcgcggccgccatggctgcggagcagatcgacggctcggaatcggcggcttggatctacggatgcgatgcagccgtgaagtgtgaatccaccgcAGAGAGAGAGAGAGAGAGAGAGa
7_Unigene_BMK.6582	1696	perfect_SSR_3	(AGG)6	1304	1321	cagcagccttatagctacaaccatccatagctctcaaaactctacctctctcttcatgattcacaagcttccttgttcccttttccaatcccaatttctccaggaactcgtcatcaacagtcccagaaaagtcaaccatggcttgtcccaggcctaaaacgtcccatctatcaggcgatccaaaatccccgtcggcgtattcttcttcctcctcatcagtatcagcagaaggactttcagcttcatcatcgtcatcaacgctctcaaagtgagcaggtgagtgagctccaaagctacagcAGGAGGAGGAGGAGGAGGatgaggcgctgagaaacccacgtggccctctggtcatggttgcggttgcgggggtgtgatggagaaaagcaaaggcggcag…
7_Unigene_BMK.6582	1696	perfect_SSR_4	(TCTA)6	1626	1649	ggcgctgagaaacccacgtggccctctggtcatggttgcggttgcgggggtgtgatggagaaaagcaaaggcggcagaggagctggaggaagaggaagtaactctattttttgaagaaggacggggtggataaggcgcggggggagtggaaggggggtaaaaaaagacagaaatgcgaggggaatgcggagaatatagtggtggagagcagcccagggtcagggccgcactcgtggcgccgattatctgcggaggagaaacaacaaccgatgcagacatcctcgctcgcacgctcgctccTCTATCTATCTATCTATCTATCTAtttacttctcccgaaattttcaagcactcgcgcctcctatttggaag
7_Unigene_BMK.2212	1815	perfect_SSR_3	(CTG)5	615	629	caacatcccagtcaccttagccgtgtgttcaggctcaatgcgctcaacaagtggatatagttgttcgcccagcatcaaacgctgattctctggggtagcagaagctaaagctgaagcaagtgttgacattggcaacggcccagaacgatggatatcattaggagtcacaggcagccctgcaccgtcaagtggcaaaggcatcattggacccacaagaccttgaggagccaaagatgggtccactccattccgagcatttcccatgtatctcaagccttgatttgagtgacggtgcagtaaCTGCTGCTGCTGCTGcacatgttggaggttcccacctcgacgtgcgcccattcgctgcacaggttgaccttgcctctgaaggtggtatggcataatgaa…
7_Unigene_BMK.41038	1637	perfect_SSR_2	(TA)8	1582	1597	ttaatcattattgagttaaagtacagacaacgaagaaaccccattcttggcaaattttgaccacgtcttggatgattttggaccgttgatcaggagattcggaggtgagaagagacatatcaactacggggattgcgaattcgggatcgtttggatctgcttcgtcatttgggttcatgttgaaggcataagcagaaggaacagagctgagagcaggtgattcagcaagcgatttgatgctttttacatccatggtttgagcaccaacttgagccatagcttttcaaggaaagagagtatTATATATATATATATAtcagaagaggataagtgaaaagaataatatgtcagtcgat
7_Unigene_BMK.33823	1864	perfect_SSR_2	(TC)7	69	82	gagcaagtctctgctttccctcttcacgcgtctccaacacgactttgatttccctttcatttctctctTCTCTCTCTCTCTCtaaaaatctctcgaatttcagtcacctgctcatcaaattcaaacgcaacggctgcagaaaacccaaatcaaaacgcaacccagaaccaacggacggagacgacgaactgagacagtatgctgcgctcgtgctacaggccgcttgagcgctgtctggggttgcgatttggtgctggaggcggcggagatgggctttggcacatggacttgaagccccacgcctccggtgactactcgattgcggtggttcaggccaattcgaatttggaggatcaaggtcaggtcttcacctcgccctctg
7_Unigene_BMK.40922	1906	perfect_SSR_2	(GA)10	1887	1906	gacgaagttgcttcgagtgcagtttcaagtcctttgccaaatcttcttcccttacccattgtcgtctcgatagagcatcgagcaccaccaccgcaatcccccgattatcgctccggccggtcttgggctgattctcccctttcgtcggtatgtcatcgtaaaacgccctcgcagtaagcttcaccagcttgttgaacggctcgatgctcatcgtctacgaatcaattccggcgaatttctttcgatttttgaataatttctctctctcactgctgcgtgcgcgggttcagttaagctactGAGAGAGAGAGAGAGAGAGA
7_Unigene_BMK.3034	1197	perfect_SSR_3	(TCT)5	10	24	tcgtcgtcgTCTTCTTCTTCTTCTgcacattgtcgggctgggccgtgttcttcctctatcagcttcccaataaagacaaaaaacagaggaaacagacgcccactgagacttgatgcttacgattcctcaaagagcgacactcccaatggctctgccgattccgaccctcccaacgccaccactctgccaaagagcaggagagaaattctgttggagtatgtcaaaaatgtgcagccagaatttatggagctgtttgtaaaaagggcaccccagcaggttgttgatgcaatgcgccaaacggtgacaaacatgattggaacatta
8_Unigene_BMK.8796	1228	perfect_SSR_1	(A)10	148	157	tttacaacttcaaaataaggcaactaaattgatgagataaagagttttgggctgatgctcacatattcagaatggtctacattctattccggccgaccatataccataaaatcgcagcaaaaaaataccagtactctttgataaaggAAAAAAAAAAggtactaggaatcatcgtgtactactctcattaccaaaccaaacaaattataaggaaacatttcaacatgagcacatggtatgcacataaggacatcaatgtaaatagagttgtctgcggattacagaatatttatgacattcaagcccacctccctcaagaagcataaaaatcccatgcttacgcctcgtccatctgctcctgcaaatctgaagtccaaagagtgaggttgtccctcaaca…
7_Unigene_BMK.2484	1374	perfect_SSR_1	(A)10	1099	1108	tctcgtccattgagtacagatgctacgaaacaaaagaaagagaatctgggaggtgctgcagaattgtcacgacaaattgaacttattggcatggctaaagagtaagtatgctgaaaaatcgatgaatactaaagttgcagaacctatagcactgaggaaatgttgaaagtagtcgagactttacctggggcagagcctggaagtgatttgaggtggtttgcaagcgagttattttgctctgtcgtgaagaatgatgacttcaagcttcatttccttattcggaatcacgagaaaaaaaagAAAAAAAAAAcaaaacaaagacagtacaatgagaatttgaagatgttttgtgttatgttgtttcaatagtttgccaattttaaaccatctttggagtat…
8_Unigene_BMK.8808	2692	perfect_SSR_2	(CT)6	2543	2554	cgcattccggtacactctagaaggcggtcctcctccacctccaccatagaaaccatagtcctgaggaggaggaccagatgagttggaagaagactgaaggtgttgaagaccagctgactgaagccacctcccattggacgaagtctccaagaagttatcagagtattgccgcttgtggtgcacccccgccgcaccagatctctgcccttgcctcccaactccgttcatctctctcactccgaaccggatccaaatctcaatcggaccctccgatcaaaaacccagatcggaacctcaaccCTCTCTCTCTCTatcttcaaccacacacaaaaatctggatgatttgttactgcaacggaggctcctgtttcacagctcgaagcttctctgcgaatattt…
7_Unigene_BMK.11517	2290	perfect_SSR_2	(AG)8	1	16	AGAGAGAGAGAGAGAGatgaggaacaattttctttttcgttctttaagatagagaactacatatattatatacttgtattcagtcaacaagtccactgccagaaaatatttacaacggtctctcttccctctcaaaagactcgtacaacacaaacccgagtcgaaaaaatagagcacgcacaatttagccggactgagcgaaaccaacatgcatcaaacaatctctccttcctccccatccacgtacagcgtcgattcatcatcatcgtagtcatctcctgaatattcgggctttagaaataaacctagctgctcc
7_Unigene_BMK.3853	1943	perfect_SSR_2	(CT)6	1932	1943	ccacgacatgaagtaagacgtattcctcctcctcttaatcctactgggaaattgggaaattgaaactgcaaccaaaagaacccttaaaccttctccaatggcattggcttcttcccaccaaaaaaataaaaaatccccaaaatccccaaaatccccaaagccctaagctttcaatcacacacttcctccaccaaccctaattccaaatttccaacaatacccatcaaagatgaatattgtgagttgggtttgaaccattaaagtcatcggcttggccgaaaagatgacatcttttattggCTCTCTCTCTCT
7_Unigene_BMK.29973	1231	perfect_SSR_1	(T)10	253	262	tatggggggaaatgtaaatcaattcaactttttttacttggggtaaaaccacttattctttttattgacacaactaatttgtcacacagcacacatacatattacatatatggggggaaatgtaaatcaatccaactttttttcttaaactgatctctcttttaaatagaagcaatagtcggggctataataaatatgatacgaataatattattcttgcaactttctcacacaacctaggatttcttagggTTTTTTTTTTcttctcctctcaaatcattcttctaggtcacatacatattatgagaatctttccgtacacctcttttttattttatgtatccacacttcatatttgtcccttgattctcatcatcagacttattaaacctaaaaata…
8_Unigene_BMK.8916	3091	perfect_SSR_1	(A)11	2876	2886	atttgcagccaaatctgcccatgaagtgcgcatagttgatacaactaggacaaaattatcactccaaaatagccttaaaaaatatatataatctttgaacccacttcaaaattctccaccaattgaatccctaattcaattacaattccaacaaaatccaatcgacgcagacgataaaaccctgaacaaataaacactaagtaagaaaaaataaacaagcaaaaaactttacacaaatatcaattcaaatatcaccaaccacaaaaccaacaactcaacaacaatgcacccaaaatcaccAAAAAAAAAAAcccccatttcaccactgaacccaattaataaaattttccctcattttctcttctactttgataaaattttcccagcaaccaaactgaa…
7_Unigene_BMK.35073	3330	perfect_SSR_1	(T)16	3	18	agTTTTTTTTTTTTTTTTcaccaaactcttacgctgatgcaaaccttgcttattatacaagttccaattgctcaacaaaaacaaattacagtagccttcctttcagttaggctcgagagttcgaaaattacagtagcctgaagggaacaaagggactaactagtagtaggagatacatatatcgtacaaaaagtcctgcaactattttacatccacaaaactgcaaacatacatatctatatataatccatacgcaatgatctgcaggctctggctaatatgttacaagcaatctcagctctcgtaattgggctgctt
8_Unigene_BMK.19136	3186	perfect_SSR_1	(A)10	106	115	cgtttacactcagaaatcttcaacccaaaccctaattaagttgttccatttcaaaccggtgaaaagcaatccggcaccttataagtgctatagaattaagtagggAAAAAAAAAAtacagaaataaatacattactgaaaaacggacttgaagacatggaggtggaactccaacactctgtattctttttgcttttgcttgaaacaaaaccggattgatcttcaccggaacatggcgattacctgttcattttctcaatctgtaaactaaatttattctaattcttcatggccttctgaagggcattggatgagttctaaaatgttgatcacttcactcatgtccgggcgatttgatggcacttgagacgcgcatattaaacccagctttaccaccgga…
7_Unigene_BMK.39512	2155	perfect_SSR_3	(TCC)6	99	116	tccatttctctctgttgcatgtagatgctcttttcaaaaaccctaactcgctcaactcacctcgactcggcccgtcactcgctcactacttcctcggtTCCTCCTCCTCCTCCTCCtctccaacctcactcgacccgtccgagttccagctggcccagtcctaccgcgctgtccctgccccactctggcactccctcctcaagtccctctgcgcctccccctcctcctccgacattggacttgcctacgccgtcgtttcgtggctccaaaagcacaacctctgcttctcctacgaactcctctactccatcctcatccacgccctcggccgctccgagaagctctacgaggcttttttgctctcccagcgccaatccctcactcccctcacctacaatg…
8_Unigene_BMK.8941	1113	perfect_SSR_3	(AGT)6	967	984	agagccacaactaggggtgacatgacaacccagattatgactatgaatgaaggtggaaactcacgcagcaacaccgttggctatgaaacacctactatggttaacatggtaaggatgtcgcagaatcttggggttaatcgcacggcttaacttcaacaagtaatcgagcctcatagcccgacttcatttttcggtaaggtgtgaatacggatatacaacattcatcctcggattaattcatactaggctgatagtattagtaactggtactttcaagagaaaccttttataagttctgacAGTAGTAGTAGTAGTAGTcgtcttcatacctaatcctgctgcttgttttgatggtttacacatgattttccttcataatttgatggatattcgagtagc…
7_Unigene_BMK.1749	1093	perfect_SSR_3	(GAG)5	993	1007	ctcgcctgctgtcttacttttcgaatctctttttcaagacgattcttttcatccttttcattgtcactttcgtcttcactccctgtccataaagtatcatcttcatcaatctctttcttccaggcttccctgaattctttgtcaccaggttttctatttccaaagagatcgtaaggtttatgaccactacgagcatatgatcgtgaagcttgaaaatttggagaaaacccagaagagaaaatcggagttgttgaagtggttacagaagatgcaaaatcagacaggttttgcaaggtgaaaGAGGAGGAGGAGGAGagagagaaatggggattagggtttttgcaaatacaagaaaggagggaagggcgggaacacagcctccgagccatcgtatcgtat…
8_Unigene_BMK.8967	1467	perfect_SSR_3	(TGC)5	542	556	tttgagaacaagagatatatagagacgtatatgtactgaacaacacagatatcagaacaacgaagaggctaaagcgacatcacccgccatctcctcaaaactaggaatttcatcatccttcaacaattcactatttcagaagccatttccccatattcagtagagtattaataaagcatttatccactgttcatgcatcaattacttcaacaagctctcgtacttaattttccgccccagctgcctatacaacatttcctttacctatatgcagcaccactctcacaagaacaacacctgTGCTGCTGCTGCTGCtccgtccttctgtaagacatatcaactctcttgaaccacctcctccctctccttcacaatagcttccatgcaggaatatccttc…
8_Unigene_BMK.8967	1467	perfect_SSR_3	(TGC)5	1013	1027	gccacatacaacaccatcaccaatcccagcacccacggcatcaataagaacccaatgaagaaagtcaccgatccgcacagcatcagagccatcgaaatccccagcatcaacgacgcgaatcccgccggcgagatctgcgccgtcgacgccggcggcggccccctcaacgacgacgaagacgaagtctggggcatcatcaccgtggagttatcagagaattgaatcggcgtgggagaagatcggagcaggttgagaaccagagccgacagctcgaagaaaaccctggattgctggtcttgtTGCTGCTGCTGCTGCctccgcatcatctttctatcttattttctcgggaaaattgggaaaattgaggtctgaggtcaacaattcttaagaacctgaatt…
8_Unigene_BMK.8967	1467	perfect_SSR_2	(AG)6	1351	1362	ttttctcgggaaaattgggaaaattgaggtctgaggtcaacaattcttaagaacctgaattcctgagaaatccaaatcgaaatttcggcgaaattttgccgaaatcgaggcaatcggataaaagaagtgggattggattggagagggttctttgtcttctggacccttttgtaataataaaaatccaagtggtgagttttgagaggcagaggtttgtttgtttcttgtgataagtctcagagagagagaagtggtgagtttcgagaggcagagatttgtttgcttcttttgataaatctcAGAGAGAGAGAGaactggattttccttttcttttatttttttttctcggaaaatcggctgtttggattggaagaaaaaagacagagaaaagaatacaaa…
7_Unigene_BMK.39279	2651	perfect_SSR_2	(TC)8	108	123	cccaaatccaaacccccatccaaatgtgaacctgtctctgcaactctaaaaagttgaaagttattgcactctccgttttgaatataccgcaccacccctttgtgtttTCTCTCTCTCTCTCTCcctcagctgcattacctgacaaaaaatacacaaaacctcaccgacttagtagcaaaagcaacatgggtttctactgtgagcactgaagatcaagaatttcggacaaagttggagtttttgacccgaaatcgtacatgggtttaattcattttctcgtttctctgtttattctgctcgcattttctaccccaccccctgtttgtgggaatgccgagctcggagctctgatggagttgaaggcctctctggacccggaaggcagggttttgaagtcgt…
7_Unigene_BMK.5481	1049	perfect_SSR_3	(CGC)6	162	179	cagaaaccgaaaccctttgctcgcgaatcatcgtctctctatacgccgctacgtctgcgttacgaattgctaagactcttcatatttttatccgtttcagagcttatagatctccgccgacaaacccgaaatatgtcaccggctccagtggttcagcccggCGCCGCCGCCGCCGCCGCcgaagaggttctctccgccgaccagctcctcaagaacactaatcagaacaaggaagaagaggaagtcgtggtcgaggacgtcaaggacgacgacaaggacgaggacgacgacgatgaggatgacgacgacgacgacgacgatgacaaggaagatggcggtcaaggtggaaatgagtcatcgaaacagagcagaagcgagaagaagagtcggaaggcaatg…
7_Unigene_BMK.5481	1049	perfect_SSR_3	(GAC)6	301	318	cagaaaccgaaaccctttgctcgcgaatcatcgtctctctatacgccgctacgtctgcgttacgaattgctaagactcttcatatttttatccgtttcagagcttatagatctccgccgacaaacccgaaatatgtcaccggctccagtggttcagcccggcgccgccgccgccgccgccgaagaggttctctccgccgaccagctcctcaagaacactaatcagaacaaggaagaagaggaagtcgtggtcgaggacgtcaaggacgacgacaaggacgaggacgacgacgatgaggatGACGACGACGACGACGACgatgacaaggaagatggcggtcaaggtggaaatgagtcatcgaaacagagcagaagcgagaagaagagtcggaaggcaatg…
8_Unigene_BMK.39	2039	perfect_SSR_2	(CT)9	2021	2038	ggctttaggccttgatgtattgtctttaatctcctccaatacaggctccgtgatcttagctccattgtccaccttgtgatggcactctagcaatgagcacctaataagagaagctgcattttcatagtatatggaggaggatggctggagaagaagggcagcatacaccatgaaaaagaaagcaataaaaaccaagttgattcgaatcaccaaagcagctttagaaggtgtggccttcatcatctttttaagaccagcatatccttccatcatcttttcgggactctctgcatatatatgCTCTCTCTCTCTCTCTCTc
8_Unigene_BMK.9031	1379	perfect_SSR_1	(A)10	261	270	tgacaaacaacatgataatctacactaaattcatcaaaacaacattaaaagatcacaagctccgcactgcctcgataaacggttccataagaagggtgtttttggacaccagttgggttcagtaactgtatcatacggtaccgaatgtaaagttgatataagcagaagccaccttcaaaatgtttgtaagagagaagaaaaagaaaaaggcgaatgttcaacgatagattgttatcttccacaaataccatccatactctAAAAAAAAAAcactagaaaacctcgttgaaaggatggaaagccaactgcaagtatcatcttcaaatatccattggacctacatctggttccggagcagcaccctggtcagctccagcaccagcaccagcaccctcttct…
8_Unigene_BMK.9058	3182	perfect_SSR_2	(AG)10	3162	3181	aaacctcttcttctcgcgggcaaaagttggggagtcaccagaagtaaggtcaagtaagctagaataggaccttgaaaccattgtgaggacgagtcgggaacttctggtcagcttagaagtgaaagaggactgtgttgattcctcagggccaacttctccacagtgcagtcataaagcaacccagaaatgcaagaatcttgaggagagtgtctgtctatctatctatctacccatcaaagtagcctgagaaatcaaaatgcatattcaacccatcttccatcacaaaagtaaaaataatctAGAGAGAGAGAGAGAGAGAGa
8_Unigene_BMK.36533	2566	perfect_SSR_1	(A)11	465	475	tggagcactaacagaaaaaacacctggttatcctgtcttgattgttcatcaagcccagcctctgcatgcgaacacaatcaacatggattccagtgtttcattatatacattgcaatggatctggtctaaagggtagagacctccaattttctccaaaagagaaaaacaatcgatgccgaattgtacaaaattgtacaagatttcattaattcctttttttctgttcatctctgcacttgtatgtctcaaagcagcacaaggttacacagttcacatagcttttgattgagaggcaatttcAAAAAAAAAAAgatgaaaagaaggggccttttctgcatcatgcttctttaaccacacgtgtagcctttcccgccatgagtcgttacctattcaacaaaa…
7_Unigene_BMK.13810	1244	compound_SSR	(AGC)7tgcatcagcatcatcagcagcagcagcaacatcatcagcagcagcaacaacagcagctgaatcagcaa(CAG)6	1138	1244	ccaaaaaggctaatgttttgtgcaaaacaacaatctccgtagattaaggagaaagaaccgaaaggtgacgaagaaaataaaggaaaggaggaaagagagctctgcacatgcaaatgtcagagagctgtcagtgtacatgtaaagcaaaattaaggctcgtgcattcaagtcctaagaagcatcgtcatttgtcacccctcctcattccaaagtcagctgttaatttgtcacccctcctcattcaaacattaattgaatctctattgaaacaatcatctggttggcttctatggctaaagaAGCAGCAGCAGCAGCAGCAGCtgcatcagcatcatcagcagcagcagcaacatcatcagcagcagcaacaacagcagctgaatcagcaaCAGCAGCAGC…
7_Unigene_BMK.4996	3225	perfect_SSR_2	(AG)10	3205	3224	aacccaacaaattgctttcaccctgcaaagcttcattaatcgccataagtgagctagatccaaactgaaattaccaagataatcgttgtcactaaaaattaataacgacgtcagagaataatcctgaaaatcttagtttggatcttcaaaactgtcttggttcggatactttcagataactttgtgtttccgacaaccttgactggaacaagaaacataagactgtcaacagctacaaaggagagagagagggacagagataatcgccgatcctttcgtcagggaaagagaagaaagagtAGAGAGAGAGAGAGAGAGAGa
7_Unigene_BMK.37681	1710	perfect_SSR_2	(GA)9	1	18	GAGAGAGAGAGAGAGAGAggagagcttcttcttcgaagacgaggggaatcaaatcattgatatcgcagaaaccctaggacggagaaataactctgcttcttcgatcattgcgtttcaagatctcgattgttcgttcaatacagggactcattgtgcttcagctatggcaaactccaagggttcatcaaatatcagaaattttatgtattccggaaagcatcctttacttcctcctaaaagtccatttcctagtgttgccccatcatatgcagattatgtccttagtcctgcaattggatcaaaaattgttcagaagcc
7_Unigene_BMK.37276	1486	perfect_SSR_1	(A)11	148	158	aatgcacaaagaacatgcatgtatatatatttttagatacgtattgtagatgtatgtgatttttctatgaactctcacgaccaagaaaacaaggccaatcagaagccacctaattaaaaaggagtatattatagaagtatgaggcccAAAAAAAAAAAcgacggattattgatcacacaattaacttctgaataataaataattagtcactcaagattgaatcatagatcaagcagcagatggagcaggaaggtatggaatggttggctcctgcatggaagccatgatcaacggcggctttgagaaagtttcttcctccgcagttactgggttttcagccttgaaatccagggacttgtcgttgtaaatttcccaccatttggccactaagaccttgat…
7_Unigene_BMK.15511	1944	perfect_SSR_1	(A)10	176	185	ttccgaaaatcctgaattgaagcaagcaaagcttaaagccttcaaatacccagatcataacaataaagaatagatacaaggctaaacaaacgactactaatttaagcgtcgccgggatgttaacggaggcaaaagcgtcgcccagatgttaacggaggtatagaagaagagaaagAAAAAAAAAAttgaggctatacacttcaagttttgttctttttggcttccaaatttgtgccatctttgagtgtttcttgtgcatcattgtccatgccaaggctgaacaggcaagctgcttgaagatacaaagccgccggccactcgggagaaaccacctgggcttgcatagcgtccccaagggcttcttgtgccatatcactcatcaggtaagagaggcagcgc…
7_Unigene_BMK.8076	1132	perfect_SSR_3	(AGG)6	1	18	AGGAGGAGGAGGAGGAGGtggagatatcagattgtgtaatcgcaaatagagatgtttctgactctgctgagttgccaaaaaaagattcattttctccaaagcgtccaggttcgcctctttgggagcagtctgatagtcctaaacgtacagtaagcagagatgagaagggaaatgatagtgactgcaagaaccaagacaaggcactcttcagaaagatcacttctccacagaattctgtgaaagatagttctgtggaaactgacgtagatgtttcttacaatgaatatctcaataccaacatttctcaagactctgcag
8_Unigene_BMK.9170	3068	perfect_SSR_2	(CT)9	77	94	tctgcacgcgtttacgcgatttgggcaatcaatatttccgcttattactgaaacttttcccccaccggcatcgtcaCTCTCTCTCTCTCTCTCTccatattttattctgcagctccaattcctagttcccaaccaccctaccattctctatattcttttttctggtattttggtttgtttttatctttatttgtttgcattggttggtcttaaacgagtactagtaccacaagaaaaataaataaaaatccaatctttactattttttctgtcaaatttcttgtttttctcgacctgttgaactgggttttctttattttccttgaaaaaatggattgtgtatagtttctagactgccagtcatggatctggagggggtgagccgcagccatcc
8_Unigene_BMK.9170	3068	perfect_SSR_1	(T)10	2908	2917	ggaggaattttcgagggccaagttatgctttgagcattcctcatgcatctactctagaggttgggatggtctaccacgtataattctgcgtatacggtacaacttgtactcaaatgtactctacatcatggcattttttgctgccccttacactgtaaaaacttgtagaactcttgggcaatgcaaagtgcttctgatggtgctgagtatgcttcctcactaatatatgccaagttttgggcttgttatttgggttcggtttgcaaagcttttagcacattattcttgatcaaatcggcaTTTTTTTTTTattcgggtgatactttgatataatttaaactgggaaggtggattccaacttaagtatgaaaggtggagtacactactgtagtcaatttt…
8_Unigene_BMK.9181	1560	perfect_SSR_3	(TTA)7	1171	1191	ttggttagaacttatagcaacaacgttgcggcttttacaaaagattttgctgcagccatggtgaagatgagcgctattagtcctctaacagggacaaatggagagatcaggaaaaattgcaggctagtcaactaagtttttgagatttactgtaatacggtgatatttatataatttacctagaaatatgaacaagtatggggtatgtagctaggaagtgggcaagaatgtgcggttaaccaaattaatctgtgataaagttaatttcatgcgcactgaagaagtattgcaatgaaagccTTATTATTATTATTATTATTAttcttttaccgcctcttgttcttgctgccaagcaacaaggcgaagtaaaacagaatcctaaacagaaacccccaagcc…
7_Unigene_BMK.9010	1666	perfect_SSR_1	(A)13	258	270	ttttccgaaacatgtaatctaatttaaatagcaaagtattgggtgtaagcttcaccttcagtgcgagagaataacagaaaggaagaagcttcaccgtgattgatccaagttgcaactacttaacaataacaatgtaaattgtaaaatatgcagcgggaggggagggggacggattggatcaccattcccttgtctatatgcacaagaaaaacaacgatgataaaccactcccaagttccaactgtatgtttctctttAAAAAAAAAAAAAcagaatattgggggaaatttactcctccgagtaggaagatgtaggacgcggagtgtgcaccctctctggaagtgagagggtccacaccctctcggagccaacagcccgttcccccataatgaagaatag…
7_Unigene_BMK.1558	1918	perfect_SSR_1	(G)12	26	37	aaatttagaaatgtaaaagagtagaGGGGGGGGGGGGtgaccaactgcttaggccaagcctaggcggcgcttgacaggaatttttagaacagtaatctatacaatgattccaatacaggctcgggagagctgatcagccggtttctgaatcttcgtcctcaggcaacacgacgacattcgacagaccaactgaacctggaactaatgccatcccaagatactgctgcacaaccaagactgatgctgtagttgtgaaatctgaagaggtcaacaagctacctacaggccccagctccggacagtctcccttgatattcaaggcagcagctacttgacc
7_Unigene_BMK.23572	1559	perfect_SSR_2	(TC)7	1	14	TCTCTCTCTCTCTCtttctctctagcactcacatgaagtgaacaccccatttaaaaaccagacaacaaaatgctgcaactcaccaaacctcctccataccttgacacaatgtgccttcccttctcactctctctccctccacttcttctcttccttctcctctctctccctccttcaaccagcgccgccaccaacaccatgcttccatctgaatcagaaaccctcttcaagatcatggaatccatgtcctctgatcaaccctggagaatttctcaccctaccccttgccaagcttcctcctcctggcccggaat
7_Unigene_BMK.1425	1294	perfect_SSR_2	(TC)9	1276	1293	acactgggcagtgatcagggcaggtgcggacgtcatggaaatcttctctgcggcatttcttcaagatcttcttaagcttcttgaatccgactccgggcagcttcttctcctggccttgcatgtactcctggtatgtcttgcagaacttcatttttcatcgatatttaacccaaatccttcgaccttaattaaatttactggataatcagagatgggctgcgattgaaaggccgaaaaaaccaaacttttcttctgaaagttttatctggtgatgtttgtgtgtagggctgtgtaacggttTCTCTCTCTCTCTCTCTCt
8_Unigene_BMK.9229	1475	perfect_SSR_1	(A)10	319	328	caactcgagtggaacattagtacccgagttctgaaggtgatacaactgcacctgcagggaaattttgatcaattggtcttctataaaaagcaccgaaattgaagcctcgtcctttcttcaggatttattgacacgatctgctgccattttatgaaagcctaagtcagttgtagtattatgagagcacagtatatactaaatactaaagactccatttctacttgctcagatactaagaaactggaattctctttaactggatctaaccacctgagctagtggaggccagacttgagaaagAAAAAAAAAAtgtagccttgacggtgatagtgtcatggttgttagattgataattcctggccctttgtttagtgatgggaaatgtcagactgaggtgac…
7_Unigene_BMK.6179	2726	perfect_SSR_2	(GA)6	123	134	aaagcgaaattagaaaaagcattagaaatttgtccaaaaaaaagaaaaagcattagaaaaataacagagagagagaactattaagaaataagaatcccaagcaactgctcagaggaggggggGAGAGAGAGAGAgcaaaaggggaatttaggcgaaaagggtagcagagaaagcgaatggaatggttgcaaatctgtgatttttttaatcggtgggttgttttttgttggtgagatcttagggttttggttttggtagagtgggtgatttttgtgatttggggaagtgggtgatggtgggtttgttgttagggtgagatttgtgagctgggatttggtaatctgagtgagttggggtggttttggggggtttctgggatggtgtgtttgggggtgagat…
7_Unigene_BMK.10382	1441	perfect_SSR_1	(T)14	1324	1337	agaaacagcaggaacaaaaggcgtccagctaaatatcacagaattcttccgttctgccaaaaaacaacatgagacagagccgggggaaggcctaaaccaggatactgatattcagatagctgaaactagcaaagaaaagagaaatccatcgagtttgaatctgcccaaatctgtgagacgccgtcttttgtttgactaaggctttttcagatttgagccccttgctgcagctatttaggaatattagtttaagatgtaaagagtgagcccttctatccctcatgagcttagcatgtgtaaTTTTTTTTTTTTTTgttgtaaaaagttagggtttaggttaacataggatttagagtttttgcatcatcgttaagcgagcaaagcaagacttctggtgtg…
7_Unigene_BMK.3527	1171	perfect_SSR_3	(GGT)6	1116	1133	gaggacaagcccgaactctgttctcggggactcttcgtgtccgatttgccgtttctgagtcaagaatgggttttctttcgacagcatggagaggcccggcatgtgttgaattctctcacctgccttctctttgttcatgaacatcctgctcgtctgagtggttgctgcagaaggattagatgcagcaggctgctgcaagctcttgagctgctggttggcaataacgaggctgctgccaccaccgccaccgggaatggacactagagacgttgatgacgaagaagccaaaggctgctttgaGGTGGTGGTGGTGGTGGTtccggtgcggccggtctggccttccacaggctttcttg
8_Unigene_BMK.9261	1297	perfect_SSR_2	(AG)8	9	24	gcagagaaAGAGAGAGAGAGAGAGtctttgtgtgtaagtgacaaagtgagtgctttttaaaattttacgaaaactattacattgcagcagatttcggtcatggcgtcgaagctctgcgactcttgccaatcaccgacggcgactttgttctgccgcgccgactcggccttcctctgcgtcaactgcgactccaagatccacgcggccaacaagctcgcctcccgccacgcccgcgtctggctctgcgaggtgtgtgagcaagctccagctcacgtcacatgccaggccgacgacgccgccctctgcgtcgcctgcgaccgcgac
7_Unigene_BMK.27147	3430	perfect_SSR_2	(CT)6	72	83	tcagaagctactcttgggcatccgcatcccagatcttgcagccaaaaaagcttcccttcccctccacctcaCTCTCTCTCTCTgccaatttctggctttcaatccaaccaaaacaaacagaaaaaatcaaaatcccaacaacaaaaccacagaaagaaggaaggaagaagacgacgacgatgaattgggtttattttgcgaaacaaaaacaaaaccagaacccaacactccgccattgaaactccaccatgaaattgcgagctcctcctcaccagctcatcttctccattgttctctccctctccctcacttccctccgcgctcttcaattccaatcactaactgcaatccacagaagaattctccaccagcccctgtttcca
7_Unigene_BMK.4036	2978	perfect_SSR_2	(TC)8	68	83	tctttttttgtatatatcatcacacatatacatgtacagatgatcctcttctacacccagccagccaTCTCTCTCTCTCTCTCcctacatatctacctctccctttctctctctctgactttcgttcttctctctccctctcaaataaaactaaaagcaaaatttagcaattgtacacagtttcttttctttcttcttggaagtgagcatccaggaaccaggccgggctacatcggaatgaaaaatgaaaaaagttggaagatattccaaaccaaaatgggagggaaagagggcataggagaaaggaggaacaaagtggagccagagagcaatggggaatgaatgaataaatgaaaactgaacaaggaactaagctacctctc
8_Unigene_BMK.9294	5745	perfect_SSR_1	(T)11	5459	5469	gtcgataaacagttgataattttcactgatccggctttgagcttgaaagtggtggatcacatgctcaagctcggttgggaaggcgatggactaagccccctcatcaaatcatagttttaggaaaaggactacagaagatacccaacactagttacgacgaaggcatgctagctagctgcccctgttttgtaaatcgagccaattcattcggctgcaatttcgagctgtgttttgagtgtaagatatgtgtattaggtaatcagaaccccagagttgcaggttttgttgttgatatatataTTTTTTTTTTTggactcgattgagttgtaagtatgtaggttgagatgacgggctcatgtcgatggaggcctcgggctgtttatttttgttcattgattt…
8_Unigene_BMK.9316	1910	perfect_SSR_2	(GA)9	1893	1910	gattacagcctttccatcatagtcaccctgggtgatatgcacttgttgtggagcattgtaaccctttggcacctcaaatactttatgatccagaggtatatcaaccgatggatactcagatcggatgaaagtactcgtgattcccgctgcattcccattcatcaagaagctcaacgagacgaaagaggtaagaataattccaagcaacgcggactccatcctagtaaccactgccctcattgttcattcagcaaattacagtagaactaacagaaatttatagcttgaagaggttgagggGAGAGAGAGAGAGAGAGA
7_Unigene_BMK.40914	2021	compound_SSR	(CTT)6tcttcccccttttctttctctggtctgcagttctactgctttttggccactcctgctgc(AG)7	121	211	tttaattcttgtttttcttaccatatataagtatttatgctttgtgtcattcaacaattaatgcctctataccaccacacacttagaacaacaaggcagccttgctcttttgttgctctgCTTCTTCTTCTTCTTCTTtcttcccccttttctttctctggtctgcagttctactgctttttggccactcctgctgcAGAGAGAGAGAGAGctttcactcatgaagatgctagtggtgcttctcttgctgctggccgtgagtaatgccgtcaaaattgacgtagacgacgatgagaaaccgtgtgataataaactgacattagagccaaggccgcacagtgtgtccatcttagaatttggcgctgtcggagatggcaagacattgaacactcttgcctt…
7_Unigene_BMK.40914	2021	perfect_SSR_3	(TTC)5	1729	1743	attgaattctgcatctcccaccacttgggattgttcatatgtttccggctcttctgagtctgtcttcccagaaccatgttccgacctcaataccttgtattcaaatccttcctccgccggcttttcgctactcaccttgaatggaaaagccgcggtcttatagtaccaattcctccaaaatccagttatacttttcagccaaaatctacagtgagggaaagaacaaaagattttccaccattgccattaaaaattagaccacattcttttcaataagacacatatgttcagattatttgtTTCTTCTTCTTCTTCatcctgtagatttgcagtcccgcatgcctcttcttccatatcccgcacattatttgtacagcttcatttcttcattcatgtgta…
8_Unigene_BMK.9357	3645	perfect_SSR_1	(A)11	164	174	ttttgcacaagggtttaattatcaatttcaatctcgagggaagtatttgccaactatcattctcttcaaagattcataagggtagagaaacatatatatggtaaaaataggggggaagaaagatactacatatactataccaaaaacagaaaaacaaaaaaacAAAAAAAAAAAgtttctctctttctttgcaagttcgttgtgaatttgcttttgcaatttgtaggcttaaaacaggaagcagctaatggcatacagtgagcagcagaagatgaagtggaaatcagcattcagtactactactattactactacatgatgaagacaaacaagaaaatagcctccccctcccccaaacatccaactgtacaccgaaaaacttcaaacttaaaagttaga…
8_Unigene_BMK.9357	3645	perfect_SSR_3	(GGA)5	3522	3536	cggagagggcagagatctcaggcgggatgggacccgagaactggttctcagcgagggtgaggttggcgaggaagcggaggtgggcgaggtcaggggagagagtgccggtgaggtcgaggccggagaggtcgagggaggtgacgtagcggcgggaggagtcgcaggtgacgccggaccaagtgcagtggctggtggcgggggtccaggtggaaagggcggagttggggtcggaggttatggaggacttgagggagaggagggcgcggtagttggacattgcgatggcggagagagagtggtGGAGGAGGAGGAGGAagaaaaggagccgcattttttggggcgtttgggcaggcggtgtgtggaggagagaagagagagggaggggcgggggtagagagt…
8_Unigene_BMK.37498	1867	perfect_SSR_3	(ACC)6	208	225	ttttgtgagaaatatagggagaggagaagctagaagagctagctagtgagagaacttgaaaacaaaatgtctaaaacgggaggcaatgagataatagctgccccaatagcaccgcagccgcctacaccacccacagaagatcctccggagtctatgtctcgagcagcatctgtggcccgggtaccaccgctgctgatcccggctccaACCACCACCACCACCACCggtggcggtgaccagataacattaaaaaccccaaaagctttaactccaaaatctcgtactccacggttcatgacaccaataggaagccccattaggagggctctccacctcacaaggcttgaccctcaggatgcttggcttccaatcactgagtctagaaacggtaacgcttac…
8_Unigene_BMK.9377	1866	perfect_SSR_2	(AG)7	1508	1521	tgtcatactggttcgtggtgcttgcatcataactgaaaactcagaagttgaattcggcaagacaacaccaacatttgggcgcacacagtatttcttaggggatgtagtcttaaccttaaaagcaacatagttgtcagtcaggttggtaagccgaatagagcatgagctttgcttcttcaattcaaataagaacttcaattcctttggctgaatctctaacaactgcgtactcattgttatcggatcgtcagaacgcgttcaccggggatggacttcggaaaacgacgacgtttagatcacAGAGAGAGAGAGAGgaaggagaaacggtgaggaactagaaaggccgcgtttggatgaattatataacataatcgatggagtaaggatggaagggtgatt…
8_Unigene_BMK.9377	1866	perfect_SSR_2	(AG)7	1833	1846	ggtgaggaactagaaaggccgcgtttggatgaattatataacataatcgatggagtaaggatggaagggtgatttgatgcaatcgataaatccaagtaggtggtcaatcgctggattctagagagagaaagagagagagggagaggttggggatggtggcgatgattaagacgtaattaagctgtgatttgttaattttaatcaccgattccttcgaaattacgaatgaaatttcaaagttgttagatttgctttgcctttcagcttctttcagagtattttccttgtccactttcggacAGAGAGAGAGAGAGggagagggggagagaggcgg
7_Unigene_BMK.2180	2806	perfect_SSR_2	(CT)7	168	181	aaacaagaatgagggggtctctctctaaaaccaaaaaaaccagaagcagaaagcaaaaataaagtgggtcccagtgaacagtctaattctgccgccagctttgtcgtctatctcgtctccgtctccaccaccgtcgttcctctgcgtttgactctcaatctctctccCTCTCTCTCTCTCTccatcgtctcaccctatccgacattcgtctctctttcccaccctctctctcctggcttgggcatcacccaaatctcagagacttgggagagccagacagagtgtgcggtgtcgttttggctcaatctgcattgcattcgtctcagatcgatcaaaaaccagagcagcttctttatctttcaacgcttatcggtttccttttttgtttcatttccagct…
7_Unigene_BMK.38556	2749	perfect_SSR_2	(TC)9	1	18	TCTCTCTCTCTCTCTCTCttacatcaaagatttcaattttttctccccattgattctctctcgggaaacttttcaacgaaaccctactgcccaattgcctaggaaatcgttttccgtcactttcccgggaaaataccctacaattacccgttccggcgggggagggggtttgatcggctctggggatatttataaacccgagctagggttttgcgattggtacaggtttccgaagcattggggcggtagggtttgtgagggccgaaattagggtttcgtggcgatggggagcgtggatcgagtcgatgataggacatt
8_Unigene_BMK.35974	3115	perfect_SSR_2	(CT)9	1	18	CTCTCTCTCTCTCTCTCTcacatcagttcggtttcagaagattggatttttcgggtttcgttgtagattttcgatatatagagtgggaggatgtcaggaggtacacagaagagcatcaggaaagctcttggagccctcaaggacaccaccacagtttcgttggctaaagtcaacagcgattacaaggaattggacattgcgatagtcaaagctacgaatcacgttgagcgtcccgccaaggaaaagtacattagagctatttttgctgccgtttctgctacaagacctcgtgctgatgtcgcatactgcatccacgct
8_Unigene_BMK.9409	1112	perfect_SSR_2	(CT)9	1	18	CTCTCTCTCTCTCTCTCTcctccaaaatctgacagaccgccatttttctgtcaaaactcgcttcctccctcccacttcttccattctcgaactgcgtgctcaaatatctgtgctggattaacagaaagaagaagaagcaagcaagaaccagggagaaggggggagcgagatgtcgtcttcagacgaggaggggtcaggggaggagtacctcttcaagatcgtcataatcggcgactcggcggtggggaaatccaacttgctctcccgctacgcgcggaacgagttcaatgcccactccaaggccacgataggcgtgga
8_Unigene_BMK.35664	1583	perfect_SSR_2	(AG)11	1562	1583	aacgtgttcggggagaatggctggtccagcggcgaagttgaagacccgatcttgggattcggactggcccggcgagcgatcttggatgtgggcggtggtggtggtggctgagcatttgacggagatgggtttggcggggtttaggggggtggtggtggtgatgcgggtgaaggtcatggggatggtggcgaaggtcgttttggagtttttgaggaaattggtgtttgggttttggaggaggagcgagtgaggtgtggttgccattgccatggtgtcggcgttgctgcttcagaccaagctAGAGAGAGAGAGAGAGAGAGAG
7_Unigene_BMK.12465	1646	perfect_SSR_3	(CCT)6	152	169	gcaaaacaacaaacaaattcagttgacaatttgacattgacacattctctttccatctgagagattttgagaaaatctgaccgagctctgatgactagggtttgccttcagctcctcctcttcttcttcttcctgctctcagtctgctccaCCTCCTCCTCCTCCTCCTctgctccgtttcgctctctccaacctccgccgcttattccgagagcagaagcagcagcaacaaggtcagagtggagctctactacgaaacgctgtgtcccgacagttatcaattcattgtcaacgatctgatcaagctcttcgaaaccggaatcatctccgtcaccgatctgaagctctatccctacggcaacgccagggttggatccaacagcaccatcacttgccagg…
8_Unigene_BMK.9474	1066	perfect_SSR_2	(TC)8	8	23	tctctctTCTCTCTCTCTCTCTCtgcaaattcaatttcctctgaaaaacccaacctttgatttgttatggcttcttccgacatggatctcaacgcccctcattccatgggcaccaccatcattggcgtgacctacaacggaggcgtcgtccttggcgccgactctcgtaccagcaccggagtatacgtggccaatcgcgcctccgacaaaatcacccagctcaccgacaatgtctacgtctgccgctctggatcggcagccgattcccaggttgtttccgactacgttcgttacttccttcatcagcacacaattcagcttgg
7_Unigene_BMK.36418	2161	perfect_SSR_2	(CT)9	1	18	CTCTCTCTCTCTCTCTCTccatttatactcactcacattaccaacaaaaccaaaaactccagcattttcggagagaggcagcggagcgtagaaaatttgagaaaaagaaaaaagatgcattgtttaatagggagaagggtattatcggaaagtgcaaaatccctgcgggggcaacaacaacgctgcttctctcaggtggctcaaagggaggaagcccttctccaagacaatggcgtcgatggtctcaaaatgccctcctgtgattacacccctccgccgtacactggccctaccgccgacgaaatccttgcccagcgc
7_Unigene_BMK.36418	2161	perfect_SSR_1	(A)11	1770	1780	tgttttcagaatcacacctcccctatgctttaccaaggaagatgcagattttcttgtggatgcaatggactacacgatctcgaaaatttgaaagctagctctgtaatcaatcaccaatcggtctaagcaccgatgaactgttatctcttgaaaatgaaattatcaaaatatagtatggtttttgcttcaataattcgtctaagatcatgaagagtcatcaactcgttgtctctcactcagcacatatcttgacgcttgtttggtttacttctttatgatcttatgaatatttgaacggtgAAAAAAAAAAAgaaaaaaaaagagaaaattacccaataattgaaaccaaatttggaccaaaacccagaaaagaaaactgccaaaaagtaccagaatctg…
7_Unigene_BMK.36418	2161	perfect_SSR_2	(GA)6	2002	2013	tcactcagcacatatcttgacgcttgtttggtttacttctttatgatcttatgaatatttgaacggtgaaaaaaaaaaagaaaaaaaaagagaaaattacccaataattgaaaccaaatttggaccaaaacccagaaaagaaaactgccaaaaagtaccagaatctgagagattggaaccgattagttacatcaacatgtccaggggcacatcacgaatggaaaggattgagagcaactggtcagcttttgcagaaatgtgtggcagaagcagaagataacgtagagagagaagtgagagGAGAGAGAGAGAggtttggtggcggtggtggtggaatagattgtgtgacatattcaatggagaagcggtatgagctatatacagagagcggagcagccg…
8_Unigene_BMK.34521	2298	compound_SSR	(A)14gc(A)15(CT)6	1979	2021	caaaccaggtacctcaattcacttttccaaactttctttggggaaatttaacaaacgattggtgacctcaaactaaccagggacaaaaacccaactcagaaatgcttcaaaatccgattatccagccttgatttgatctgggttgctggctcctgatgcattactcaaagatgttgacagctgcttgcttgtgtagtctaatgaaggtgaagcagaaagagggctatatagcaactgggtttcgctggaaaggctggttttttaaaagattacacaacagaaagggaaagaaaaaaaaagAAAAAAAAAAAAAAgcAAAAAAAAAAAAAAACTCTCTCTCTCTcccccgtctctgtttgtaaatttcctccacattcagaaaaccctgttttccgcaac…
8_Unigene_BMK.9503	1746	perfect_SSR_3	(TTA)5	172	186	ttcgagaaacagaaaaacagagaaaagagaggggacaaaaatatattatatatcttcatcaaatgtgcagtacaacctacttatctcccactgataacaaaattccacccaccatgcattattctttttgtacatctcataataactacaatcgatatatataccaactagTTATTATTATTATTAaccttgatatgtatctctccctacatttttatgtagctattcacatcttccttcacaaagtatatgacactctttgaagcctctgagcgccatgaaaaaagcagatgcatataagactactcctcactgtcactttatatatactcaagtgtgacctttatttcaaccaccatgtcccacttcatctgagctacccttgaactcttgccttct…
7_Unigene_BMK.4134	1340	perfect_SSR_3	(GAT)5	1036	1050	gtattcacgatcaccttcaatctcagccgcctcaggctctgcttcttctacatacccattgatcacaaccgcagacgtcagctcataaacaacctcaggctctcgatacctcggttcgtaaaccgcctccgcctccgactcctgtttgatcacaaacgcagacttcagctcatgaacaacctccggctctcgatacatgggctcgtaaaccgctggagactccgaaatgctcacctccgactccggttgaagcttcggctgaggcgaccttccgtggccctggaatctggaggaagcggcGATGATGATGATGATgcagttaatgaggacgtagatgtacggaggacggagcacggatcggaaggaggagcacaagaccggcaagtgagatgctacgaa…
7_Unigene_BMK.3174	1362	perfect_SSR_1	(T)10	472	481	tggggtttttccgaacttctgatcggaacccagaaggcaaaaagcttgttcatttttttggaaggtaaataaaaccagatttgtgggtaatttgcgttttgtattttgtttgtatgtgctattggtggttgactacagactgcagcctgcaggtaattaaatgggaaattaatcattcatctagattatggttttactttcctgaattctgaacttgaaattacatgatctatgactatgacgagaaatatttttttactgtgccaaaaacgctacactgacataataaaagtggtagaaTTTTTTTTTTcttcaagcatttaatcacttgtattatgacattcgtgtattgactgtgttcccaaccaattgaacaaactcttgatgcatgacatgctt…
7_Unigene_BMK.9556	1293	perfect_SSR_2	(AG)8	23	38	caaggtacaacccatagcacgcAGAGAGAGAGAGAGAGcgagggatcgtagattaaactcgaaaaaacaaccctcatttactccgtttggtccccgaaactccccttccacatcttctctcaattcttttcgctcagattgcaccgttgtcctcaccgttcctcagatcaatgctataaacggtgaatttcgcattgctgggaagttgtgaagtgaagatggtgaagctgacaatgattgcgcgtgttactgacggtcttccactagcagagggactggatgatggccgtgatgtaaaagactctgaattctacaaacaacaagtcaaggctttattc
8_Unigene_BMK.9525	1008	perfect_SSR_3	(ATT)5	131	145	tactgattcactgtcaaactgagatttatagaagataaaagaaaccagccacaaactcacaaacggaacatactaacaaacataatagttggaaggaaagggaactcccatgtgagtttacagaactaagATTATTATTATTATTcattcattccagactgagttttgacaaattagaaaatgacaccaccaccacccacaaaccccaaaaaacagaacacggcagacttgccaatcaacaaaaaacaccaccatcattcaacaccttaacaaaaaaagaaacaactaaaacataacaaagttctccatcagaaatcaccaccacgaagacgaaggacaaggtgcagggtagactctttctgaatattataatcggcaagggtacgaccatcctcgagc…
8_Unigene_BMK.24851	2779	compound_SSR	(T)11cagagacaaaagttttcactttaaacatgtacatctctttgcattttcggttgatagctgcgtatttctccgttggcgactttcagacac(AG)10	2659	2779	ggaaacccattaggggtctggctaaagggaggcatgcccggaaaggatggggcttgagacgtagctgggaacaccggcatcaaactacgcagaggtttaacatccaaaacccttgacttatcaatcccagctgaaggaggaacaaagttgtggcttgaccctccttccatcacaaacccttgtccacaaatcaaccctaaactaaagtttttcgcttttccgacaaacccgaaaaaccctaatttctcttcaacttctgggtgattgtgatggttgtctaaaccctaatttcatttctcaTTTTTTTTTTTcagagacaaaagttttcactttaaacatgtacatctctttgcattttcggttgatagctgcgtatttctccgttggcgactttcagac…
8_Unigene_BMK.25683	1101	compound_SSR	(T)11ggtttcgggtctgaatctctgatctcgtcgatcacttgttgtctctccaaaattcccacgtacgcttatcttttcttcccgtcc(T)11	773	878	acatgacctcagccagcggcagcaaaggtagtggcgcgtcgaaaaattacgacaacaagaacgcggtgttttatcagatggaagggtcgtacgcggagcggtgctgcgcggtgtacgacggcaagaggaggagggtggcggagatcaagagaaaggaggcggtgggcggagtggcgttgggagtcgacgtcttccgcctcatcgtacagcccgatatggacacggcggtggccatgtccctcgtcatcttgcttgaccagatgtacgggacgtcgaagcggtaaaaagttaaaaaccttcTTTTTTTTTTTggtttcgggtctgaatctctgatctcgtcgatcacttgttgtctctccaaaattcccacgtacgcttatcttttcttcccgtccTTTT…
7_Unigene_BMK.38017	6541	perfect_SSR_2	(AG)10	6521	6540	acctcactgtcgaatgccgtctccccaaggttcccggcggtctgggttcgggttatccgcctctgcagtggctggtgaggtggcagttccgaaccaccccctctcgacgaggacgccatcttcctcctccacttcctatcaaaacttcagagctcaatcacactactgatccttcctacgtcaccaccggagcagagaagttaagccttgaaatccagcataaaagcagcagaaagacgagtgctttacagtgagcgtttccagcggaggagaaaccctaggagagagaaactggaaagcAGAGAGAGAGAGAGAGAGAGa
7_Unigene_BMK.11385	3395	perfect_SSR_2	(TC)9	3378	3395	aatgctatgtcgattccgtctatagcatcattgctcccaagaacacgtctccaaattatccccccatgccgaagatcaagcgatgctataacattctcctcagtggacaccacaacccgcctccgcccgcttttcggagtatggaacactgcttccttcactttccctatgtactgctggtgccaatccatgagaccaacttgatcttcgtagagcgaaagactgagatttgcagctgataagaacagaagaagaagcacgaaacctcgaaccgccatgcccatggcgactgattctctaTCTCTCTCTCTCTCTCTC
7_Unigene_BMK.36200	2501	perfect_SSR_3	(ATC)5	826	840	atcaagaaatcaacttcttatcagcatggcataactcagcagacatgcaccctagaacatgggaagcccaattccagtctggcataaagaccatagccctgatagcagttagagaaggtgtcgttcagttaggagctgttcacaaggtgattgaagacttgagctatgtagttctgctaagaaagaagttcagctacatcgaaagcatccccggagtgcttctcccacacccatcaactccatccttccccttcaagcctgatcatcatcatggctatgcaaacggtcccaccccagactATCATCATCATCATCctcaacatgcatggcatttccaaggtggcacaaaccctgttgcaccacctccaactcatgacttcatgtatgatcatccccaat…
7_Unigene_BMK.36200	2501	perfect_SSR_3	(ATC)7	1030	1050	gcatccccggagtgcttctcccacacccatcaactccatccttccccttcaagcctgatcatcatcatggctatgcaaacggtcccaccccagactatcatcatcatcatcctcaacatgcatggcatttccaaggtggcacaaaccctgttgcaccacctccaactcatgacttcatgtatgatcatccccaatatctcaaccctaatcaagtagttccactgaagaacataaccccctccatgagcagccttgaagccctcctctctaagcttccctccgtcgtgccgacgaatgacgATCATCATCATCATCATCATCatgttgttgctgttgattttctcagaacaaattcccaaacaaacaaattgaattccaccaaacaatgtcttggctctt…
7_Unigene_BMK.40790	1419	compound_SSR	(A)17gaagaaat(A)17gac(A)10c(A)11	1	67	AAAAAAAAAAAAAAAAAgaagaaatAAAAAAAAAAAAAAAAAgacAAAAAAAAAAcAAAAAAAAAAAtctatacactgtaatacttccttctgaatccaccacatcaaagattcgtggagactgccattggagaccttaatttcttttaccttaccttgaagaaactggatttaaagccctagcaaacccagaattcatggcagctccataaccctttgagctaaaccctaagcatccgagcaacccttgcctgtaaggcaagtaagtctttttcctcatttcctcagcctgagccctgtttgcagtgtaatgcagctcgtgaagcgacggcgccatccgccgcttaccaactccgttggtgggttt
7_Unigene_BMK.39865	3559	perfect_SSR_3	(CCA)6	214	231	aatgggattcttgaaaaaagaataaaaaggagccaaattgatggagagagaaggaaagaaagtttagtgagagaaagaaagagagagtttctggtgggctttgagctgtgattagctgtctttctctctctatctcactagcagtagagagactatacaaacaaacacacatctccaaaatccctagaaatctgccccccactcctccctcccCCACCACCACCACCACCActttcttcctcctcaaacccctaaccccattttctctctctccacattttcttcctttctctctccacatttccctcctctctcagatctcaaggtgctccaaaaccccatttgcaatctcacctgagaaaattaagaaaagggttttttgtttcttctaatttcctc…
7_Unigene_BMK.39865	3559	compound_SSR	(CCT)6ccgtcctcgcctcctcccccggttgttttaccccaatctccaccaccaccggtttactctccacct(CCA)5cctccagtgtcgtcaccgccc(CCA)5	1768	1902	gagcagctcaatgtggcgcacaacttgctgtcggggaagattccggcgagtatttgttcgctgccgaatctgcagaacttcacttactcgtataacttctttacgagtgagccgccggtgtgtctgggattggcaggttttgacgacaagaggaattgcttgccgaataggccggcgcagcgaacggcggcacagtgtaagtcgttcttgtccaagcctgtggattgtagttcttttagatgtaagccttttgttccgtctttgcctcctcctcctccgccctcacctccacttccttcaCCTCCTCCTCCTCCTCCTccgtcctcgcctcctcccccggttgttttaccccaatctccaccaccaccggtttactctccacctCCACCACCACCACCA…
7_Unigene_BMK.39865	3559	perfect_SSR_1	(A)10	2897	2906	caccgcccccaccagttcatctttcgccaccggttcactacagttctccaccaccgccaattgtttatgaaagcccgccgccccccactcctgtatatgagggcccattgccacccatctttggagtttcatacgcgtctcctccgccgccacccttctattgattcttttgagaattttctcctcctctaacctttcccagagcacaatcaccaaacactcaacagtcctcattcacccacaccatcatttctttctctttcgggcaattctcatcgctcgtgcagagttagaataagcAAAAAAAAAAgcatgaaagtttgagtttgtatgcaattcttgttgtcaatcaccatttcggcgtcgacgaacaaatgtctgaagaaacagagaagagga…
7_Unigene_BMK.39865	3559	perfect_SSR_1	(T)10	3271	3280	atgtctgaagaaacagagaagaggaagaggtgaaagcatagagatgtaatatcagtatagagagagaggtaagaggagaaagaaagtctctcccatatttatttgaaattgttatggattatccatttgatgagttgtggaaaataaaaatggcagagaaagagtaggttgcagagaatgtgtatgtataggagatgcatttcggagatcataattcaggctacaaacacagcagcaccacctccttccgccgctgctgggtttgtgctgggttttattgttactgtctctatttttttgTTTTTTTTTTggttttcatttcatacttttgtttcttctcaatttccaaattctatagtataatcctgaacattttacttgtattattaagtttcagag…
7_Unigene_BMK.38091	1295	perfect_SSR_3	(AGA)5	1192	1206	agcttggccaagattggcgcttagaacattcccaaagaagacctcttgcacaagggaaggatccacatttgctctcttaagagcacattgaatagcaagagagccgaggtgggtagcagagaaagaagagagggagccaaggaatccacccatgggcgtgcgggcgactcccactatacacacatctcgaggatgaataggatcagaagaagatggaggagccatgagcgatggaggatcgctgttgcaattgcaaacgaacagagagagagtacgtgcctcgtgaggttgggtcgcaggAGAAGAAGAAGAAGAttatcccatgggcatgattgatgattgtttgagtttatcgttttaaggtaattaattgatttaattaatgccgtgaccgacctt…
7_Unigene_BMK.19040	2151	perfect_SSR_1	(T)10	2001	2010	gattgtccggaagaaggtgactgcaagttcatcgtagtttaatagaatgtaatcaccaacagagtccaattttgttgcccgacagagatacaacttgctcgccaaaccgttacacgagaccatcttaagaggtgttttgtgcagaaatttctggcatctatgcaaagaggattgctgaatgacaaatttaaggagaagatttctatttttcggcttttatatagcttttcgcttaccttgatcgcaagtgtattgtactactatgttgatcttcaaattttagtaaattagaagcttacaTTTTTTTTTTgaacgttgcatatattttagtccagttctatatatctcccaagtagagggtgagtcttggcgcacataaaggttgcacttctgtgaccg…
7_Unigene_BMK.7428	1486	perfect_SSR_2	(AG)10	1	20	AGAGAGAGAGAGAGAGAGAGccagtttaatggcgaaaacctcacagctaaaccagaagaatactgctggaagcactaacaggagcagcagcaccactagcactgttacaacaacaaaagtcaagcggacgcggaaaagcgtccaccgtgactctccgccccagcggagctccatttaccgtggcgtcacgaggcaccgatggacgggtcgatacgaagctcatctgtgggataagaattgttggaatgagtcgcagaacaagaaaggaagacaagtttatctaggggcatatgatgatgaagaagctgctgcacgtgctt
7_Unigene_BMK.7428	1486	perfect_SSR_1	(T)13	1447	1459	agttgaagacgtatactggtatagaatgaggccagttttatttcgatgttcttgtgaatatggaggtataaggacatcgtgatcattgacacagaaggagatggtaaagaagaaagtatgctaattcttgttgtttattggctgattttcatatagatgggaatatacattcatttatccaatattttcataagaagataacttcataagttggcatttaagggccacacctatttacatcatttcatatatatgtagtggttgcgcttatgtcctatttttggtacgtaattgaggaaaTTTTTTTTTTTTTatgacatgtaccagataactaaaacat
8_Unigene_BMK.9732	2079	perfect_SSR_1	(T)14	117	130	ttacttttaacgttaagaacattttaactctaaaaaatcactcctaatactattcacttataacatctttttgaccttttggttaaaactcaaagttttctaactcttttcattagTTTTTTTTTTTTTTaaaatctactacaatggaatgcatgaatacatcggcatccgcagttcagagttgtgatttcatactgcggcttcaaattcttcaatcatagatgttacaaatctaactgactactcgcgcgttccctcaccaaggggtttgggcatggtggccgcaactgttcattcacttttaacagcaccgtatatgtggcgaacaaataccagggaaacacggaaactaatggcaccgagcatcaagaagaatgcataacacatgcaagcattata…
7_Unigene_BMK.39937	1119	perfect_SSR_2	(TC)7	1	14	TCTCTCTCTCTCTCacacacacattttcccttcaaagactagatttttgtctgtccttccctctcctcctctcttttcgttccattttttctcaaatttttattgttttttgaattcttttggcccacttgaaggccacaaccccttctctcccaacttgcaaactactcctttggaaattttttgcctttttggacatctgggttttggtgggttttttgtgttatatttcaggtctacattggcctatgcccgctgagtctctcttgattaaaaaggaagctccttctctgcttctctggctgctcaaggaa
7_Unigene_BMK.39937	1119	perfect_SSR_1	(T)10	372	381	tcttttcgttccattttttctcaaatttttattgttttttgaattcttttggcccacttgaaggccacaaccccttctctcccaacttgcaaactactcctttggaaattttttgcctttttggacatctgggttttggtgggttttttgtgttatatttcaggtctacattggcctatgcccgctgagtctctcttgattaaaaaggaagctccttctctgcttctctggctgctcaaggaagaagatcaagggggttagcttagatcgctgaaaagtgcaaagggtggaatgtcctaaTTTTTTTTTTcggggcactgatagtctgaaaaccaagccagatttgatatatagcatccggaggaggataagaatgtcatccgggagttctttgaatgt…
7_Unigene_BMK.37874	1864	perfect_SSR_2	(CT)8	1	16	CTCTCTCTCTCTCTCTccaacttctctgaaatcaaacggcaatggcgagtccaactcaggacatgatcgacacgtacatgagcatcaccggcgcgtctcactcactcgcgcttcgaaagctggaggaatacggaggaaatctcagtgaagctgtgaatgcgcattttgggggaggatatagagactttacaaatcccgggtcggctgctaacccccattacaatttctctcatatggatggtcagaatcaagttgcaccacatgcttacccgcaatacaataatatgagtgctcagaatcaagttgcaccacaagg
7_Unigene_BMK.2236	1501	perfect_SSR_2	(AG)8	1	16	AGAGAGAGAGAGAGAGaagagagatgagtctgaagaaaaaacccaaggcagtaattgtgggagggagcatagcaggggtatcatgcgcccacacgctcatattagcagggtgggatgttttggtggtggagaaatcatatgctcccccaactggaagcccaactggggctggacttggccttgaccctctctctctcagactcctccagtcatggattaaagaccctgaccttctccacaaggccactctgccgcttacaattgatcagaatgatgcaatagatggtcagaataaagtgaaatggacgctaactag
8_Unigene_BMK.9754	1217	perfect_SSR_2	(CT)10	1023	1042	cttcttctttaggtgctgaagaagcagctccatcaccacctccggaagaaataccagtggactgcaactggttggctactttatcagtttccttagcattagcctctttaacgagatcagggtaaaggtccggggcgttttggatcaaccatggcttgcatttctcgaaatcgggtccgaattcacagtactcagcaggcaaactgcacaccgcacagtacagtacgcgaaccggttggggcttccccgccatcagaactcagcctcaagctcctctctccgtacctcccctctctttcgCTCTCTCTCTCTCTCTCTCTgcaacggcatggctcacagccaaaatgcctacgcgaggctttcccccatctctctaccctcaaatcatgcaccaactcc…
7_Unigene_BMK.5137	1079	compound_SSR	(A)11cctcaaaaatagacaaaaaatcagagcaaaaattgcacaaacagagatagagagatatacagagagagaaagtgtgtgtgtgag(GA)10	809	923	ctccgggtcatccacctcctcatcatcttcatcctcgttgtcatcctctgtatcactagcatctttgttttccgcaccaggtttttccactttgagaagttcttcaaaaggaaaccctcctgtgattgcagtcaattccggtgacatattgataccattcatcagtgccccagtagcaaggagcagcagagcaagggagttgtgagcagcaacgacagtgtcgaccaccattgcttccaaaagagagccaacccagatgccctttttctcagaggcgcacaactccatcttcttcgctgcAAAAAAAAAAAcctcaaaaatagacaaaaaatcagagcaaaaattgcacaaacagagatagagagatatacagagagagaaagtgtgtgtgtgagGAGA…
7_Unigene_BMK.5137	1079	perfect_SSR_2	(AG)8	1063	1078	agatgccctttttctcagaggcgcacaactccatcttcttcgctgcaaaaaaaaaaacctcaaaaatagacaaaaaatcagagcaaaaattgcacaaacagagatagagagatatacagagagagaaagtgtgtgtgtgaggagagagagagagagagagaaattacaggacctacagaaaatgggttgtttcctatttcttttggggactttttcctagcaaagaacacagagagaaccaatgggtctgcgtttctctgagcagagaaagtttagaaccaacaaagtttcagtctttgaAGAGAGAGAGAGAGAGa
7_Unigene_BMK.27070	1323	perfect_SSR_2	(AG)10	1304	1323	gtaactgttccagctgagttgccggagacgagcttgatctgcatgtcaatccttccaaataagtactcattcttggacttgaagccagacccagaggccttatcgaggttgagtgtgagaagctgtcctccgttgagtatcttggcacggccgtcgccaaatgtaatgtcaaagtcttgaaagaaattaccagctgaggctgtcatggccattacagaagttgtgaacagagaaagaagaaacaccatattcattggtaccttacaagaagacattctaataatttggtgaaaatcgcgcAGAGAGAGAGAGAGAGAGAG
7_Unigene_BMK.40910	1937	perfect_SSR_2	(GA)6	2	13	tGAGAGAGAGAGAgtgattttattcaaaatgtggaaactcataatttttacattaggaataatatacaaaacgagtttatacaaattttagcgcttcgaagagggacgggctggtatagctcaactagttaagagcatttacttctagaccaaaagtcctaagttcaatttattccgtaccccactatcatttgtaagaaatgaaaaactttaacagtacaaaatcaatgaaactttagtcatatagttctccatacggttcgatagataaaaagaaagctcccccatatgcaagccctcaagaatcacagag
7_Unigene_BMK.40910	1937	perfect_SSR_1	(A)11	1895	1905	ggttatatggctcttccccaaatactcaaacaaccgtacaatttcatagggagggctggattattcgatctggaacggcacttggccttctagggcgcttaccacagcaacccggaggagaaagacatatccgtcaatcgaacacggcagatccgaaacccgaagaatccggcggtggaggattcgtgcaacggaaattccgattcctggcgaaggaactcgatgcgatccaaatctcaatgccccattaaaccctgcaagtagcacaagaatggctacggaagaagagggaggagttgtAAAAAAAAAAAgaaaagagggaggaggaggagcacgaaggttg
7_Unigene_BMK.41045	1946	perfect_SSR_2	(CT)9	1	18	CTCTCTCTCTCTCTCTCTagatctacattataaattaaaacacgttctttcaacaagttttggttttacagagaaaaatgagagactgcaagcttctttcttttgccattttttttgttcttgttcttgttaatggcgttaatggcgaagacccatatagatttttcacttggaaagtcacttatggcgacatttaccctcttggtgttaagcaaaaggggatcttgatcaatgggcaatttccggggcctcagatcgatgctgttacaaacgataacttggtcattagcgtcttcaactacctaagggaaccattcc
7_Unigene_BMK.11079	2229	perfect_SSR_2	(GA)10	1	20	GAGAGAGAGAGAGAGAGAGAgggtcctccgcgcgatccgactgagatttgagaaatggcggcgacgaagtacaagtatctgatagaagtggagaaggccaaggaggcaaaggacggcaagccgtcgcagggacctgtgtaccggagcctgttcgccaaggatggctttccgcctgcgatttccggaatggacagttgctgggatgttttccgcatgtcagtggagaaaaatcccggaaaccccatgcttggtcgtcgggagattgtgaatgggaaggctggtaaatatgtgtggctaacttataaggaagtgtatgacat
7_Unigene_BMK.37601	1588	perfect_SSR_2	(TC)8	1349	1364	aggactcccctctgccacaggcaaacctggatgccctgcgatctcacacagaagcaaggcattgcgagtggcgtcttccgtggtgacattaccaaatattgttgtgaagcctaagatttctaactccggtgattgaaatgccattaagatggccatggtatcatcgattccagggtcggtatcaatgatgagcttctcgcgcttcagacgattagccaaaacgccgtcgccttcgacatcgaccaccacgtcgtgagaattcgtcatcgctccctcggatgaacaaacgccttccttcgaTCTCTCTCTCTCTCTCagaacgataataacaatccagaggaaacgcctgcgagtatttatataatgtgtatgtatatgcgagtgatatattatattata…
7_Unigene_BMK.30461	7163	perfect_SSR_1	(T)17	7079	7095	cgagcccttcggaaaacaaacgtccatggactgcattgccgtgcgcccactaacatgcctaggacaagcctgtgcattggttcatccaaagccgaaccctccctaatatccaacaatccgagggcaaccgatgcgtggtgtcgaaagaaaaaaaccccactcccaagcaaaacaaaacaaagccaccccaaaaatcttcccaccctcgatgcttccaacaaataatcccaccctttttaaaaagtttttcccaccccgtttaaagatttttgtcccccttttaattttgaaaacgaaaacTTTTTTTTTTTTTTTTTaaaaaagtttttccaaccccgtttgaagatttttgtccccctttaattttgaaaacgaaaaggttttg
8_Unigene_BMK.78	2242	compound_SSR	(A)10cagcaggaagaagcgagaaaaggaagatatcggtaaaaatctagggttctgaatcagtccccttgatactttgcgattct(AG)7	2064	2167	taagcttcacactatcagtcctgtatttaatattcgacaaatcctctatgaactcctcccgcccagtaggcatgacattttttagtctctgggagacgaagacgatgggcgcgaaaacagagacgcagagcagagcgaggatgaggatcctctggcatcgacgaaacagcttcatcaatggccgttagggtttcttccactccaacaacagcacatttcacagatttttctcagatcacaaccgaaaaaattaaacccaatgcttcgattacaagaaaacgaaccggaattaaaaattagAAAAAAAAAAcagcaggaagaagcgagaaaaggaagatatcggtaaaaatctagggttctgaatcagtccccttgatactttgcgattctAGAGAGAGA…
7_Unigene_BMK.6688	1389	perfect_SSR_3	(CTT)5	1348	1362	tattcaatgctgaaacagcagcaccagacgccgcgtcaattccatatatcttcccctcccggtatgcatttgagttagcaatctgaacatccggcggaagagcataaaatccaggcagccattccacttcttcaagcttgcacttgacctcagcttcaatctcttcgattcgatcttcgaaaccgggcttcagccttatgtaacgtggggtcgactggctctcggaataaatcgaagggtccaaaccgttctccttcagaaaatcgaggaaggcgtccggcagcgccggcttcgaagctgCTTCTTCTTCTTCTTccatgaaattcgaagacagattcgaaa
7_Unigene_BMK.2587	1997	perfect_SSR_3	(TGA)5	1461	1475	cggaaagctaaatccgccaccggcagcagcagtactaatacagctagtcgtagtagcggtagagtttgcggctggttgcatattgatggttgtattgttgacttggcgttcccaattccgacgacgttcatcaccccagagcacatggcgattgtcgtcgcgcggccttgcaatcgaagagtggttcagattggcagctgtaacaagacaagtagttggagcagctggtggtatctcatccttggtgagaattaattgggccggcatgttataaatatctccgcctccaactccgactatTGATGATGATGATGAcatgcttgatttcttttcctgagcaacaacttgaactgatttcttgcccgagcaggggcatctcgctgacctcctcggaaaagc…
7_Unigene_BMK.27710	3293	perfect_SSR_2	(TC)9	1	18	TCTCTCTCTCTCTCTCTCtgtgtgttcatcttccctgctttagtgcatcgtgggatacttcttgataaagtgcctgagactgagcctctccaccagttagcaccacctgggaattccagtggtagaaagtaataattatcacttcctcgtctcttctgccatttccttttcctgtgtgaggtgttctttcacctcttctgtcctcagttgcaaaatttggtttctggggtttaatgggttttgtcaatttctgtattttgggtttatttgtcactgagttgaagtatcaaactttatttttacttcatttttcttggt
8_Unigene_BMK.83	1124	perfect_SSR_1	(A)11	93	103	ttctcgtcacgggatgtaagtaatcaatagtgactgagagcttgttcagagtgcttctagacaaaaacaacaaaaacaaaaacaaaacaaacAAAAAAAAAAAtgctagaagcacttttattagagtaatatgtgtcctggtgcacattaaaagtgcttttacaatctagaaacacatttggtttgtactgaaatccgacttcaagtaactttcaattaatctttcctgagaaaaatcagtgaagtagcctttcccaactctcataccctcttcctttgcaagcctctcaacttcaagttgaaccttatctcctcccaccttctctggttccaacaaattgcaagctacttcgatgatggattcaccgtgcgcaagtgccatggcttggaccgaagcaa…
8_Unigene_BMK.37767	1981	perfect_SSR_4	(AGAA)6	1	24	AGAAAGAAAGAAAGAAAGAAAGAAgccagcttttataaacaggacagacttgccacaaccttacctgctcaaggtggagggtcaatggaagaaaagctagcctagctaaaaagcctttaaaagctgcttaaagctttaggaaaaagtggattgcagaaagcaagagcttttcctcttcctctctctttctctctcatatgtgaccgtgagagagatgaaagaaagtaaagctgaaacccactgagtcctacttcacctgcagacatgtgtgtaggtagggattgattgattctgagtcatcttcttctcttacttaaactcctc
8_Unigene_BMK.16477	2149	perfect_SSR_2	(GA)7	45	58	agtgtgacctatgagtgacagagtgtgtggtttaatttaaacttGAGAGAGAGAGAGAagagagagagtaaaaaaacgaaaagaaaagagaaggaaagggggttgaaacagggcgatatccaccatgaacatttgtctctcacatcttccaccttcttcttcttccgggtcgattgtgttcttcgctttagactgaagaaagaacgagaggggaaatcccagatgctcttcgaatggggaagggtgaagcaaatctgcaccagcagcagcagagtgacgggggtcagaatgcttcgggactcaactgtcctggatgttctacggttttcaaccgaatcgccaaaggcttaagctttag
7_Unigene_BMK.5121	1011	perfect_SSR_1	(A)10	56	65	caacactctaccataatcaacactctaaacatgagacagaaatttcaaatgaaatAAAAAAAAAAtggagaaatttgagaaaacaatgaaaatcttgattttccaatatgcaccgggatccttgcctgttggatctttggccgcactcttatgccggagcatagtagagttttcttcgtacaccggagcatagtagagattgattgggacaattaatcttgcagatcggaccaacctctctacctctcttgtactcttcctttcctgagaggaaacaaaggtggcaaggcactgctcttcacctgtgtgcaaattggcacatttaccatcggccttattcttatgcttgcggatcttgttcgttc
7_Unigene_BMK.3202	1186	perfect_SSR_1	(T)10	1168	1177	ggatcttaaaaagggaaaggcccctgcgcaggttgcattggatgaagcagcatttttgctggatctagcttccattgacgggacttgggatgactatgtcgggcaggttgctgatcgatataaagaggcaggcctccaggatgttgcaggattcgtattatacagagattgatgatggagataaagagatttatgttaaaactgaatatacagtgtcatgaaattggcttcatgaccggagacgatttttgtgctgagtaattagtatgtgcaccatccttctgaatttgtctctctttaTTTTTTTTTTaactcatta
7_Unigene_BMK.32643	3871	perfect_SSR_3	(GTG)5	3300	3314	cgatcctcgtcaacaaggtggcatgaagaggaaaacctccctgttaccctaacatgatgaggacggtgtccactactcgatggtttggatcgagtactggtccccttcttgtcatgaaggaaccagttgagaaagtcggccaactgcggtggcttcctttcatcgacgtggcccgtcaagtactgaacatcggaaggcagagacgaagtggtagtggctgaggatttgtgcaagttgctagtggcggttttgggcaccttttgttggtaatcatctctatctctggccgcagttgtggtaGTGGTGGTGGTGGTGgtagtggcagtgtcgctgtctttggttactttctcgtgatcgtgatgatcttcttgcaacagctgtttggacgacgaatcgaac…
7_Unigene_BMK.32643	3871	perfect_SSR_2	(AG)8	3841	3856	ccgtccacacgttccggccggcgtcgtttctcaatctctcagaatacaccgagaagcagaagaacgatcacaatatatatagataaatatatgtatatatattgcttaataaacaaaatcaaaaccctactattcgtacaatttctgcaaatcgctttggttttcttcaaaccaaagcgcattcagctgatgaagaaatagctaatacttctgaattgatctgagcttttacaattaaagctgtgttttctgaattttttgatgagaaagatttggaagaggaatagcaatggtgattttAGAGAGAGAGAGAGAGcccatgggggaggcc
7_Unigene_BMK.7870	1475	perfect_SSR_2	(AC)11	1366	1387	caacatcaagttggttaggaggaaagaacgacttccttggacttgcctacacttttattggttcaacttccatattcattgctgttgtcttcttgttgctgcatgtgaaatatccaagaactctttaatctccgtaattgggttgccttctcaactttacactgccaccggttgtcatactcattcggccctctactatggaaagagctgatccctcttggaacaagaaaaccatttccagcagaagaggtgatgatactttttgaatagtttgaatcaagtggaagtaatgtaacctcaACACACACACACACACACACACgaatgatcgaaatcttgagcgattagtgtactaggaaaaatagaaggggatctttttttcttcttcttttgtgaaat…
7_Unigene_BMK.87	1587	perfect_SSR_1	(T)12	456	467	tgttcaattacaaagttgatgtatttgttaaaggtaaggaccagagacacccaactctcaagaagcagaaagatgcctataattctgtcatactggagtcaagtatgttcttgatgcatggttgtggaactttaagtctgttcatcgccccaaaattgaaagtttgaagatttccagggaattaagtgataaataggaataaactcacctcaaaacattcggcattcatcaatttgtgtacgtcttaacgcctgattttgacagcactcattcatttatgtcaggcttatttgcttcagaTTTTTTTTTTTTaaaccgaatatttgcttcagatttcagccaaatgaaaatggagaagggataaccgcacaaatcacctctcatccagaagcagatgcc…
7_Unigene_BMK.1933	1287	perfect_SSR_1	(T)10	673	682	gctgcctcgttggttttggttctgcgcggtgcttccttctctagctgccaagaggcagccttcactcggttcagttgcaagctgtcaacgcagcctattctccagcgctcctgattggctttttctcctcagttgccaagctgacttcgcagcttaagaactcctgcgagacccccctgacttcgagactgccttgtctcttttattcctcttttcagcccttgttttcacgcctctctcccgctgtttttagcacctcactctctgatttccttctgtttttagcacctcactctctgaTTTTTTTTTTatttcttttctcagctgcctcgcagcttcgttctctgtgctcccccaaggctaccctcctttctcattctcttatattctgcttgtccc…
7_Unigene_BMK.5437	4093	perfect_SSR_4	(CATG)5	155	174	aaagatatgacattgattgataatgtaatacttgctactcgattaaagattagagaaattgttgagagagatttgccaatatctacaactagaagaaaaatggtggatgcataaagattaataagggacacacgtaattaacacccaacaaggcCATGCATGCATGCATGCATGcttttgaccaaaactcttctcatatgtgatgattttgcagctgcaacagccttgtataagctccgtcggggcggctcgctagctccgaatggctgccgtgctcaacaatgcgcccgtcttgcaccacgccgatgctgtccacccctctaatcgttgataaacggtgggcaacaagcacggtggtgcggcccctcattagcctctcgagtgcttcttgcagcacac…
8_Unigene_BMK.95	2896	perfect_SSR_1	(A)15	313	327	tctttcataaacctccaaagcctccctacaatatccagactgaataagattatagatcaacccattatacgaatacgcattcaatacaaaccccgcttttcgcatctcttcaagagcgaatggtgcctttcgaatcccacctcttacatcaagacccttaaagatagtaaggtatgtgtccaaactcctctttctcgctctacatctctctcctctcccactcacgcgccgccgcccaccggcggatctccgactatttatccctccactcccttccctctcctccctacccaataaaccAAAAAAAAAAAAAAAtcgagtcttatttaatttttttctcagcggaattttatcgagcagctggagagcgtttagtagaaagaggagagggaggattat…
8_Unigene_BMK.95	2896	perfect_SSR_1	(A)10	452	461	cctcttacatcaagacccttaaagatagtaaggtatgtgtccaaactcctctttctcgctctacatctctctcctctcccactcacgcgccgccgcccaccggcggatctccgactatttatccctccactcccttccctctcctccctacccaataaaccaaaaaaaaaaaaaaatcgagtcttatttaatttttttctcagcggaattttatcgagcagctggagagcgtttagtagaaagaggagagggaggattatcgaaaaaaagaaagaaaaaaattgaaatatttgaaaaaggAAAAAAAAAAtagtttttttgtctgttgaagatggcgcaagttcagcaggttccggctcagaatgcgaacgcggcagcagcggcggctgcggcggctgc…
7_Unigene_BMK.7963	1101	perfect_SSR_1	(A)18	280	297	taccaatgccacactttaatatccgaaaatacccgtacaatacaaccataggaatttattaaaattagtttgcagaaaaaaaatgtaaatgtttcttttaattactattaactgaaaatctgaaagtctgatattctaagctcagccaaacaaacagtgtacacttcctttaacaatcaaccaaacacaaaactccaaatgctacaaaatggtggaactcggacagcaactaactttacagatagtaggatcaaagcagcaatataaggagcggggcccAAAAAAAAAAAAAAAAAAtcagtttaataccaatgtaaaacttaacaggcgcatccgcctgactgtgcctgcgactgtgatgaatttgcgttcgaagatttcaggttcacatcaaccatg…
7_Unigene_BMK.39052	2207	perfect_SSR_2	(CT)10	1	20	CTCTCTCTCTCTCTCTCTCTccccaaattccctcccgccgtttcgttatctccaaaaccttcaacaccacaccgccgcctggtggtgcttctccgatcacccgaattacaaaaccgtagaacttccccagcagccgaaatggacgccgccgcggcttcggacctctccgacggaccggtcctcagcctcattaacaagcgcctccgagccctccgcaaaaagcagaaccgcataatccagatggaggagtctcttgcccaaggcaaggccctcaacaaggagcaggagggcgtcctccaatccaagcccggggtcgttgc
7_Unigene_BMK.314	1737	perfect_SSR_2	(CT)8	29	44	ttcaaacttcaaacttcaaacttccgacCTCTCTCTCTCTCTCTaggctgtcttctcttctgggctgagtttttgccgcctagtttttcatgtttaagaaaaaacctgtcatctttgaacaccaaaacccaacttgtggagctcaagaaaccatcatttaccattttctagcaaatgggttattttctttagttcctaatattcaaaaggcgaggtctttcatggagttcgtcaattgagatgccactcagatcactgacattatttgactggaatctgcacttctagagtttgcaatttagcagaacacaacccttcatcttcagcgaatcttctaagcgcaa
7_Unigene_BMK.16585	1544	perfect_SSR_3	(TCT)6	2	19	cTCTTCTTCTTCTTCTTCTtcatcttcgggaaatgactcttcttccggaatcaacaccatgaagctattccttctcaattcttttaacctctgcttgaccacctccgttatgaaatcatcatcatcgtcctcagcttcggccacagaatcagcattggccgacttaccaaaatcatcaccactattctccttgctgggttcctccggctgtggcacaggattgtcctccgacacgttttccgggtctggtttgtgtgctttcctaaacttcttaactttgaagaaatccataactcacaacttccttaacaaattgggt
7_Unigene_BMK.11131	3527	perfect_SSR_3	(GCT)8	3395	3418	tttgatttcttgcagtcaaggatcttaacaagttcgtccaagcaccaccttgaggaagcatatttttccgagaatacaatgacagaaatcctcgactcttcaattgctttgaggagcgctgttgatatttcttctcctcttgaaaggtaatcatccatgaaggtgttaattcctttttgacgcaaagctctacacaaatggcctgtgaaattgtagcgcgtgtcctcgcctctgaaactcaagaatacatggtatttccatggattggtgaaacaaggaggaggagatgaagatgaggcaGCTGCTGCTGCTGCTGCTGCTGCTtcctgatactgatctgacacctcctctcgttactctccatctctccattattttctttcctctttttctatttaa…
8_Unigene_BMK.99	2070	perfect_SSR_3	(TGC)5	514	528	aacctaaatttgaaggatttatattaagaatataacaaggtcaaaactatgcttctctcttatgtatatgatcaataataaccatgggtatagccgttcggattgattcgggagcggaaactgcggtgattgaacatgggagctccataatcaataggctttatgaccgcagcttcacccttcccatcctgctcctgaactgcaccaaacaccacctcagtggtattctcactactctgctcgtagaaagtatttggggttgatgattgataccgatgatagtgctgctgcggttgttttTGCTGCTGCTGCTGCttttgttgctgaagattatcccacccattatagaaaactcgactttgccgcaactgatggattgtttctgcatccttggccatg…
7_Unigene_BMK.37883	1954	perfect_SSR_2	(CT)9	3	20	ccCTCTCTCTCTCTCTCTCTtcctattccttccttgcttatctcactcacccaaccaaagcccttccattctctctctcctcaccgtctcatgcctcaccctccaccatgtttgtctccctcctccatctcctcctcctcatctccctcctccccctctctctctccctccccaaaggtactctaattaactgcggcgccgccgtcaaatccgaaatcgacggccgcgaatggctcccggacaccagcttcgtatccgccgggaccccgaggaacttaacgaccccgggcctcgtccccatcctctccaccgcccgatcg
7_Unigene_BMK.8450	2082	perfect_SSR_3	(GAA)5	1123	1137	aaatatatgattaagcggaattctttagggtctcaaccattggaaccacttcaatcattttattgtccaatcaccagggatgtaatgatggaccccgtggaaacttcttccggacagacatttgagagaagtgctatagagaagtggtttgctgatgggaacaaattgtgccccctgaccatgacttctttggacacatcaattttgcggcccaataaaactctccgacaatccatagaagaatggaaggatagaaatacgatgattatgatttgttccttgaaatcaaaactccaatctGAAGAAGAAGAAGAAgtgcttgattgcctgggtgatttactagatctctgtaaacaaagagaattgcataaggaatggatcatactggagaactacata…
7_Unigene_BMK.3298	1311	perfect_SSR_1	(T)11	30	40	tagcattgaaagtatttaatttctgggaaTTTTTTTTTTTggttggtgaatcaatgtgggttttgggagatttgaagaaatgaggaagtgggttcgtatggaagggtgggaattgatgcgtggggaagatggtgaagataggaagacacgattgggaactgggaagagatctgagtttttttctcttccttttttatttttattttttaatttactaattatcaaagaacatatatattaaaattatagctaaacatttgtgtggctaaataataagtctgcaataggtaaaatcgcaaccgtataattctaaatcatatatatatactctcatttatgt
7_Unigene_BMK.3298	1311	perfect_SSR_3	(CGG)5	876	890	tcaactcgatccccgacccctttaacgccgtccagaacaccgttacgttccttgacggctggtaaaacgccggcagagctccatcgcacaatttgacgtcggagtagaggagtttaacggtgctcttttttccgtagtagatcccgatctttttgttagggttttgggctcgaacggtgacctggatctccggcgagatggcgtaggacggggacagcgccgtcatgttgaatcctgtgaacgcgatgctatcgattgagtagttgggggatttggggcggaccacgaggtagaaaatgcCGGCGGCGGCGGCGGagaggatgatgagggcggcaacgaggccgaagagccagcagaagtagcagcggcaggaacttcggcgagggttctggcgagtgt…
7_Unigene_BMK.3298	1311	perfect_SSR_2	(GA)11	1290	1311	ttgcgttctctggcggcgggacgcggtagacttggtccttggggatctggatgacgtaggtgcccggcggagggactggcttctcagactccggaggggagggctttcgggggaattccggtgaggaggtgtaaggaaacggcgccgtctcgttgtgtaggggcgatccgtgggggtggactcggtcggccattgtggacggcagtaaatggaaacttgaggaggagtcggcgggggagggcggggctttgtctaagaaatcaagcagactgcaaacactgcaggcctctgtgagaagttGAGAGAGAGAGAGAGAGAGAGA
8_Unigene_BMK.10072	1700	perfect_SSR_1	(A)10	1614	1623	ctgtggtgattcttggcattgatggaagcttctatcgatgtgagtttgatcctgtgaatggaggagagatgacccagctggagtatcacaactttctaaagcccgaagaagccttttgaagtgaaatatagtactatccatcctttcctacattataatgttctcttgactgtttggtcttctgctgtgttttttctccctacttttagtgtatgggtaaaacatgctgtaaatacatcaacactgtatatttgtaaatttctgagtgctgtaccgataacgaaattagaaaatgaaaggAAAAAAAAAActaacttaattataaagaatatgttttgtaatgtgtatctgtgattcaagttatcaagttattctatggtgttgatt
7_Unigene_BMK.7106	1386	perfect_SSR_2	(AG)8	1	16	AGAGAGAGAGAGAGAGggagggttaaccaataactctcttgggttttttctgaaaggtgatttgggtttgctttctggttgtttagtgtggagttggacttggagttgaagggactgatggttttttcaacttcaaatcccgtgttcataatctgcaaagatgccgctggaattgcagacacacatttagaagaataataagaaaccatgccactgaagagttctcagggctcccatacatatatgcccttttgaactgcttgatctgcacgtggtatggatcgcctattgtatcttctgataacatattggttat
7_Unigene_BMK.19467	1800	perfect_SSR_2	(GA)6	1769	1780	gaatccgtcgcgccggcggacgacgtggaaggggaggcggagttgatgacatcgtcgtttaaaacgtcatcatcgtcttcgacgtcatcttcttcctcgtcttcgtcgacgacgtcgtcttcttcttcgtcgtcctgggaggaggaggagaggtcgccttcggggagaacggcgtcgtcctgatcgggggccatgttagacgtggcggtggtggatggggtggagggtgttttgggaatctcgggtaaaattggcgggtggtggggatgaggttagaaatttgcgtttaagaggtgggggGAGAGAGAGAGAggtggttggggttagggcaa
7_Unigene_BMK.21225	2472	perfect_SSR_3	(CTT)6	196	213	ggaatactttggagttcgtaaacaacacacctttataaatccttcttccccctcacaacttcctcctcagccttctctctctcttctttctctctcttaattcttaagaacatgacagtttgtctattggggaagtcgagagaaaaaacccaaatgggcgaatgggggaaagaactactgcaacttcctctgcaaCTTCTTCTTCTTCTTCTTgcttttctgctccctgctctactggtccagtgacgacgtcgttttcagctcattctcccctaccgccagccaaaatgtctcctccctcacctgcattgtgatctcttcgatccaactcactcactctgcattgagtgaagataagttttgagtctacaacatggagcaatatgaagttcttgagca…
7_Unigene_BMK.21225	2472	perfect_SSR_2	(CT)10	2452	2471	tggggtgttgctgaagccttttgggccagggaaggtctctcctagggaaactgctatttggttgactaagagcatcaagcaaaataatgtcgaccaggatgatcaattacagtgagcggttgcaacatgtatcataattccaactcgaatagtttttgtagttacgagttttcggttttcattattctcaagaggaattaggctcctaggtagatcctgattttgcaggttatgatctcagaagaggaattgattatcaccatgaattcaacttagtttgcaaactgtaatggattagtaCTCTCTCTCTCTCTCTCTCTc
7_Unigene_BMK.6261	1178	perfect_SSR_2	(GA)7	11	24	aagcgaaacgGAGAGAGAGAGAGAcacacacagagacatacgtcacacacccaaaaatccatcagccgctcggtccgtacacctctctttcttccactcaccggcggcgagtttccggtccggcgccattagctgaagccaatcacaccagatctttgaaaacatgtcgggccaaagtcaacgcttgaatgtggttcctaccgttacaatgcttggagttatgaaagctcgccttgtcggtgcgacaagaggtcatgctctcctcaagaagaagagcgatgctttaacagtgcagttccgtcagattcttaaaaatattgtggc
7_Unigene_BMK.11224	3703	perfect_SSR_1	(T)10	3594	3603	catatcagctaattaatcatttgtatttcctctgtaactatttgttggtgtgaatcaaccatatagtttggtaatgtgatcatgtgattgattccttgtataattgggattcttattttctattttatcggacctcttgtaccacaatcattgggcatggtgctaagaggagagcgttatattatgtgaacgatgtggtatcgggccgagtcaactaagtctgcagtggtcacaataacaagatcaagcaaatttggctatggcatcgtcgactaggacatgcatcctttggttattaagTTTTTTTTTTacttctgtctttacttaattgtgttttagactctgattttcagtgtaatgattgcattcttgcaaaaagtcatcgtacttcttatcatt…
8_Unigene_BMK.10152	2042	perfect_SSR_2	(AG)6	643	654	atccacccatgttacaccactcgttcaatttataataatattctgtgaactattaaattcatcgtacatctatattataatacataaattaataacattaccggtcctggtcggtatggcgggcacacacaaactttccgctttgttcgctactcttgtgatacaggcttcaaagcaagaccaaactagtattccaatactgcagttaatttcattcctttatgcagagacatggtcctcacactaaccatttttcatacgtaatataattacttcaagcagtcaactatctgaaattcaAGAGAGAGAGAGggaagagagagaactagttggactagaccagtttgcagaacctactggaatgtcatattttgttacactaaatattcaatatcttag…
8_Unigene_BMK.10152	2042	perfect_SSR_2	(CT)6	1959	1970	cctccaccccaccaccaccgctgtctctctccggagactgagagccaggcaaacccagcctcagctcagtggccttgaggttgaggttcaaagcagcagacttggtagaggtttccattgaaggagataagcctatgtaatcatgctccaaagatatagacatcaaaatatatcaacccagaaagcattaaatggatttaaaaccagagaaattaaaagttgagagcttttctttcagattaaattggtgttttgcagaagaagatgaagaaaacgagaagcttctttggggttttgctgCTCTCTCTCTCTcctgtttgtatgtaaaatacacactttctctctcagtactaagtactctgcaacagagaaaattaataaaaa
8_Unigene_BMK.10161	2282	perfect_SSR_2	(GA)8	2223	2238	accacatatccaggggctcagccttttggaagagattggagctgagctgagaggggtcagaaggagccttcttgggagaaaagaatttggaagcgaagtaccaaaacacagccatccgtatgattccagtgatgctctgaccaaaccctccgcctcttccttgttgctgtccaccttggacttgaccatccgctgccgctgccactggcggcgccatcttcttcttctccttctcagttggaggtttaggtttcggagaggacagagatcggtgagatcgaaatagaggcgtgaaggagtGAGAGAGAGAGAGAGAtatttgtagttgtttattatttgataatctatcgaaaaagtggg
7_Unigene_BMK.9506	1793	perfect_SSR_1	(T)10	1772	1781	caggtatgcttgtttggaaatgttcctttgaataatctttcggagagtgggtttatgtctggaagtggtccacttcaagctgtgcatgagatggaagatgacatggaatccaatgcctgatatgccgatagataatagtaccctcctcctcctcgttctcctcgtacaatgtgccatttttgttcaaacaagtgatcatctcataatatgtgtgcccattgtttgcaagacttctggttgtttgtggatgcttagtagaaattcagaacagatattatcaattcaagtgccaaatatttcTTTTTTTTTTctttaaacagac
7_Unigene_BMK.36020	2760	perfect_SSR_1	(T)11	2694	2704	acagcgctgaggtcggtaagctaatccatgcattagggaactgcttatatacatatcgagagtacaagcagagctgggaaggaatccagagacgagggatgatgcaagacctgagttgggaccatgctgctcagaattatgaggaggttcttgtggctgcaaagtaccaatggtgagctattgctgcttggtggctaccattttgaccttttgcaagttctgtccgagcacatcgatgcgccgaggttctgttaaggaaaataactacggtccttgttaccatgtaaattttgttcactcTTTTTTTTTTTaatcagtcacacggttgctctttgtactcagtccggcatgcaaaagtgaagtaatg
7_Unigene_BMK.1763	2900	perfect_SSR_1	(A)10	149	158	gttctctttcatttcaatgtgaaatttggtccaaaaaaaaattaggttgaaaatctttaaacagtaaatggatgtaactaaccggctattggtgcggttgcactataacttcattccccatttctacagtccacgaggcaaaagagagAAAAAAAAAAcagaagctgtaagtgcatgtataagagacggctgtatatgttactataattgctgcccgtaaattgtaaatcatctttcatcaatttgatgtcaacatttgctaacccatgaaggaggaaaattctgtgttaattggccccaaaacttatgatagttggatgtctgatcatatcaggcagacgccttgtgtgataatgctcagcggatctcaccaacccaaccaccccccaaaaaacaaaa…
7_Unigene_BMK.10520	6164	compound_SSR	(ATT)5(GTT)5	4928	4957	cagctccatccgctgacgttcacaaagccgaacaaacttccgataaggcctgtcaggcattgccattatttcctgctgatgttgatcaatttcatctcttaagcgtgcctgtaaatcaaaaagtcgaagcttcttttcttcaatttgcaaccgcaagacaagatcgggcctaatccgtttcctttccaaatttactgccaaaagcccaccaatcttcttgatattttctgtcctcttcttgttaagaacttccacaccttcctcaaaaagaagatctttgacatcatatgccaatgttagATTATTATTATTATTGTTGTTGTTGTTGTTattatttaccatcacccctgaaccaaaagagtcatgtttcctagtgaaaaaggggaaatcaaacagagg…
7_Unigene_BMK.28415	1110	perfect_SSR_3	(GCA)5	304	318	caccaaaaccgggcatgaagtatatcattcaccaaaaacaggcaaatcaaaggtgacgctgatcaattttatcgacgactcacatcaataatttcctagttaaggatgccaacaatgtgaacgtttctaaatttaggtgcaaaagacctatagaccactacgtcacggccaattcaagggtaaaatgataataacaggaaagaagattaacatgcctaaaaaaatgttaccgtgtactacttcacctacagtctcgtacaggctgactatgaagtggtctatgcagatacagactcagttGCAGCAGCAGCAGCAgctcgtttcttggcaaagtattcatcagcacgtgcaaggttcttggcaaccgatggctttacccacttcttcctacccggcaat…
8_Unigene_BMK.118	2199	perfect_SSR_1	(A)10	299	308	tgggaattgagaatacagaatcacaaaaaacccaaaaatatttctagattcccgattgtcccgaaatactgaaactatttcgggattcgataacttttgatattcggtttagaaaatgccaaccctactccagcaccatctttgtctttcaaataactccatctaaaccggagccttaaagttacattttccaaacagaaatcagaaaagcaatgtattaaagcagaagcataatattacaagggattgatgcattctttagtacatttacatgtattccatagcattaataaaacttAAAAAAAAAAgaatgtgtgtttctgtatacatcattctctgctacctatttgtatatccaaagactgtaaactttggtatggtctggttgccggtgagctc…
8_Unigene_BMK.10261	2114	compound_SSR	(TTC)7ttgacatcactggcagcctgtatatcgtctccattttcatgtttgc(TCT)6tggctgttccatcctcggcttgttcattattcgcatcctccatgggttgatcctcctgatccaattttctcttgtc(CTT)6	351	529	cctacattcaactgcaatttctattgactgcacatctagatctttgagttcacagacatagaatccacaaaaacaccgatattcatattcaatccaacttaacataagagtgcaactagaaaggttaccactacatagagaggcttcgaacatggtctatgctgttaacataaaaacctactaaggaaactgtagacatcatcaaaacaacataatggcggcaagccgggatatccacgagccccttgagcaccaagaacaccgttagttgtaatttaatcgctgtcttcacttttggatTTCTTCTTCTTCTTCTTCTTCttgacatcactggcagcctgtatatcgtctccattttcatgtttgcTCTTCTTCTTCTTCTTCTtggctgttccatcc…
7_Unigene_BMK.5199	1165	perfect_SSR_4	(CCTT)5	1134	1153	tttcactattagtctagactctggtatatcttcattgactctcgcagagaaacaagtgaatgttgcaattctagtaggtggtgccttagtcttgtgcctgaaactgaattgtttgcctgcatttccaatgcctgcttctgcttctgctgctgctgcaagtctaagtctaaggcctccccctcctgttgaagactttgaaagtggtgggagtctgaggttatcatttgaaaaagctgctgaggaagacacaccgagactgaggacgtccatgtctcaacccacacagacctctgacctcacCCTTCCTTCCTTCCTTCCTTgtgcctctctct
8_Unigene_BMK.10280	1038	perfect_SSR_3	(CGT)6	957	974	aagacgttgacgacagcgacgatgaggaccacgacgatggaaatgaggacggcgatgctgtagagggagatgaggaggaggacggcggcggaggcgggaaggagagaatgatgtgggagagagatggggttggatgcaaatccatgcccatgtctctggctatggtggcaagtctgtacgtgtcagtgacaatctctttggttgggaggaataggagaaatggggttctcgatttgctgctaattctgcttcttcctctgccgcccgtttgtttgtgactgccgtcgtcgtcttcgtcgcCGTCGTCGTCGTCGTCGTgatggtggggaagaaggagagggttgttgttgatggtttctccaaacacaagagagcgtaccag
7_Unigene_BMK.5126	1915	perfect_SSR_1	(T)10	971	980	ttcggagcatccatctttgcaatcgcaccctgtctgtctggtcgcggcgctctcgaggaaatctggataaatagtatcggatatgtaattgaaggatggaggactctcgtcactgtctactttattgactgcgcgaataggtgtcttctcgcgcccttgagagatgtcatttttacaaaggacagtagtagcaggcctcttcatcaactcgttcgaaactttcctacgcgggatggcaaatttttgttggcccggctctcttctcagcagaaacacataaacaagtttgccaaatttcgcTTTTTTTTTTgccaaaaccctgttactttgtagagaccatcgtaaaaataagcagcgccgctggccgataagcatttaaagcaacgaactaccctaaca…
7_Unigene_BMK.25427	2948	perfect_SSR_1	(T)11	653	663	agggctggttctaatttcgctgcctgttgcctgttggagatggggactttgcttttcgattcgtttgcataactccgagcggagcagtcatccaaggcggaggagaaacaaaaaaagataaaggcaattttgtaacccgttcgtgcattaatcatttggttttgttggaacaggaatcccactagcgagcaatcggtttcttctgcgatttgtagttactactttaagctgtttgatggtgctgtttgggcgatatatgtgattatcttatctggttggagatttttttcccctttaatcTTTTTTTTTTTgaattacggaaagtaggggagaaggtggggatagcatagtctatagaaaaggcaaggatggaaaaggggatggcacctcttgagggta…
8_Unigene_BMK.34496	3500	perfect_SSR_1	(T)19	1	19	TTTTTTTTTTTTTTTTTTTataccaaaaacacttggttgcttcataccggaatttatccaaaacgcttaacaagattcgattcgattcgctctctaaaaagactaaaatggctgtacagggcagacggggacgacacaaaatcgaaagagagaaacgagaaaagaacattcagacggtaacttgcgaaaccatcacagctactcttgcgttaattacgaaggaaagcaactcatacaaaaacatgacaagaaaatacaatcaaataaaacacgacggtgcacccccggccagagcactccaacagaagacaacacggag
8_Unigene_BMK.34496	3500	perfect_SSR_1	(T)11	3309	3319	caaccaaatgaggccgccatcagtaaaactaaagcagaaagaaatccacataagtagaatcacctacgtaacgctcacggcgtccatactcgaaattcgatctctttcctcctcttaacactcacgtttcaacaaataaacaaaattcggaaactacaacatgtcttcaccatacggctaacatttctctcgaaaataagctaaccaaacacaatcattatcgtgccacttagtactacagtctattcatgttccttctcacttgtaagttagaggtcttagtttaattctcaaggcgaaTTTTTTTTTTTaatgcaacgacagatgattttcattaaacaaaggtcattacagatggtacactaaggcagagaatatagtcccaccatgggaaactgt…
7_Unigene_BMK.5132	1147	perfect_SSR_1	(A)13	174	186	ggcagcagggagaaagaggttgtgctgtctgcggagattggaagcggaagagggggggaagaggactggaccccaataaaccctttcgatggtgcgcttggagttctaaagttgaatagtataatgttgtaacgatcacacgaacatcgccaactaccgctacttcgaaatttAAAAAAAAAAAAActcaaactccggttaagtgtctgtaaagatgaaaggttctatgtattatgtgacaaatgactgatgttgccgagacacgaaaaacatgaaccttactagaactaattggtttagtaaaaagtaaatttcgaacaacattgtttcatggtgctacgcaagccaactgcatattctgcggctgctcacaagaattcgacatcttcttcctgatgc…
7_Unigene_BMK.40449	1071	perfect_SSR_1	(T)10	861	870	aaagtcagatgccatagttgttgctttttgccttttgctttcaacttttgttaaaacagggatcgatgtcaatgctctcaaaaactagagctgggcctccatgtcttgccagcttcaagtcaaaaggagagaaattgtcaaagatcacttgatatgctctgcttttttgcatcaatggtgggagtagtggaaaatgatggaaagcccttttgtagtggaggctctctcattgtttttgcttagtgggttgtgggacctacctaataaaaggatttagaggagtatatgtgaacattattgTTTTTTTTTTcttccttcctatgtatgtttagaggaatgtaatatagaggtgggatagtgaatgcataattgttgcttagtttgaaaatatgggtgttg…
8_Unigene_BMK.37560	1464	perfect_SSR_2	(TC)10	1	20	TCTCTCTCTCTCTCTCTCTCtattacttccacccgaaggttaagctttcctcttgcgaaaacgacagctttcaaggctttcgcttttcttatttgctctgagcagaagctgattggctttttggcagatattgctcaaattcctgatcttctgagggattccgtcattgctctaggaagcagattgagcattgtatttccacatatgcatttttaaggagatgacttcccatgagtacgattcagatattgttcagtggggtattcgtctttttggtggggatccagtttataattcttcatactactatggggacatga
7_Unigene_BMK.5153	1108	perfect_SSR_2	(CT)9	1	18	CTCTCTCTCTCTCTCTCTcagaggaaacatgaatgatgaggtgactcaccagaggatcaaaactaatggaatatggatgcacatagcggagcaagggacagggcctctggtgcttctcctccacggcttcccggaaatatggtattcgtggcgccaccagatccgtttcttggctaagcatggctaccatgttgttgctcctgacatgagaggctatggcgacaccgacgcccctctcagccctacctcctactccattctccacctcgtcggcgaccttgttggcctccttgatcattttggtggacaacaggcatt
7_Unigene_BMK.5164	1319	perfect_SSR_2	(CT)9	1302	1319	ctgagacctcattgacatcctccccaacactctccacaacccccacagcttcgtgaccgagaattctggggaaaattgcaggaaagtccttcattttccagaaagtgatatcgctttggcagagagaggtacagataattcggatgcggacttcatgaggcattggcggccccacaaggatctcttctagaactagcggctcccctgccttccgactcaccgcagctctgcatcgaataggcttccctctccatctgcttccactcgacaatctctgatgctccattgctaaagcgctcgCTCTCTCTCTCTCTCTCT
8_Unigene_BMK.10312	1572	perfect_SSR_3	(CTG)8	30	53	caagaaagaagcagaggatggtgaggcacCTGCTGCTGCTGCTGCTGCTGCTGttgatgatcgaattgcgattgcaaaacgtacccagaatcgtgaacctgttgttgcatctgaatccgagtgttcggatcagaaagatttaatttcggatcagcgaggtttgccggaaacctggcgtttgcagaggggatttgaactactgggtcttgataaattacaggttttgggcgagacatggcatttgataaactattgtcacttgaaacagaatctggggagggcaaatcaagaacgccactggatttgggctgctgagactgaggaggtagagtctgttgctgaagctgaggctg
7_Unigene_BMK.129	1964	perfect_SSR_2	(CT)6	30	41	cttcaggcccttctctctcccctctctccCTCTCTCTCTCTaagtgcattttggtaattctctctcagaggaagacatggagctcattcactggtttagactcttatggatcactatgactctattaaccttccggtatgcaagcaatgtggaaggaagatatcattaccacaaggggaacaaaaacccatcccctcctacaacccctgcaaaagatccagtggctccttcaactccgagcattgctcctcctacccctcctcgagatgctccctcggacccttacccaaatgatcctggaaacaactctagtaattattcagattgtgtgttcaatgtca
7_Unigene_BMK.129	1964	perfect_SSR_1	(A)11	1655	1665	accctctcagaagttgagctttacccatacgaaggagagctcatggatgaacccttttgttggaatgcttatgggacacaggagactgcaactattccccctattgattgcttgcgagagggggaacctcaggctttggatgaggtgtccaagtatacttgttagagggagtcttctgtccaactgtttgcatacacgatatcagagatagttgggtgagaatttctcataacctctccgatcccaaatgaacggataaccgtgacttaccaccaattattcctcttttaaaaaaaagacAAAAAAAAAAAgggcgttataacttatttgtgtgtgaatacagtcgcatggtcacatgatcagcctctcaggaccgcagaatttctcgtgcttgctagg…
7_Unigene_BMK.37373	3531	perfect_SSR_2	(CT)9	1	18	CTCTCTCTCTCTCTCTCTccaaatagaacattctttctttcaatcttcaccacatgcagtcccaacctaattaattccccaaatcaaatccagcgagtgatccaattcagtaacccccttccttcccaacccctttctctctctagaacgctgatctcgttccaggatttgggttttctccgattcggttcagtttctctgtgtttctgggtgttgtgtgagcttggagacccgtgtattgaaagctcaatcgatcgtttcaagcttccgaggtgtgcagctcaattggagtttctatacagaaccccaagagcaaaa
7_Unigene_BMK.36915	3976	perfect_SSR_3	(TGC)5	16	30	tgtatcatctgctctTGCTGCTGCTGCTGCcgccgccgccttttaatcaaaggctatcagccatgacatccgaatcaaaattctggtatgccactcgacctggatgaatactctgttaccaattttagaaacatggatgacttatcttctaatagtcgtataggagtgtcaaactctgccactcgaccatcactgagtaccagcactagatcactatcaatgacggttgggatacgatgtgcaatcgtgcacacagtacagttcttaaactctgttcgaataattttctggatgagattgtccgtagctgtatcaaccgatgctgtcgct
8_Unigene_BMK.128	2359	perfect_SSR_1	(T)20	1	20	TTTTTTTTTTTTTTTTTTTTcccccgaatcaaagccttcattcatcagcaggaaatgatcgttctgaatctgtacatatgctcacaaactctacttcctattgcacttgcatttctaccttttctttagtccccgcccccggccaagagaagcaattctagtctacctatactgatggagagcaaattatgacgctgaaacaacatgcattcaaatccacaaaaaaagaaaaaaaaatcaaaacaataacaatcgtcaccaatgctcaaagcaattgccggagctgctggttttcattccggagagacttaacttctttc
7_Unigene_BMK.2659	1626	perfect_SSR_2	(TC)9	41	58	cgccatggaaaatacaaccaccacggccccgctgccctttTCTCTCTCTCTCTCTCTCttcgatttctaattcaaactctgcaattcattctgcgtgcgtgtgtggattgtaatggctgctatgagggttgagcgaggcgatctatggaagagcaaggcattatccgtacagctccggctcaagcagcggttcagggtggaggtggatcgccgcctccgtcaccaccccattttttccaacgacggttacttctcttccacattccagcgctggctccagcgctttcgcgacttccgccgtgactccctcccttcttccaccaccttctatcgcaagcgagtgggtaaggaattcaat
8_Unigene_BMK.10386	1667	perfect_SSR_2	(AT)9	256	273	acgctatcgtgacagttcaaccgttcacaaggcaatatgttggatgtgcttgaacttttccaagtaacgcaggccattcagaaaaatggtataagttggcatgtaatcacgcatgccaatcacaatatgaactctcaattaagtggcagaataattagcagaaaccaacaagagccattacattgcgagtaagtatatctatagtctacatataatacatataattatttactatattcacaagctttttacatcATATATATATATATATATaagaagagcggagatgcacggcggattgcgggtgtagccgatgagctgatcaaacttccaagaatgctgtctatgtacaattttgaatccctacgggcgattctgtcacgccaagttctttctagc…
7_Unigene_BMK.1623	1028	perfect_SSR_3	(TTC)6	1010	1027	atgattactggcttcttgagagagcttttggcagtctattaatttgcacagcttcttgcattcttgttcagtcagcatcgaatgaaccttcaagtataaatcaaccgccctgtaaatcccgtcatcaatcacacgtgcataatcgggcagtatttcaatcatagcaatgaatgttggtaagctcaggtaaggatcaggagcaatttcagctagatatgagtcaataagctttccaactttcaacagtgaaccatgacttggagaaccaagtacttcagactcatatccgcaatcttcactTTCTTCTTCTTCTTCTTCt
7_Unigene_BMK.13320	4765	perfect_SSR_1	(A)11	177	187	gcaagatccgtttatactacaataaccttgtcattcttgcaggtatactaggagtttttaacccatttgcgtgtggtaaaaacatctatcaagaaaatggcgccgttgccggggattatttaaaataattcgttccaatcaacattccagttcgttattgctgtatatataaatatAAAAAAAAAAAttctaattttcgtttttattatatttctgcagattacagtttgtgcatggtcagcactagatcatcagtgcagataatagttccattcgatccggaacctgagcaaactttgagaagaagacgcggggaacacaacttgcagtcggtctcctccgtggaaggcacttttctgcatacgttaatttctgaagacctgcacagtacaaaaacaa…
7_Unigene_BMK.38323	2483	perfect_SSR_2	(CT)7	74	87	taaaaatattgatggaagttggaactcactgtgtcaaaaaccaaaaaccaaaacccatgtttccttttttccaCTCTCTCTCTCTCTaggattgtctctgcactttctctctctaaactcacacactcgcacttcacttgatgggaacgaaagcaaaggcgcaccaccaccagtacaatgctaatggtgcaggtggtggtggaggcaacggtagtgagagcagcagcagcacctcacctagcccacctccgtcgccgcgccgtcactctacagtccctcactgccgtcggaagctccgcacaaaacccatctccatcgtctccagttttcttttcctccgccgattcctccgcttactggtggttcttcccctgctatacgtatctg
7_Unigene_BMK.7824	1312	perfect_SSR_1	(A)10	1288	1297	atgatcactgaagttaccgcgtttgatacccgggcggagataattagtccatctaagtctgcagctcttactgcatctcagcaaaccagtgttagtaggaactgatctccaattcccaggaccatgttcttgaatgtaagaaaccaagatgatgtcttcctctggagtccatggccccttcttcacaccaactttgtcacagcaaggtggccttcccataatttccaattaatctaattcccactaggtagctctagcggatgaagaaattgatctcacgagaagattggaggcagttgcAAAAAAAAAAgggtttattcttctc
8_Unigene_BMK.10437	2649	compound_SSR	(GA)11taacaattgcataatcct(AG)7	1	54	GAGAGAGAGAGAGAGAGAGAGAtaacaattgcataatcctAGAGAGAGAGAGAGggggacaagcaacaagaagcacaagttgtatttggacgtggaggagggaggcccttatccttctcctccgttttgtgaccacttagttccattcccactctccattcctccacccaatccaatccgacccaaaagctcatatctttctgcattttcgccatctgggtatctccaatggcgacttgggtcctctcagaatgcaccctaaaacctctccctaaattctaccaacgtcccagaaacgccctcccatcaaaacccacggttccttccaccctccggccattctccaacgtgagg
8_Unigene_BMK.10437	2649	perfect_SSR_1	(A)14	2568	2581	attaaattctttgtgacatgttgataacttgctttaacccccggacagtttcccagctctgcagtactagtctggcccttggcacccattccttcttcacacactttgtattaagagaatgaggggtgccttgcatagatacattgctggctgtttaattgtaacacttgggaatagatatagtgaagtgtaatgatttagttgtgaagaaaaagaaggtaaaaatctgtcctctttcctgctagaaatatctctctccatctcaaattctcaaatctttttccggcacacactgacgctAAAAAAAAAAAAAAgcaatagcaacgaaaaagttagttgagcgttttagcgatggttttcagtctcaaagaaaagaaagaag
7_Unigene_BMK.14744	4447	perfect_SSR_2	(CT)10	4427	4446	gcaatccagttgagataaacccccaataagcctgaaatttcggcctctacaacaaagatccaacattttgtacaagcccacatgcaacagcataagttagacacaaagaccccaaattttaaagctgggatttacaaattattgtggaaatccgtcttccttcacatggcatgtaaatcaaagctgagagaaaaataagagccttactgggtcaccagagggaaccaaaattaaacgttttttctagggttagggtttccttgtgaagctcttttgttcttcttctcccctctctcgtgcCTCTCTCTCTCTCTCTCTCTc
7_Unigene_BMK.37179	1370	perfect_SSR_3	(AGG)5	397	411	gatggaggagctgtacggcctcgggggctcatcatcaacgccttcagctggtttcagctctgatctatactactcttcgtcaatggctgctatgcctttctcggcgaatcagacggttcctgatcatcagttggactactactgcaactacaggagcaggagcgccagctttgagcctttagcggcggctttgggggagcagcggatacccgggacgatgagaccggaccagatgttttcagggtcgtcgtccggagtgtcagacgctgcttcggtggtggcagctgggattcaaagagaAGGAGGAGGAGGAGGttggggagaagaggtttcttgtcaaatgaatattgagaagatcgcttcacatcctctataccctaagcttcttgaagcctacat…
8_Unigene_BMK.10459	1010	perfect_SSR_1	(T)10	154	163	aaatccctcaataagctgagaagccgctgtcaaaaaaagtaggtgaaggtctaatctgaacatcatgtcgagtaagaatgacacacaccaaaagcactagtcttgtaggtatctcaaagcacctctggcttacagcttacaaacccaaagcacTTTTTTTTTTcccactccaacatgagcatattttatcacgaagttgaacaatcaccaaatccttccaaaagatgcaaatttcttgctgcttgtctcaccgatgcgtttgcgaattgccatgccggcagaaagctttcggtttcgagccgtgcggaggagtgcttgacaagcgactttgatgaggaacaggaagttattgtgtctgcgattcgaagccgtgctatggaaaagctgaggcgcaagccg…
7_Unigene_BMK.21933	3866	perfect_SSR_2	(AG)10	3846	3865	ctgatcagcataaatttgcgattgatcgaaaagatttcgaaaacttgttcccagctaatttctcaatctcccaaatgaagctccaagcttgatgcatcatacctgaccagcttttggtgcaggattcaatggaggactcgtttgccaattgggtctctgaaactggtgccaaaatagaaaagtgaagctgatttggggggaattggagaatggatttggatcgaaatgagaggtttaggatcaatctatgaagatttagaagattgatataggaactaataataattgagagatgtaaacAGAGAGAGAGAGAGAGAGAGa
7_Unigene_BMK.1494	1945	perfect_SSR_2	(AG)9	1928	1945	gctgttgtcctcgtcttttttctcatttcgtttgctaaaaaggccataagagactgctatgccaacaaggagaaggtgcagaagctcccagcttctggtgactacactttggttgaagaactgaggagcttgtgatggaaaaagtgggagaataacaaagaaaactacaagtagagcaattttgtaaagaaaatgattgtaaaacttacttgggttttcatggttttgttgttcttggaccaacttttggtgtttggtgtaattagactctggttcactctctgccattgaagaacacatAGAGAGAGAGAGAGAGAG
8_Unigene_BMK.10512	1496	perfect_SSR_2	(CA)11	1343	1364	ggcttggggcaaaccacaggctccttggtgtcagacatcaaggcagaacctctgacgtcttcatagcccacgaaagaggcgttctgctgctgaacattgaaatggttcatattcgaaaccgttcctgttccacaaatgaacgcctgtccataacaacacagcagcaccaaagaaaaacacgaatcagatcaactttcccatcaatcttccagatccaaggaaaacttaaaactgttcatcttacacactgaacctctatttaattggaaaacaaaagttacccaaattattaatcaaagtCACACACACACACACACACACAcgcacacatttttcttcattgacattgaagtgtagctacgattacttaatgcaaatttgttttatcatctttgtgtt…
7_Unigene_BMK.39886	2096	perfect_SSR_2	(GA)7	1994	2007	tacgtcggctccttcatcttcctcttcttcgacttcttcttcgacttcttcttcttcctcttcgactacttcctctgctggttcgctttggggtttgggttcctcaactacgacctgttgttgctttctggtgggttcggagggctcggaggagctaagctttcgttttttcgccattagaggaggggtgcaggcgtcgtgggtagagagatttgggggttatggttagggtttctttgaggagctgctgcggcgcccaagtgaaaacacaggcacgcaggaactgattgggaatggggcGAGAGAGAGAGAGAggagaagttgattcacgaattatggaagagaaggtatgaaggggtatatataggaagtcggggaggcaaagatattttggtatac…
8_Unigene_BMK.10521	2342	perfect_SSR_1	(T)18	7	24	aagatgTTTTTTTTTTTTTTTTTTacgaaagaagagaaaacaattgaacttaaaaacaatgaatcaaaatgtcaaacttattgatgggggtttccccagttgggagccctattgtttcacacgagtaaatcagaaacctcacatacaatctgagagaaaaaccaaatcccagaagaaatataaccaccagcaactttgccaggcttacagaaacgaaacgaaatgggaagcaaaaaaaaaaaaaaacgaaagttaaaaaaatcaattgctttctctctttcgacagactaacgctggctcgtcccgctgcagatggaaggtaca
8_Unigene_BMK.10521	2342	perfect_SSR_1	(A)15	232	246	aagatgttttttttttttttttttacgaaagaagagaaaacaattgaacttaaaaacaatgaatcaaaatgtcaaacttattgatgggggtttccccagttgggagccctattgtttcacacgagtaaatcagaaacctcacatacaatctgagagaaaaaccaaatcccagaagaaatataaccaccagcaactttgccaggcttacagaaacgaaacgaaatgggaagcAAAAAAAAAAAAAAAcgaaagttaaaaaaatcaattgctttctctctttcgacagactaacgctggctcgtcccgctgcagatggaaggtacattaattgaaaccgtcttcctgagtagatatcccacgatctgatgctacacctcaatcgaattttaagaaaggaac…
8_Unigene_BMK.10521	2342	perfect_SSR_1	(A)10	2215	2224	aaaaccacgagcacgaccggttgcacgatccctcatgatcgcagcctccaccacctctccatacttcctgaaatattccttgagccgttcctcatctgtgtcccaggaaatcccaccaatgaagagcttcccatgatctggttccatcttttttcttgtccaaaattcagacagaacccagatagtgctctgactgaaacaacaatgaggaaacgtcaaatccaatcttggaacatcagatccttcatgaaccaatcagaacaacaaagcggatttccatttgaggagaacccagatgagAAAAAAAAAAtgaaaactaagatccaaggagtgagattggaatatatgtaatgaaaaaaacagaggaggatgtggtgctcatcctctctatttctctct…
7_Unigene_BMK.37473	1663	perfect_SSR_3	(GAC)6	1399	1416	ggcgaagtggagctgttaatttccgcggaggagtcgagtagggtaattttggcgttgaggagggtggcgtcggtcattggggtggggttggagtcgtagaggaggccgtcaacggtcatggagccaattggaggggtcggcgtcgtattagtgatggtgttctggtagttgtttagggatcggcggtgaacagaggaggaagacgggtgtgcagtggtggtggtgggcttggggtttgtagaggcggagaaattggaagaagggcgtcgggagagatccgagtttcgtgatctcggggatGACGACGACGACGACGACattagcttcgacgacgccatctcttccgtcgttgatctctcaggcccctcggactctgtccactctccttctctctctaga…
8_Unigene_BMK.10539	1770	perfect_SSR_1	(T)10	1714	1723	agaagggttgcaaatttgcaatatatagacaaaggatatggtggtgttattatgtagctataataaggaatggggtttttgaaccttgttaggtatgagaggatctgaattcgatactctaagacggtgagtttgcttgactgtggtcactggtaggatgaaattttctgggtctggaagaggtggataactagcttaccacgaattgtctttcattttcttttcttttttgaaaaaataaagtaaaaaaaaacccttgtgttgtatgtacaatgctggaaaatgagacttcaaatggtcTTTTTTTTTTccatcgtttaggaaaatttaatatttgcaattttacattttgtgtac
7_Unigene_BMK.18923	2796	perfect_SSR_2	(AG)10	3	22	gtAGAGAGAGAGAGAGAGAGAGaaaagaggggcagcgaaagggtggtgtcggcttcgaccaaacacgacctgaccttaaatttatcatcctccgatcccaattcccaattcccaaattcccccacctcccaaatcaaaaccctaatttaattctttcagttcaggaggacgattcgtttcagctgatcagctctgcatctgcttctctggggtaagaaaaaaaaaaaagcttcagggttgggagaatattttcttagttttgttatggcattctcagcttccaatcattcccaaggcagttcccggacagggacacctggtg
7_Unigene_BMK.18923	2796	perfect_SSR_1	(A)12	217	228	gtagagagagagagagagagagaaaagaggggcagcgaaagggtggtgtcggcttcgaccaaacacgacctgaccttaaatttatcatcctccgatcccaattcccaattcccaaattcccccacctcccaaatcaaaaccctaatttaattctttcagttcaggaggacgattcgtttcagctgatcagctctgcatctgcttctctggggtaagAAAAAAAAAAAAgcttcagggttgggagaatattttcttagttttgttatggcattctcagcttccaatcattcccaaggcagttcccggacagggacacctggtgatgctttgtataaggaactatggcatgcttgtgctggtccccttgtcacccttccacgtgaaggggagcgagtttat…
7_Unigene_BMK.18923	2796	perfect_SSR_1	(A)17	2034	2050	agaagagacttctcctgtggttacggtgtctggaaagttgggggatactctaccagtttcatcatttgatgcggaatctgaccaacattcggaaccatcaaatctcaatcgatctgatcttccttcaggaagttgtgatgctgagaagtcatgtctgagatcaccacaggaatctcaaagtaggcaaatccggagctgcacaaaggttcacatgcaagggattgctgttggaagggctgtagatttgacacggtttgagcggtacgaggatctgcttaagaagctagaagagatagcttcAAAAAAAAAAAAAAAAActagaagagatgttcgatattgaaggtgaactctgtggatctacaaagaaatggcaggttgtctacaccgatgatgaagatg…
7_Unigene_BMK.18923	2796	perfect_SSR_1	(A)17	2691	2707	attgaccgtcacatgagactgaaaagatgatgctgcgctgtctatgacaaactagtcataccggaacacattgtttagtttccctgcatgctgaaatggagcggggcagtagtgtctaatgcacatgcaatccgaagaatcattgcttgcggcagagtttgggtgttatggttattgtttgttcttttgtcgtgaggagctcatagtgcttgcttgcttgcttgtttggacccaactgggctaccaaagttttctactgtgtagggcatggtacatgctgttcatcttcttcctcttattAAAAAAAAAAAAAAAAAttattatctacgttttgtacttgttgagacatgttggattgagcttttgtacataaatatatagcctttatctcttgcttgc…
7_Unigene_BMK.25263	2209	perfect_SSR_2	(GA)7	1	14	GAGAGAGAGAGAGAgtgtgtgtgtttgctttgctcaaacaatgcacggacaaataacaccgaagcagtgagagagcgagagagtgtgtgagtgggagttttccatccgggcactctttctatctatctatttgtctctctgcccaaaaccttccaaaatccacacagaaccagaggaaagagaaagaagagagagaggaggggagaagaaagaagaaacagaagaagaagctcgttcccgcaaagcaatgcctgcactttttctccttgtcccagatttttgacgtttattttccgtttctttgccgtttcatg
7_Unigene_BMK.39139	3797	perfect_SSR_2	(AG)7	10	23	caaaaatctAGAGAGAGAGAGAGttatagagagaaactatggacactcgcttctctctatcttcttcatcctccaatttcctcttccccactccaagaacaaagctttcactagcaaaaccaccaacccatctcaagaatcccgtccgccttgccgtcaccgctctttcctcaacgctccaatgcgacccgtcgcttcctccgccggtccaaaccttctggcagtggctccgcgacgaaggcgtcgtctccgccaagtcccctgccgcaaagcccgccctggtccccgaaggcatggggctcatcgcccaccgagacatttcc
7_Unigene_BMK.39139	3797	perfect_SSR_2	(GT)8	1765	1780	tcggcctctgcggggagctcgaagacattgtcttctgggaacccaagtagggaaaattcatgtcactacgagagaaatcgtaaactagtttcgtccatggacaaacgcttccgtctatattcgtgttatttgtaatttatatcgaactgaacatcactcgattcgtgtcaatttgtgaaatacacgagaaaacgaaagaaacaaatggacaaattgaaagattaaaaacgaatgaatacatctttggacgcccaaatggggaactcgaatcctttttgtaccgttccctacaaaactctcGTGTGTGTGTGTGTGTacatgctttactaatatgaaaagccacatggatctgtttacccctctttaagacaattctgtggaaggttgattccggacctg…
7_Unigene_BMK.7147	3958	compound_SSR	(AAG)6aaaaatggaaattgt(AG)10	3905	3957	ccgcatcagtctatgagaaatcatggaggatcagacgtgaatcgagtgagctcattcgccatttcagaaataagtgtcagttatttgtttggtgaagcactgaacacagtttatctggaggtttttggcgacgaaaatcccaattggaggagacccagatccaatctaacgccgataaattacagaaaaaattaaatccatatttattttctggaaaattgataaagtgagagagggatgaagaaaaataaaaaaacacaaaagctgagaggaaagaaagtaaagtgtgggggctgcagaAAGAAGAAGAAGAAGAAGaaaaatggaaattgtAGAGAGAGAGAGAGAGAGAGa
7_Unigene_BMK.36797	1449	perfect_SSR_2	(CT)7	54	67	cccaaaaccaaaccaaagtttcctccctttctctctatctctctcctaacacaCTCTCTCTCTCTCTaggcaaccatgcctgttctcacagagagctcaacagcaggagcagagcacatgaaatggagaagacccagaacccaattcacccaacccacttcagaaacgaatccagcaacctccttcctccaatccacccgctctaaacccaccatctcctccctcctcctctcaagcttcaccaccaccacaactgccaacaacaacgaagccttaccttcaagccttacgatcaagaaaaagacaaactttccctcgtcgacgttccgaggcctgggctgcgccgcatccgcctcgcagcaagttt
8_Unigene_BMK.36032	1644	perfect_SSR_3	(GGA)5	630	644	cagatcccacatgatcatcaaaacatttcggcctcttcttcggctcccgacaaccaaacccacaacaacaacatgaataacaacaacggcgtcgttcggaatccgaagaagaggtcgagagcgtcgaggcgagcaccgacgacggtgctgacaacagacaccacaaatttcagagccatggttcaggaatttacaggtatccctgctcctccattttcttcttcctcgcctttcccgaggagcagattggaccttttcggcagtgctgcggctgcttcttcattgatgagatcagcacccGGAGGAGGAGGAGGAggtggtggtttgggtttggacgctcctccttcataccttttgaggccttttgctcaaaaagtgacacaccaaccaccatcttca…
8_Unigene_BMK.36032	1644	perfect_SSR_3	(CAG)6	951	968	ggtttgggtttggacgctcctccttcataccttttgaggccttttgctcaaaaagtgacacaccaaccaccatcttcattgcttgatcccgttagttcaacctccacaaatcacagtctcctcaatctgcacaaccaaaacccttcatcatcatcttcttcacaagttctcaatttccaatccctttttcaatcccagcaacaaaatcctaaatacccattaatgtccattaattcaccacctcatcatcttcaagcaggctctttggggggccctcatcatcaacattttggcttgactCAGCAGCAGCAGCAGCAGcaacagcttgatgttaatgcgctttccaacaacaatatcgtatcctcctcggacgctgcgctttccaggcacgacattagt…
7_Unigene_BMK.133	1675	perfect_SSR_2	(AG)7	1653	1666	ggatgttttgaataatggttccaccagtgaggacaaaatcaggcgcattaatactaattacagggatcaggatagcagtcaaggaataaaccttccagagagcccattcgcgactcaaatggcgagtggcatatcaacagttacataggggattccaacaaacagtaaattatagagaggtagagcaccggattcctagactaagactaattcgtgggttcaatacagcaggagaggccttcatattcttctattttcattatatttttacctcaaacttcatcggtccgtcagctaagtAGAGAGAGAGAGAGacagagaga
8_Unigene_BMK.160	2526	perfect_SSR_2	(AG)11	2504	2525	agacgacccaggaagggtaatattgaggaggcaagagctttctggaatcctcgacggtcattcgagcaaaagcagccacagtggtggcgagctcggaccggagcttggaccggtggttctcgaatcgaacaaagaggacgatgattgcgagcccgacaagtattccgagcactaatccgaaaacgaaggccattggtttggtcgagattttgggatgcgtattcggttggtaagatagacacaaaggcgattggtttggtcgatatatggggatgcttagtcggttggtaagacaaacacAGAGAGAGAGAGAGAGAGAGAGg
7_Unigene_BMK.5181	1256	perfect_SSR_1	(T)17	1143	1159	agtacctaccagcccaccgccccaagatgtcggaagtggtgaggatgctcgaaggcgatgggctagcggagaagtgggcagcatcacataatcaaagtaattccagcatggatctctttcagagtcacaacagtaacaaaagcagcactcacactgatggcattcattcaaaacacgatgggaatgaacgcaatcgcggaagcatgttcagcgcttggatagacgacgatgagtatgagcattctttggattcctatgccatggaactctctggtccaagatagaagaaacaatatacagTTTTTTTTTTTTTTTTTcatgcattctttaaaactaaaataggtggttctgtctgtgagagaccaactttctaactctagttgtgagttgtgtaaatat…
8_Unigene_BMK.15236	2209	perfect_SSR_3	(GAG)7	1976	1996	aacccaacaactcattcacctctaaagttcaagccttgtgcttgaagaaaaacatggaaagattcaacgaaccggttccgacccaggaaacacaacacccacaaggactcagatcttcagccaaaaaatgcagcccaagtcaaaacaagggagaaaccttcccggaaaaagtaattttcccgagaaaacaaaaacaacccagtaagctgaaacccgagattgtgccaaagtggctgccgggaaaatcaatgcaaaatcaaaatctgatagttttgtttcaattctggttcttgagaactcGAGGAGGAGGAGGAGGAGGAGctgacagacccaaattatggccgttttgtttggaaaagtggaggggggagatggaaaaccaggaagcggaggagacgg…
8_Unigene_BMK.14856	1601	compound_SSR	(TC)10cacatataagtctcgtctcttctgtccgttttcttcacttctctctctagcccgggattttttttctctctctagggttgtttttggagtttgag(CT)7	1	129	TCTCTCTCTCTCTCTCTCTCcacatataagtctcgtctcttctgtccgttttcttcacttctctctctagcccgggattttttttctctctctagggttgtttttggagtttgagCTCTCTCTCTCTCTtacccttttctcttgtctgtttcaagaacacggaaagatcacgtctttctcgattttatcatcatcccaattctcactgttatcagtctaggcggggatgagtcgtagacgaagtctggttccgtcgtgcacttaagcagaaatatacattatgaggagtttcggtttgaggcaatggacagttatacttgctccaggaaatgaaggagagacaacgttggagcgctgaagaggacgctttgttaagtgcatatgtgaagcaatatggac…
7_Unigene_BMK.1523	2304	perfect_SSR_2	(AG)6	1956	1967	atggtcgtcggcccaaggggaacaaaatttacgtgtctggtccattacttgtttcttcaaacaatatggatcagatgcttaaagaccatgaccgccggatccaagaacacgcccggcgtgctcgacttgagaagagcagacatgggacgcaagtgacagaaaattcaaccttttccgctagacatcgagctggataagctctgaaattaaacatttgtattcctggtcgtcttggagctggatccctggaaccccttgacgtcgccataacacacacactgatacagatccacaatacaaAGAGAGAGAGAGatcaagctacgcccttccctgtacagtgagtactttcttcagtcccatactattttacttgtcagtaaacgaaacatcagatggcca…
7_Unigene_BMK.5193	1852	perfect_SSR_2	(AG)7	1644	1657	ggagtcaaccccttagaaggaatggcctctttgcaatatatattatattcacagttgaaacgtgatgacaaatatatcggagacagcttaattgaatgcaatttaacttgtttgacacggctcaccgctttcccaaagaataatcaaccaataaacaacagtgcctcccttctttttttcctccctttccttcaaaagaaagcgaagatgccccagatccgatgcggagaaagagcttacagcgaagctagcgtcatatatggaagcttcaagtgctaattaaagagagtcagactgagaAGAGAGAGAGAGAGgggggagaggagagagagaggaagaagggaatggacaggagaggttttaggagaatcaccgagaaagtgcaggacttttatataa…
7_Unigene_BMK.6766	2301	perfect_SSR_3	(TGC)5	2261	2275	gcaagcttagcataactgattccctgagggatggctaaactggcaatggtgacaccagaaatgatgtctgatttgaggagcttgaagctgtaaatggggccccactcaaggattggaaagacatactgagctccaagaatccattttgtctttggtggctgacctttgaattggtagagagggtcatctggaaagaaggtttctttgagtttggccagcagcttacgaaaagtgcttctgtaaggcggggcaactactttgtgcaactccatccccattgggatttccatgcagtgatggTGCTGCTGCTGCTGCatgtccgtggtgggctgctgctcctg
8_Unigene_BMK.10759	1031	perfect_SSR_1	(T)21	1011	1031	cgaatcatcctgttctagggaggcgcgagagaagccaggggggtcggggaagtcgcgggaagaaggggagcttgagttgtcagtcaagtcaacggcccatctccgacctgctcccatcactccctttcccttatccatcgtcgccgtcctcttcttcttctccgacgcagttacagcagtagagtcgcagcgccactcttcgatttgatccgactatataatatttgaatacgcgctcaactcacaatgcctcgggtcggcactctccaatctccgctgcttctttttgttttttacctgTTTTTTTTTTTTTTTTTTTTT
7_Unigene_BMK.259	1786	perfect_SSR_1	(T)10	1239	1248	agatgatgtgtctcaagagttatgtgttcagccacaaaaggacatggatctacttcagttacatgtcgcacaacagtcaccaacatacacaaaactcgaagattttatggatgccaatatttcttatgatgaatgcgtagagtggcagcctcaaattggagatgaatattcacatgttacttgcaagaataatatttcaaccaatgataaaaatgagccggttagctgcaatgcatttgatttggaaaatcaatatacagataacatgattctggaggtgagaataatcatgcttgaacaTTTTTTTTTTacatcaacttcttaacattgagcacaatatgtatattaaaaactcaacacttgcttgtttgtgattcttaatcttgcagccatgtggtc…
8_Unigene_BMK.10780	2382	perfect_SSR_3	(CTG)6	2121	2138	ttcaaactttccgtgcacttctagccaacatacatttaacagttcagcagcatcaatgaagacgtcactggtttcttgcagggagtaccagtgccagtaacgatggtcttcagcccaagtgattgagagatctcttgcatacaccataaaacagttgttcgacttcttatcaacccaatacttctttttcttttggtttaggagaactcctgcttggagctgctgaaagaggttttcaattgaggacttgttgataggtgtgtcagcgtctttcacaagggcttcatagttatgtgggaaCTGCTGCTGCTGCTGCTGccgctgccgcctcacttgctgtgttgctgtctttttctctatttccttgacttctttcgctgctgcggcttcctggttgtt…
7_Unigene_BMK.16326	2248	perfect_SSR_2	(AG)8	38	53	gaaaatttgaaatcagcaaccagcaaatcaggaatccAGAGAGAGAGAGAGAGaaatggaggccttcctttgcgaaacaggatcatgggtttcttcaatcaacgaaaacccagatgagcaaaccaatcaattgcttcgaacatcgtcttcttcttccggattcacccaagaaaccgacgaggaagaatggccgaagctgaacaggttgaagagcaagaagaagaagaagaagaagcaggttttgcttgaagggtatgtggagtcggcggacgacgacgatctgtcgaggaccaagagcttgacggacgaggatctcgacgagcttaaagggtgtttggatctgggatttgggt
7_Unigene_BMK.16326	2248	perfect_SSR_3	(AAG)7	215	235	gaaaatttgaaatcagcaaccagcaaatcaggaatccagagagagagagagagaaatggaggccttcctttgcgaaacaggatcatgggtttcttcaatcaacgaaaacccagatgagcaaaccaatcaattgcttcgaacatcgtcttcttcttccggattcacccaagaaaccgacgaggaagaatggccgaagctgaacaggttgaagagcAAGAAGAAGAAGAAGAAGAAGcaggttttgcttgaagggtatgtggagtcggcggacgacgacgatctgtcgaggaccaagagcttgacggacgaggatctcgacgagcttaaagggtgtttggatctgggatttgggttcagctacgaagagattcccgagctctgtaacaccttgccggctct…
8_Unigene_BMK.37313	2012	perfect_SSR_3	(TCA)5	1914	1928	gttgatcccaatctcttctcactcaaccatttttttgcctccataacaggactctctacatctggtcttgtattctctgcaccttcaacattggtaaaacctacgactctcgatttaataatctttattaatctatcacattcttccctcgagaaggtctcctgcataagtagttgttcaattacatgcttcttgttgctcttccctagtgttgatgggggctccttcccaaggaacttgatctcttctgatgtcccattcctattattcaatccatcatcttcctgagtcgagatatctTCATCATCATCATCAgtcccatcctctgaagaggaagaagaagatgaggaagagtcaggaccaaagacagaggaaataatcttcccggcaccgctggca
7_Unigene_BMK.40734	1516	perfect_SSR_1	(A)10	289	298	acaaaggtggtggtgtgaataccgagcccagccgaagctataacacagacggtaatcgatcgaacttgtaaatgaatgcaaaattacacagttaattaagaattgaatttcaagttctataatcttcataacacgcagaaccaaagatgttttgctacaaattgagccaattttgtacttttttatgaacacagaaccccaaaccggcaaacttgaaagttcttcgaaactcaatgctataataataaaagtatttacagtgatgaatatttccataaattaataaacAAAAAAAAAAgaaagaaaagaaaaggccaaaactgtggtcttcctaatcatccaacacccacgccctgccacgccggtttacgaaccgcccaaacaccgaacttgactgac…
7_Unigene_BMK.40734	1516	perfect_SSR_2	(AG)6	1475	1486	gccggaggtccgtcggacccggcgagaggccggagtcgggttttgacccggttcatcatcgtggaggttggatgacgggaatctacggcggagataattcggcggcggcagcggctggggcatcgtctcgatctcctcgaggaagccggtttcgcagtgggggcacgagagggcggagtccagggcaaacactcggacgaagcgagtgcatctgtagcaccaatacgacgtcgtcggcggcggcgatggcatggccatggaggtttagagatctgaagggtaagagagagaaagagttctAGAGAGAGAGAGggcgaatgaggaagtttttgttgcagtgga
7_Unigene_BMK.796	1385	perfect_SSR_3	(GAT)5	1338	1352	ctccgaaactgcggaaagcgagcatcttagggctctgaaccgagttctgcgaaatgggttcttttttatgggggtgaaagattggattttgggtgtgggttttgagggagggagtggaagggacaaatgggttgtgagagattgagtttggagaagcattggagggaaaattggggtttagggtttgttgattcaattgggtttttgattggtgaggagtggggagaaatgtgtgtggaaatgttgtatcggcagacttcagaaaagtgacagtttgtacaaacagttgggggtggaggaGATGATGATGATGATaagccgggaaagggagaaaagtgtgcagtattt
7_Unigene_BMK.13811	4865	perfect_SSR_2	(TC)11	1	22	TCTCTCTCTCTCTCTCTCTCTCgtgtgagtgatatatttttataaacttccatcagctgctgtaagtcgtaattgttagttttgttatagctagaggggagtaataagagaagaaaaaggggaagtagaccagctggtcctatgctgggggaatctactagtgtcttagggagctccatcagccgcgatgctgcggccgcagctgcggcagcgcccgaaggtggcggcggcagcggcgatggctcgaataataattcaggtgaagaaacgttcagaggtggtcaagaggaattgttaggaggtggcgagaggagcttcggtg
7_Unigene_BMK.5389	1780	perfect_SSR_2	(TC)10	1761	1780	ttcccaatatccacaaaaccactctaaccaataccacagcttctatcaaggctcttttcaccagtagctgtgcaacctcatcagggatgggattttgagccgcagaagttttgtagaaggactgaacagccttgttaattgtaggttgttcacccttggtttcatacaaaggaggtaataaagcctcacagatacttgccaaagactgcatctcagttgaagagaatccatgactgtattttctgtcatctcctgcatatcctcttcccccattcaacaaaggatgacacacctttctcaTCTCTCTCTCTCTCTCTCTC
7_Unigene_BMK.20984	2447	perfect_SSR_1	(A)12	2213	2224	aaaaagtgcacttccaattttgaagggtttgctaaggtaatgggggaagggaggtagctgtatagccgtattgagggcgtgcgaattcttttctttataaatctgttactttgcctagttttggaatgtttttgaggctagtacaggaaacaaataagaaaataacggtaaattattcttcgattgagaagaaaaaagagaagaagatgaagagaatcgagcaaaggagaatctggaggtcattggtttgtatagtttggatttggtgtgaatgtctgcaggtctattttttggcgcgtcAAAAAAAAAAAAgagagcttaatttgagatgttatggctaaagggcatgtatgtaagcatattttttttggtgcggaacactccacttatagagtagag…
7_Unigene_BMK.1305	1944	perfect_SSR_2	(AG)10	1	20	AGAGAGAGAGAGAGAGAGAGtaaaaaccagaagcaggggaaaagcacaggggagatccaaagttaaccagacacaaatctattcacattcgttccatcaccatccctgacttccccctccctcactctttcacttgtcagtcaaaccccgcacatgcacaccaggacccactccctccccctgcggggccccaccctctgtccaatcaccaatcagatcatccctttgtcacgtcatcaccaatcacattcgaactcgaaacccgggacaccccacgagtgctgcttctgatccgcttcagctcttccaccacttccttg
7_Unigene_BMK.11255	1758	perfect_SSR_2	(CT)6	954	965	cacttcatccaaactattcttctcattagaatttaccttatccttaacatcctctccagaaacttctacttcttcattagccccgttaacatcttctgacactttcttttctgtttcttcagtaccaccatttgtactatcattggcattgtcaggtgtactactaaccactgcaggacctttaccagacaagctctttaacgtgaatgcaacaattaaacccttagggtagtcagcctctgctttcgtgttattcttgcccttcgtatttgtaacaggtcgagcctcatattcctttacCTCTCTCTCTCTatcggtatcaaaatccttcttcggcttcagttctaacttaacacctgcacattccaaaggttgctccaaaatcttattggcttcttc…
7_Unigene_BMK.10004	1166	compound_SSR	(CGC)5cgtcggtctcgacgccgccgaagcaatggccctccgtatcaaccccgttgccattgttgtgtctctgagcttcaacgactgtagacaaagagagatt(GA)10	1032	1163	caggccgttgcagccgtcgatgttcatggcgcaggagccgcagatcccttcccggcaagatcggcggaaggtgagagagggatccatctcgttctttatcttgatgagggcgtccagcaccatgggcccgcagtccttgaggtcgatctcgtactccttgagctccggcttcttcgggttatccgggttccaccggtagattgagaaggttttgatgtccgttttgtcctgggccttgaggtccacttgctgggcctgagcctccgacgccatggtccggacgcacacgtaacgaaacgaCGCCGCCGCCGCCGCcgtcggtctcgacgccgccgaagcaatggccctccgtatcaaccccgttgccattgttgtgtctctgagcttcaacgactgtag…
8_Unigene_BMK.10940	2116	perfect_SSR_2	(CT)7	34	47	cccgggtgagagaaagaaaacccatctctctccCTCTCTCTCTCTCTtaaatttgtactctttctctctctaaacagtgatatattttctctctccccttctgctctcttatttcttacaagtgtcgtctcaccgctcttccttcagtaaacccaaaacgaggaatcaaaaaattcaatccgattcaagtacaacaaacccagcgcttcgcacagcagagagaaacaaaagtccactgctcccttcagtaaacccatcacgtcctgtctgcaaacccagcagctctgttcgtatgtccatcaaaggggtcgttttgctccggatactagctcggttttgagcccttc
7_Unigene_BMK.3790	1562	perfect_SSR_2	(CT)10	1	20	CTCTCTCTCTCTCTCTCTCTttcagctttatgcgggagaagaagatgaagacctccctcgctctctgaaaccctaaacggaacgaaacggatgtgaaatttcggttcactgtcagaacgtaccgtatctggacaatcatgggatcagcttgctgtgttgctgcaaagaaaagaacccacccaaatcgaagtgaaggtgaaggtgaagcatcgcgcaggaatgccattcattcaccatcatggagttttcaatgggataatcgtcggcgtgtcactggtgaaattgatactccatatcaagtctctggtggaatcagtact
8_Unigene_BMK.10959	1262	perfect_SSR_1	(T)10	199	208	tctcattgggataaaagcagcatctgatctaagtaaattacagaaactgcaatttttgcaatctgttgaatcagaaggaaagattattaaagtcatcaggaatatgacccaacttataagcctaggtattacaaatgtgaaagcaagtgacgagatggacctatgtgactcccttcaaaagttagagctccttcggggTTTTTTTTTTagggcaagtgatgaagatgagtttcttcgagttaatgcactacgttcgcctcctccagaccttcaaaaggcttatttggccggaaaactagaaaaggtacctctttggtttggttcactctataacctgacacacatgtatctactgtggtctagacttgaagaagatgtgctacctcacattcaagcatt…
7_Unigene_BMK.39334	2333	perfect_SSR_1	(A)13	130	142	ccgtagtccactttatttgattgagaaaaatgaatttgtatacaagcaaaggaaaacttcatttgatattgtcccaaaatttacactgtaagaatcctttcattaattcgatttgtgtgtagagcgtgtAAAAAAAAAAAAAgatggaaaaaaatggcagctctgtgatttactctgcagaagtaagagacttcttctcccatggcagcaacctagtcacagaatcagcaaagtgccccaaaacaaagtccttcaacccggtgtcccacacctcacagaacctcagccgccaattgggcggctcaaccgcctccgtccccagccccggggccctatctttcgaccccttattctgatcctcctgccaatccaccacgtacgtcgccacccgcctgaaaa…
7_Unigene_BMK.14106	1713	compound_SSR	(CT)6gtgc(CT)7ttcttctgcgcttctctctcccttctctcttttagggtttgtgaaggtaaagcgacaggtaggatttgaaaggggcttcggctgttgctttttgggaggt(GA)7cttgagaggatgggtttgtttt(AG)6	1509	1686	ctttcagctcctccacagataattgaggcacttcaataggtggagcagccttctgtacttcagattttacaggagctgacaccttagatcccctttggttcccatctgcatagttatttgggctcttcaggcgttcattttcgtttgatggataagactcttcggcgtgacaagcacaacagagccacctgcgcatcctgactttcttcctcaaatacaaatcgtcttcagcacttgtattctctaatcgtacaaaccaacctgggggggaggagcatgtgcctcctggctcttgcttcgCTCTCTCTCTCTgtgcCTCTCTCTCTCTCTttcttctgcgcttctctctcccttctctcttttagggtttgtgaaggtaaagcgacaggtaggatttga…
8_Unigene_BMK.191	1993	perfect_SSR_3	(TCT)6	98	115	gttttaaatctgtctctcctatttctcagacagctcaaaaatggcagattctctcagcaacgctcatcgtcactctcttgtcccaagcttcttgtacTCTTCTTCTTCTTCTTCTtcaatgcggacgagtactgatgcatcgcctccgtcggtttcatcatcgtcggcggtggctttgttgtcgaaaagggtggtggttccggcgcctaaagagaaggtggagatgtactcgccggcgttctatgcggcgtgcggtgtagcagggatgttgagcaccggattcactcacacggccgtcacgcctatcgatgtcatcaagtgtaatatgcagattgacccaatcaagtacaagagcatcacatccggattcagagttatgctcaaggagcagggcataag…
7_Unigene_BMK.6754	2477	perfect_SSR_1	(T)13	313	325	gcacctgggcagaaatactccatacaaccaagtgcatcatattttgctgcactcatgcatatcagatccatgcctcttaacattaggtctcaaatcccatagccacatgggcatcgcccacctcacaatcattgccacctggaacattactcggacaaatcataattccacgtcacctataaatataacaacaaataaacgacacacaccaagactcgaagcctgaatgccaacataatatacaaagagatacaagggatatctacaccgagtttttacaattccctccccagccccccaTTTTTTTTTTTTTaattttaaacgacgacctggttggacaaacaaacacatatccaaaaaacaacaatttttcaagtcttttttttccctccaactctc…
7_Unigene_BMK.6754	2477	perfect_SSR_4	(CAAC)6	574	597	tctacaccgagtttttacaattccctccccagccccccatttttttttttttaattttaaacgacgacctggttggacaaacaaacacatatccaaaaaacaacaatttttcaagtcttttttttccctccaactctccaattgctcttccctccttccatcccaagcaagaaccccgcataactgtcatttgaataacatccagcaacggctatatgattcaccaacgactttttaaacattcttaacattttatatatgttgtttgtccaacatctcaggaatatccaagtccattaaCAACCAACCAACCAACCAACCAACcaaatctaatctaatctctctacgaggtttctctgtttttccaaactaagacagcaaaacaccatcaacaaaaac…
7_Unigene_BMK.6754	2477	perfect_SSR_2	(CT)11	2455	2476	aaaatttctccctaatttttccttttattttctatcatatattttctgaaaaattactggagctacgatttttcaattcccgggaagaaggaaaatgggaaggaaaactggagccctagatttatccccaaatcatagattcgaagaaaaaaaacgacacgaatcctaatcgttttgtctctccgagccgccttaaaccctaagcttttatatgtatggacggactcttctgcaagtaggagatgcttcaggaacaaaaacaacagaaaaaagcaccaaaaatgaaattcctctctccacCTCTCTCTCTCTCTCTCTCTCTc
7_Unigene_BMK.37170	1558	perfect_SSR_1	(T)10	20	29	cacgttgctaatcaatctcTTTTTTTTTTaatagttgctaatcaatcttttaatcaacgtaccaagacacgtctggaagacttaaacaaaccaaaagattgcgttatttacgtaccatgcaacaattatctaacaaatcacatctctatcaaaaattaaaaaatacaaatcacatccataaaaccagattatgatcgcagtaagctttacataaactgtaattaatctaattaattacattttcaactgagacagtaggcccggcgtactgttcacattcgaaaccgagacatgccacacctttacttctccatccaagctcccactgt
8_Unigene_BMK.193	1144	perfect_SSR_3	(AAG)6	83	100	ggggagtgtctctttattttgtagctgttttgtttctcagtcgagcactcaacaaacatcaataaacagcagaaaaataaaaAAGAAGAAGAAGAAGAAGatgagcagcatcggaacaggttacgatctctccgtcaccacattctcccccgacggccgcgtcttccagatcgagtacgccgccaaagccgtcgacaactccgggactgttattgggatcaaatgtaaggacggcgttgttatgggtgtggaaaagctcatagcgtcgaagatgatgctgcccggttctaacagaaggattcattcagttcatcgccactccgggatggcagtggcaggattagctgcggatggtaggcaaattgttgctaggaccaagtctgaagccaccaactatgaa
7_Unigene_BMK.38868	1941	perfect_SSR_2	(GA)9	1923	1940	agagggggaagttggagccggatctactggggatgaacctatcggagtagatggtcctggacggcgattggtggtggttgtagttgatcaggcggtcgatgtgccgagatggggttaacgattggagggcctgaggagtgcggagcagtgttggaggcgtattgagctgggaggaagacggcgatggggttctcggtggcgccgtgggatcgtccatagaggatcagtttgtgggtgtgtttgttgtctctctgtctgagagagaagtatttgggatgaagatggggagacaggaaaaagGAGAGAGAGAGAGAGAGAg
8_Unigene_BMK.11089	2378	perfect_SSR_1	(T)11	213	223	gggaacaagctggcatcgcaccgtccggagctacgaaacaaaagctcttgcgttctataaatgcaggagtttcaccgtccacgtttttcttacgcaactatttcaaatcggaagaaaaatacgatctgaaaaaaataatttcaaagaaattactgactgaaaggagaatccaaatctccaaaaggaaaaggcagaggggaaaattcagtttcTTTTTTTTTTTaagtttgaatttttaaatcaattcacttttctctcactttctgggattaatttctgtttggctacgaagaaaatggcgttgagcatgacgcatcagatcggtgcactttccgggactccggttgcgacgaccgaaggcagctcatcacccgttgaatcgatcagcacgtcgccgat…
7_Unigene_BMK.39324	3683	perfect_SSR_4	(AAAT)5	3644	3663	cgcggcactttgttcactgaaactataaaaaaggaagttttcaagttcggttcgggttcgggttcgggttctggttctggtttgtttttgttttctcgcaaggccttattgtttgcttcaacagcaatcttctctgtggtcggtctattccggacatgcattgttcatgagtttttgtggtacaaaagctattttcctggtttgttaattgtacccaaaaattaactatttgtacccatttttcatcaagagatgcgacgaacatgataagggtaaataggtccataaattttatttgaaAAATAAATAAATAAATAAATcattggtgactcaaacaaac
7_Unigene_BMK.20000	2011	perfect_SSR_3	(GCA)5	672	686	aactttttctgggcctccagctgagaagctgtcagatttgtatcgctgctgagcctccccccataggccacattggccccgggaacaaacatgtaaggtggaaactgagagaaggacaagtttgcagctccaccaggggttgcaagctgcggctgtgatagtccactagaagcttctccaccagattcagtattaggggagtcagccgtatgtctttgaacctgaggaagtgccgcatatccaggagaccatactagtctgtttgcagaaggatatacatgagacttctcatatatcgatGCAGCAGCAGCAGCAgctcggagcctggcttcatgttggctcacactatcaccagcaactccaccaccctgagccattgtgcctgtcccctgttgatga…
7_Unigene_BMK.38108	3283	perfect_SSR_2	(TC)9	15	32	tattgctccctcctTCTCTCTCTCTCTCTCTCtgaactcgatcgacaagcgctcgtcctctgttcggatcgattccccacctcgaaaaagagcagaatgttctgaaagccctagaatttcaatcgaatcgagcagaaagctgatatctttttctccttcttcttcttcttctgcgagggttcggtaccaggaggcggctttggtttgtcgattgcgttcgtcagagcaaaaactagtgttggtggtaattgtttcgattcgtttctgatttgatttcatttgggtatccctcgaattaccaggttctccttccaatttatcgaaattttgtt
7_Unigene_BMK.38108	3283	perfect_SSR_3	(CTT)5	156	170	tattgctccctccttctctctctctctctctctgaactcgatcgacaagcgctcgtcctctgttcggatcgattccccacctcgaaaaagagcagaatgttctgaaagccctagaatttcaatcgaatcgagcagaaagctgatatctttttctcCTTCTTCTTCTTCTTctgcgagggttcggtaccaggaggcggctttggtttgtcgattgcgttcgtcagagcaaaaactagtgttggtggtaattgtttcgattcgtttctgatttgatttcatttgggtatccctcgaattaccaggttctccttccaatttatcgaaattttgtttctttgatccgttctgtgtcgggtatctgtttttgcctcgtttggtataaaccctaggttagtcgaa…
7_Unigene_BMK.38108	3283	perfect_SSR_1	(A)11	636	646	ttgatccgttctgtgtcgggtatctgtttttgcctcgtttggtataaaccctaggttagtcgaataaaaaaacccccaaaaaaagttaaattctttgattcttatctctgtagataaattggttacggcgttggttttttagattccattccagctgattttaggttatttgcaagagactctgtgaaatttttgggcgtcgttttagtttgccatcagaaattgagggttttcttgttagatcttccttccccttgttacatatttttctaatttttcccacacttacttggttaatcgAAAAAAAAAAAgagagaaaaagggttcaagaaatctagggttggtgtatagacttatgtagagagaaatctggttggggtgtgtattcaatggccttga…
7_Unigene_BMK.38108	3283	perfect_SSR_1	(A)10	2434	2443	agaggcacaggacggaacatacggtgcatccaaaccttttgttctccatgaacgaaatgatacctttggtcggcatggctaggttttgttggttctgtagatctgctggtttcgtattatggatgagtaaattacaaggggttactgaggtatccaatcagtttaagattatggttcctttatctcttaccgcttggtcagctggctttgttgggtttagtctattggttaacttcagctttggcggtttgtatctcatctggggctccgagcccactgctagtacgtcgtgatgaatagAAAAAAAAAAgtaaaaaaataaaaacaaaagagatggaagttttaggggtgaaggagattgtgaacaaagttctgcatccactgtccacggcagggaat…
8_Unigene_BMK.11164	2621	perfect_SSR_2	(TC)6	2379	2390	atccgtacacggggtgtagtcttgatagtcactgctgcattcagcaaaggttacgggttttaactggagagataattgaacagcttctgtgacaccttcaaccttgacaggctcaattttgttcttttcagaacagaagattccaccaagatagaatgaaaacccgcatagcaaaacaaacacgattgtcatggggaaaaccctggtaccttggggccctggttttccatccttatgtttcatgatctcagaaagtatttaactacctttatctccttgtctttctgcgtacagtgagtgTCTCTCTCTCTCtacaatatctctgcaattaatctttgtttcatgaattgaacctcacaaaacccaaatggaaaccgaaaattaaatgggtttttgatt…
8_Unigene_BMK.11164	2621	perfect_SSR_2	(CT)12	2598	2621	tggttttccatccttatgtttcatgatctcagaaagtatttaactacctttatctccttgtctttctgcgtacagtgagtgtctctctctctctacaatatctctgcaattaatctttgtttcatgaattgaacctcacaaaacccaaatggaaaccgaaaattaaatgggtttttgattttgtgggtgaaaatctctctgttttaagagaagaagaaacagagaagaggaagagagattcctgaggtgggctagcaagggtaaagggatatgggaagaacagtgggagggctctctctcCTCTCTCTCTCTCTCTCTCTCTCT
7_Unigene_BMK.9250	3214	perfect_SSR_3	(TCT)5	1365	1379	gaactgggacaacatttcaatttctgtcctgaattcggcaagaccctgccttgattgagaagctcctctcttgactgccacttttgtattgtcccttaaaactcctttgtaaaccttcccaaaaccaccagctccaataaccaggttatcgctgaaattatctgtagcctctcgaattgccacaaaagggaagcgatacccaattttggaaacagaaaacatcgctgtactttcggtgatttcactttccgtttcattcaccactccatcttccgcattcgaatggatggcgtgcggtagTCTTCTTCTTCTTCTgcacagcaagaacaagactgcagccaacacgatggcagtaaatagtccaacagccaagccaactataatagcaactttcatctt…
8_Unigene_BMK.11246	1574	perfect_SSR_3	(TGG)6	1507	1524	ttagatctgaggttttcttcgaggaatttgatgtcggtttggtggaatctgaggttttcttcggggaatttgatgtgggtttggtggaatttgagggttttgatgtgggattgagcttcttcaactcgccattcttggtggagttcaaaatcttggtttggttcttggagggggatagattgggtttgaggagttgggtttggttcttggaggaggatagactgggtttgaggagtttggtctggttttttgaggatgacaaggtgggtttgaacaatttggtctggttttttgaggattTGGTGGTGGTGGTGGTGGagtacttggtctttttgggctggtcctggtctgggtcgatttctaattct
8_Unigene_BMK.11301	1588	perfect_SSR_2	(GA)9	1	18	GAGAGAGAGAGAGAGAGAggcataccatttccatggcgttgagagttataacgttttaggaactccaacgtaaagaaatggaaacagaaggacaaatcacatggggttaaacacaacatacacaagggagagagagggcagcttcacctcaacaatctcacaccctttaagccctcattcctaattaggattcttaatctctgatcccccatctctccatagctcccataactccgtttttcctctgtttctacaacaaaacccatctgggtcggttttgtttctggatattgtgaggtaagtgggataggagtattt
8_Unigene_BMK.219	1553	perfect_SSR_2	(GA)7	1525	1538	ggatagatctataatcaacaggagaggtgggatcatgagctgaaaggatttctgtcagtgtctgttcaatttcacgaccaacttggtagattacgtcttgggatttagaagaacatagcttttgcttcttaacgacacgctcaaatgcatctttgatggtacttagctccatcttccttttctcgctcctacctaactgtatcagtagatcaataaattgttccgaactggatcgaaatcgagggggtaaattcctcgaaaagaagctctggttcgatgttggaggattgaggagagagcGAGAGAGAGAGAGAagaacgcaagcgcgc
7_Unigene_BMK.16731	3390	perfect_SSR_2	(TC)6	3182	3193	agaccttgcaacgaattttgcacagatgaaactgagatgaaggatgacacgaagctccacggaaacttggaagaattggatagatactacaagaactgcaattaaattgagtgatatgaggagcgcaattatatactaatcaattacatagctaggcgttgaatgagaaagagaaagacttgtcataacatgataacgttttaaaagttctgttgtgttgcgtgaatctgacccgtctgtcccattcagtttccagataaaggctaaaaacttgtgtacaacggctgtatttcttgtgcgTCTCTCTCTCTCctcacgtggcgtgtttaggtgagggggagagatacgcaccgttgcacttaagtctctcgtgtagtagttgttgtgtgtccgtctctc…
7_Unigene_BMK.40083	1270	perfect_SSR_1	(A)11	1170	1180	actctaaatacaaaattaacagaaaaaaaggggcaaccaaaaagacacacaactaaccagaaaatggcaagacttgaaacgccaagaaggcggcgtgcgaagcgctggaccaaggatgagaagacgaagacagaaaaatgaagacgaaacaaaaagaggctaaagagagaagtagaaaaacgaaaggaaaaggagaacaaagaaaggagtgaaaacgaaacaaaaagggaaaaatcctctcaacagaaatactgtcgatgatcagtggagagcatgtactgaaaaagcagagcaaaatccAAAAAAAAAAAgaccagaggcggaggaatgagagttgcgcatgcctcctcaaagcaataaattcaacttctgtttaaaaaaactaaatttttaaatatt…
7_Unigene_BMK.38930	1431	perfect_SSR_1	(A)13	111	123	tatcaatcaggacgcaaccatggctgcaaatatgcatgtaataagctaaaccacttattgatacatcaacctcaaatcccaaatgtatatttccctcaaaacgttggagtAAAAAAAAAAAAAggaagttccaactacaacgatttaacgatatgacacctctttcaagttttaaccgaaaacttttaccaacaattacattttcttaccacaaaattctagagtacctgttggctgaccggagaagttaaacaccaaacattaaatccatgactttggagaccaatgactttgttggggaagcaattgcacctccagatttctgcgcactggtattactgtttagaagatagtaaggacgggagggggctcttgaagcattcagctctgcgtgtttca…
8_Unigene_BMK.229	2669	perfect_SSR_1	(A)11	1994	2004	ctaattacgcgcagttcctgtatctagttgctcatgattatgacagagctgaagagtactttaaaaaagcagtgggggtgcaaccgccggacgcggaggcgtacaacaaatacgcgacgtttctgtggagggctcggaacgacttgtgggcggcagaggagacgtacttggaagccatctcggctgacccaaccaactccttctacgccgccaactatgctcattttttgtggaataccggtggtgaggatacttgcttccctctcgactcctcagagactgatgccatcgaagatgcttAAAAAAAAAAAggaaaaaaaagaaaaaaacaatccaaacaataaaagaaaaaagggacacagaagagatacctagaacagcagcaaagcgcaaattttc…
7_Unigene_BMK.11549	2378	perfect_SSR_2	(AG)7	2262	2275	tcagccaccggtggcagacgagcgagctccgtttccggtctccggcaccgaggaagtgaaaaatactcgccaacaactcgtcgggaagatcggaggtgtggtcacggccctgggtgacgtccccgtgaaactcagagtcttcgtcgttcaaggatgaaacaatcgccaccggtttgaagctgaaacggcggctcgttgatatttctcttggactgtgctccgccggagactcaggaaacgaataggactgtcccatagcgcagctgcgagtgaactgaacgcgccgccagaaggagtgaaAGAGAGAGAGAGAGaaggtggttggttttctcaaagttatctaaaaatgtgcgtgtgtgggtgtgggtgtgtttgtgtgagttcttcttgtgagcgtat…
7_Unigene_BMK.39205	1183	perfect_SSR_1	(A)10	1054	1063	ctacagcaaaatatccgaagatgactcaagagaaccattgatagtttcatacgcctgacgaacatgttggcatccttaatacattgagaagtgaaaatttctctcagctgccaagaggaaagcattgcattatggttgcgtaggatcgcctgaaagtctttgattttgtctgtataactaagggctgggttggtattgctgtgccttgaaaaaaagctgcttcttctgtgctgtgagaataagcagctgtggaataaagcagcaaagtgtttggtaaacttttttgtaaaagtgcttttgAAAAAAAAAAcagtattatagtgtttggtaaacttttatgtaaaacacctgtgaaaaaaagccggtttttcaaagctgggttttgcagctttgtgtttt…
8_Unigene_BMK.11435	2725	perfect_SSR_1	(A)10	230	239	aaaaaagaccaataaaaaagtacacataaaaacaacaaagagccatgtgtaacgagacagaaattctgaatcatcaaattaaaaataataaaaataaaagccaaaagtcgatcgaatggtcaattccaatcagctcatggaactcccccacgggccccacccccaaaaacttcataaacaatttaaacctccgtcccacatcccacctgtaaaaataattgccaaaattAAAAAAAAAAtattccaaaaaaaaacaaataaaaaaacagatattgggcccaccacaaatacacaacattgccttatgtccttccatttccgatcctttacaattttttcttcccttttttctctatttttttaattgagaatattctctaaggtgtcggtgtgacgctg…
8_Unigene_BMK.11435	2725	perfect_SSR_2	(GA)6	2481	2492	cgcgttccattggacccggttcgcatgtggagtctgggacagaaacgcaaggagggcttgcttgtcctgaatcggctccgagttgactcgctcgccactcagtgacagaagcgtaatcagaacaaaacccaccacagtagcagcactaaaactcactgccattatatttctagaaataaaatacacataaaagaaagaagaaaaatgggcgttgtttcaacagtggtttggaccgatgcaataattggcttgccggcgcttctgtagacggcggtgaatgggtttccagcgaaaacccatGAGAGAGAGAGAgcagtgaatggtgtgacggaggagagagaggggggatttgaggtatcacgagggagaaaagtgaaggtaaagctggaagaaaacaga…
7_Unigene_BMK.3254	2267	perfect_SSR_1	(A)16	12	27	aaaaaaagtccAAAAAAAAAAAAAAAAccaagaaggggggcaaaagggcaaaaggcaatcaaatatatcatccataaacataaatcaaaagtttccaacactctcatacatcattggttgtgaaatgtgaatataaattgctaactacatgattgagctaaaggtgataaatggccggggggtgctgagacggcgtgccatggccactgctggaaggggctgaccgatcgttgtagttaggcgccctcaccggatccctatacgcataagggatggaaccattcgggcttgcattgcgcgcaggtgtacggcttccagctgatccaa
7_Unigene_BMK.9608	2039	perfect_SSR_2	(TG)6	1769	1780	gcatgggattgagattgccggccaaaactcatcggttatgggagcccgcggaggctttcaacagataaagaagaatttgttgggagagaatgtgatcaacctgttcacatatcagagaatgggagctgatttcttctcacccgaacattttccttcgttttctgagtttgttcggagccttaaccaaccgcaactgcagtcggatgatctacctattgaagaagctgttgagtccatacctacgaattcggaatcagtcatccgcatgcaaactgcttaatagaagttagaatctgtagtTGTGTGTGTGTGtatatatataacttgtaatgtatcctatgtatctgcagagaacgacgcagaatcatatataatccaaatcgtaacaagaacagcagt…
7_Unigene_BMK.32756	1136	perfect_SSR_2	(TC)6	1035	1046	tatagccatggtcagaatcctctcctgctcctccccctcccattttgggttgagctttgttcacagagattatgcgatcaccaagctcccgcccatgcatctcccggattgcatcttccattgctcgccgatccccaaatgtaataaacccaaaacctcggggtcggtttgtatctctttccatcatgatctgagcttcaagcactttgccgaaacgttggaaagcgctctccatctgacgctccgtgacgtcccacgacaacccgcccacgaatattcggtactcttccttccctgccaTCTCTCTCTCTCtagtctactgtgtgatgagccaaaccctaaccgcgtcgtattcttgtatttacttcgattttgccccttttctatttggcttattta…
7_Unigene_BMK.1435	1786	perfect_SSR_2	(TC)6	59	70	agacttgttcagagactacaggaccaccacataaccataagctcttgtttcctctcttTCTCTCTCTCTCtttctctctgactctcagcttcctgtcagccaaatcaaaacctcttcttgttcaatcgagaatttgttttgctttttcttcagcccctgaaccacccagtcgtttcaggtaaactcgccgtagtctccaatcacctccgccgagtcacttcatttttccgaattttggtttctggtaatcttcacttccagtgactgtgagtcacagtttcaaatataaattgagtgattttgcattgtgaattgtgatgtctcctccactgcttggtgttggtgaggaggagggtcagagcgatgttac
7_Unigene_BMK.36022	2301	perfect_SSR_2	(AG)9	2283	2300	aactgcaatcttcgtgataattcaagtggagcaattgcaattgcaatccaatgaaagtatgcgcatgcagcagcagctgttatacaattacagatacatgatcgcctttgacaccttcttcttcttgtttctgtttttgctggggatcaacttgttcccgctggtaatgccgggggcggtggtgggtcgggatcgagagcttgaatgtggtgccctgagagagggggttaagctctcgattccacgacgaggtgagaggaacagaaaatgaggtctggaatgagagggcgagagaagagaAGAGAGAGAGAGAGAGAGa
8_Unigene_BMK.238	1000	perfect_SSR_2	(AG)9	7	24	agagaaAGAGAGAGAGAGAGAGAGttccatttcaatggcagtttcttcaatgtctgcaatcctaatcccttctcttccaatctccaaatcttctgcatctccgacttccaagccaaagctttcttctttctcgttgccctcggccaacagtgccttaaagctcagagcttcaagacactcacagtcatccactagggtttatgctgctcccgaagtcctcgagtccccagaaaccctagtcccacgtccagaaacccttgaggttggaagttctgagaccccgagcacttcatcactcagtattggtggagatggagataaggc
8_Unigene_BMK.33755	1451	perfect_SSR_1	(A)13	1391	1403	gtcaggaaggaaccagatagaatgacgtagattcctagtgatgacgatcatcaagatgatcgagatgaagagtccgacccggataaaattagtccgaaagctaaaaagaaaggaagatcgaactttgttattaaatttccgttttattttttgggtttttttttataattagtagtgaaaataattttggtagtgtacaaagggacgaactccggatgttgatgaaaggagggcagaactgggtagatggaaatttcaaattttacctatctcaagaactaatttggtttttctgttcccAAAAAAAAAAAAAttgttaaaaaaatacgcataatttaataaataattagttaaaattatt
8_Unigene_BMK.12169	2360	perfect_SSR_2	(TC)9	7	24	tgtctgTCTCTCTCTCTCTCTCTCccctctgcttgtgctgaaagcttccggagctgcaattcgatctcgttccctcaagcaatctcgctctcaaattgggttttctccactgggattgaggaaaaggcgttggagatctgtagattcgtactgtgggtaagaccagaacagcatgcggtggtggctgagtctttctgttgatgttgttcgcaaagccatctctttgaacctttattgcagagtaattctgtaattcttctttttactgagcagtgaacaatattgaaattctgatatagccctttaattttcttaccctttttt
8_Unigene_BMK.12169	2360	perfect_SSR_2	(GA)10	2340	2359	gctttcggacttggctccctctgagtcatatgtcagttccagaagtgcctctagtaggcactttgtattacacattatcagttatcgtcgatttagtaatattggagaataagtcggtgtacatacgtgttgcttgcggatatagtacggcatgaagtaggttccagctatggtggcgagagcgcgatcggctccggagaggaagaatcgagctttaaaccctcttgacgcatttgtgttgaatgattgaaatggtgagtgatttgttttagggtaaagagaaagtgacaagcacacctgGAGAGAGAGAGAGAGAGAGAg
7_Unigene_BMK.5277	2335	perfect_SSR_1	(A)11	797	807	gaacttatgtgcatgttttcaaaatattttagacacccgcaatatcgcacgaacacttttactaattttacctaaagattaggtatgtatggcatcagccattttttggattcgtgtaagttggatctactgaagctatattttttttagttgccgctcaaagtacgattttagcgacatgaaaatctctttgtaatattgcagagaaatctgctcactaatatccatatataaagcccgtcattcctcttcaattcctgcataaaacaaaccttttagcctaagcttccaatttgaaatAAAAAAAAAAActatttctctttatttagagctacaaataataggtctatccaagatgtcattcaagatcagcgcaaggattagggaccttagagacag…
7_Unigene_BMK.37569	1156	perfect_SSR_3	(CCA)5	700	714	tccttcttaaaacggtcatgctccattgaagccattttggattttagagaggcaatcatttcttccttggctttgagctctctctttagctcttccacactgtcttcttcctctgctttccaatacagcccatttccagaatgtgtcctctgaatgagatcatcaagctccaccttaatagccagataaagctgcttccacttctccacagtctcatccctccttgctctctcctccttcatttgctcagccaagaaaccactccccaacaacacttcccactctttaccattattctccCCACCACCACCACCAactccacgaccatcaccaccactgccgccgccgccaccactattattattattcccacctccgaccaccataaccctaccacca…
8_Unigene_BMK.17613	2878	perfect_SSR_2	(AG)7	44	57	aaagaattgaaccggattcagaacggagagaagagcgagaaacAGAGAGAGAGAGAGggagacggagaccgaggttggtgatgacaatggacagagagaaggagagagagatagagctagagagtgcaatgtacactaactgtttgctattagggttggatccggcgattatcgggctcggaggatccaatgccactcctcgggtcgggttcttccgccactccaaccctaaattgggcgaacagctcctctacttcatcctctcttctctcagaggcccaattcaatccgccaaggatttcgataaggtatggccaatcttcgattccgcgcaatcgcgggattttcgaaaggttg
7_Unigene_BMK.491	1827	perfect_SSR_2	(AT)6	117	128	ttaaaacactttcagggatccactttcagatcaaagcaatgcattataatattatacatactcgaaggaaccgccaacaaggatgccttttgacccgataaggatcaaagaaaggaATATATATATATtgttgctggatctgcagctgcttgtgcaaattgcaatcacagtgaatttaatcgaaacccactgccgagtttaagccggagagcaatcgcggtcttcttgatcaattaggtcttttttgttaaaggagatttactgtgctcgtaaaaatattttgatccaagttcatctgtggttcttacgttttcttcaaagttgtcaacttagatatatcaaaattttcaactgagatgttttataattgattgattatgatattgattgaatgcaggc…
7_Unigene_BMK.39726	3858	perfect_SSR_1	(T)11	3840	3850	ggcgtagccaacgatgtttagcttctaagagtatctgtgcaatatccaattgattaccaagaccgtaacgcttcgtctctgccatgaactcgatgtgggttgtaaaagaagcagagtcaacttgaacttaaaattcactcagactcaggccccatacacaaaaagtttgagcctatggtaaaagcgtgtgatgaagacggcaaataaagggagaaataggagggaaataaaggaaggttctgagaaaggtgagaaaattgcagcagaaatggaatggaattaaggagggcagaagaacccTTTTTTTTTTTcttttttc
7_Unigene_BMK.3423	2221	perfect_SSR_1	(T)11	2023	2033	gccctgtagtgagagcagcagcggcatcatagaacctgacacctcgctaacttgaatttctctaacgggacacaggtaaagctaaagaagattgatttgtgggagcagtgacgaaaaaattaacctaggagaaaattttacatttttttgtgcaggccctcaaattggggcagtcttcattgttggtgattcttgaggttctcgggccggggtatttttaccatctttggcaggagaatctttcttcctgcaaactagtagagattgggttattagtgaatttccatgtaaatttatctgTTTTTTTTTTTacttttatttcttacaattgttaatccactgagtagctagttgttaattcttgaacgtgttagttggttcgctgcttcctttttacag…
7_Unigene_BMK.39585	3192	compound_SSR	(T)10caagctcccaaatccaaattttgagtaggattttaactgcctcatacatctttcttgcactatcgtctctctgtc(T)11	3028	3123	acgtcaacggatgaaatagttaagagatctacgtatgatgcttcctcaggatgcttcactgtgcccccaagaactacatctgtgtttgttgaacctcggcgagtttgagtggcctctgccatagagatggtgttccaaggatgtcataagagttgagcgccatggtcgaccaatgttttaaaaaactagcctcggggcgcgtctagggtgcctttgaggcttaggtgctaaggttaacgcctctgtttcgctggagtaggtgaatggcttcgccaaagctgcctaagcgtgcctcagtggTTTTTTTTTTcaagctcccaaatccaaattttgagtaggattttaactgcctcatacatctttcttgcactatcgtctctctgtcTTTTTTTTTTTctt…
7_Unigene_BMK.738	1731	perfect_SSR_3	(TTA)8	199	222	tctcgccattagtatatgccctatattgcaacagtgtacaatttgcatgcgacaccaacaaaatcaacctggccaacgtaattcaaatttccgaaataatattggaaaccctaaataaaaaaggtaaaaaacaattaaactttgacacaggaatttcacagtttcaaactttcacacagaccagagcttatttttcccTTATTATTATTATTATTATTATTAttcttttaccgcctcttgttcttgctgccaagcaacaaggcgaagtaaaacagaatcctaaacagaaacccccaagccaccgtgatccagaggcagttccacttgctcaaatccgtcaccccctgctgctccaaaatatccgcccccgtcgtcagacacgtggaagtcgtgatgcgc…
7_Unigene_BMK.36819	1236	perfect_SSR_1	(T)11	173	183	tcaagattaagagatgacaatagagtatataaatttggaatcacaaacgtcccaaattttttacatattatcaaagtttaattcaactataaacaatgttatccaatgaattacattaaaagacttgcaataagaaacacaataatttcttcctctatttcctcctctgtccTTTTTTTTTTTggcaaaatttcctcctctatctttgtgtcttgcattgagtcctaaataatccaacttctacccatttgtaaccatttgtgtaaccatcgcacactaaatgaagcctacatataagggaggaaatccaaaaaatagaactgtcagaccacaattcatgcctgcacaaaaccgttatcttctcacgctgcatcacctgggccatcatatacccagcca…
8_Unigene_BMK.11614	1490	perfect_SSR_1	(A)19	181	199	taaaacccctatactttttaagcactggttatctcgtaaacgcacgagaaatcatgaatctgaatacttcaaacgctatgcgtttggaaatgaacggaaaatcaaggatcgatatttcggttccaatttcattaggtttactaacacggatgaaacaaggcgtcaacaaaggaaaaacacAAAAAAAAAAAAAAAAAAAggaaagcagcggaaattttagaatacaagacgagtatctccatcatcgctcgagaacccggaaaacatatgttcgaaaggaattgagcagcgtctgggacatagctagagattaggttgattgctaatcaggcacgtcctatgcatccctccaaatcaaactcgaaatccatcaagcgcatcagttatcttcgtccaacg…
7_Unigene_BMK.10243	1764	perfect_SSR_1	(T)11	67	77	cctatccaaatctgacattcaggtataaatgcttgattttggtacaattgcttcttttttcttttcTTTTTTTTTTTataataaaaatggggttagtttttgggtcaacactgcatcgaactttaacgatccaaaccgtttatttttcaacgtgcacctcatagatcattctttcaaaatattagccaaatgaaaatattgaggcatctaattgagttcaaagaaattgacgaatactttgttcccttaagaaatattgaaatttcatcgtaataattcaataggcaacggttttagattgaactgaatttttacaagaatgatctatgaattgagacttacaaaatacatactttggatagttaaagttcgatgtg
7_Unigene_BMK.10243	1764	compound_SSR	(T)11ccaaaatttgaagatccgtatccttaaagtgcttatatacacacataaatatatatacacatgcacgaaataaaaaagtgct(CA)10	401	513	tgggtcaacactgcatcgaactttaacgatccaaaccgtttatttttcaacgtgcacctcatagatcattctttcaaaatattagccaaatgaaaatattgaggcatctaattgagttcaaagaaattgacgaatactttgttcccttaagaaatattgaaatttcatcgtaataattcaataggcaacggttttagattgaactgaatttttacaagaatgatctatgaattgagacttacaaaatacatactttggatagttaaagttcgatgtgcaatagccccataactaacttccTTTTTTTTTTTccaaaatttgaagatccgtatccttaaagtgcttatatacacacataaatatatatacacatgcacgaaataaaaaagtgctCACACA…
7_Unigene_BMK.40882	1458	perfect_SSR_3	(TCT)5	1296	1310	cttctctgagtaatatactccaccatttcctttctgacatcagcagccactgaaccaggggtccggaagatatcaccagaagtgttgtcaacacaagctgtagctaatccagggatgaacacttgagctatcttgtgaactaactctgtgtcgtaaagatcacaatggaacgaaggacctccatccttcccgccttcaaacttttctggtttgagttccacgttacttgcaggcagatcatcaatggtagacaattcctgcatcatttttgcaacgagggagatggagatgtgctaaaaaTCTTCTTCTTCTTCTtcaaagggtgcctccttcacccgcgtggagatcctatgattctgcaataaccaatgccaatgccgatgcccagaagattaaata…
7_Unigene_BMK.5459	1137	perfect_SSR_2	(CT)7	1	14	CTCTCTCTCTCTCTgtctctctcatcaaatcaaaacccccaaatccaattcactccctcatgagagcccataacatgatctgaattaaaaaattcaccaaaaaaaaggaagaaaaagattcgatttttgatatttttatctgatcaaaaacccaaaactcagatcaccatcccagttccagagactgttaagagagagagagggagagagagaagagagagatggcgacaagtcaggcggtgctgaaggcggggctggtgatagttgggctgtgcatagccgggtacatagttggcccacctttatactggcac
7_Unigene_BMK.5459	1137	perfect_SSR_2	(AG)6	191	202	ctctctctctctctgtctctctcatcaaatcaaaacccccaaatccaattcactccctcatgagagcccataacatgatctgaattaaaaaattcaccaaaaaaaaggaagaaaaagattcgatttttgatatttttatctgatcaaaaacccaaaactcagatcaccatcccagttccagagactgttaAGAGAGAGAGAGggagagagagaagagagagatggcgacaagtcaggcggtgctgaaggcggggctggtgatagttgggctgtgcatagccgggtacatagttggcccacctttatactggcacttcatggagggcttagccgccgtctcccactcgtcttcttcctcatcctctttcgcttgccctccctgcacctgcgattgctctt…
8_Unigene_BMK.11682	2387	perfect_SSR_2	(AG)6	12	23	gagagagagatAGAGAGAGAGAGcagagcagagcatctcaccaagaataagtgccttcctttaatgctcatatctgcttcttgcagataagcattgtcgtcttcttcactcctactccacgcggcagaaataaaccattttttggtttctgggtcttctacaatttacgggaattcagatatgtgatcatttttctgcgatatttacagttttttttttttttcatgggtttttcatgttgtagtcttggtgtgtaggaaaaggaaagagtggaactggagaggtctttttgaatcgtactcggtttttacagtcttgttctt
8_Unigene_BMK.11682	2387	perfect_SSR_1	(T)14	210	223	gagagagagatagagagagagagcagagcagagcatctcaccaagaataagtgccttcctttaatgctcatatctgcttcttgcagataagcattgtcgtcttcttcactcctactccacgcggcagaaataaaccattttttggtttctgggtcttctacaatttacgggaattcagatatgtgatcatttttctgcgatatttacagTTTTTTTTTTTTTTcatgggtttttcatgttgtagtcttggtgtgtaggaaaaggaaagagtggaactggagaggtctttttgaatcgtactcggtttttacagtcttgttcttgtgtaatagtgtgggattttggggtggtctgagattctgagggcggatttgagatgggtattctgagtgcgatttt…
7_Unigene_BMK.40491	1959	perfect_SSR_2	(AG)8	1	16	AGAGAGAGAGAGAGAGgagagagaggagagatatagtgtgcgtgtctgatcgttgagagggggattttagtagagtgacgggtaggtgggttgtggggtgcgagggagggggtggagtgaatgaatggtaattccggtggggtttgctatagtgacggcccggtggtgttggcggtgctgctgacgacttgactcactgtccctctctctccggcgactggagccatggacttcgacgccggaattcccatgtctcgtgctgccgcgcccgtcaccgacgctctctcactgtcaccctccttcacccaagatgcaa
8_Unigene_BMK.11794	2429	perfect_SSR_3	(AAT)5	271	285	gggcaatacatctaaccatatagagctaatgcatatataatatatagttattactgcattaaaatcaagacaaaaacaaagggtagggatctgcatggggggtgaacaaggggcaacaaatcccctgcaaattctaagtgcagcacagactttgacaagctgaaacctgcttttcaaaaaacaccacaggactcggctctaaccatatatcaaaagactgtacaaaccaatcctatcatattgtatcacctaaaacccctgctaattagcAATAATAATAATAATcgtcccctaaaccacaccacaaacaaagattatctcctactagttaatattgtatagagacatcgactgccttcacaagtgcatcccattgaaaatgctctatgcaccgtcttg…
8_Unigene_BMK.268	1750	perfect_SSR_3	(TGT)6	786	803	tcttccatttcatcgagtgggcgccggctgttcataaaccattatagtaaccaccatatgtgacatgagctctggggaggggtactcctctagctgccgaaaatgcttcattcaatttggttggacgttctacaacttgcttaaacctcttgttgtcatcagtatagatctggaagcgattctggttgtgctgatactgtttgttcctctgatgggcaccgaaaaagacaatacaaatggtagcagcagcaaaaccaaaagagcaaatcgctccgattcctgtaaaactcagcttccagaTGTTGTTGTTGTTGTTGTtgctgttattggtctctttggtatcttctgatgactccaacaagctgttttggtcaacaactttcgtccttggagaggtgc…
7_Unigene_BMK.1478	1582	perfect_SSR_1	(A)17	19	35	ccggtggcctacctgtccAAAAAAAAAAAAAAAAAgctagaaaactattaatattaaaaataaagccggccctgaggaggtgcaggtggtgccattaagggatgcaggtggtcaccgccggccctgagggggcggtaggtggtgccatcgtcggccttaaggggcgtatgaccgaatggattaagtaaggttttagcttgggagggcatagggtttgctgaactgaagggaatgctgagtagtagtgcccttgttgtgatgggccttcaaagaggaagggctgacctgcaagaacaaatagttgccagcaaagagatcaccaaagtgcgactgcc
7_Unigene_BMK.2495	2439	perfect_SSR_3	(CTG)6	2395	2412	tgacaagattaaggccattgcattcctcctaggaactgcaaaatctttagtcttagaggaaaattcaacacaatccctatctgattcgcgtcgaaagtgctcggaaatcggtgtcttcagtctgttaaacagactcatctgactaagctctttggaattttcctttgcatttgatgctgcaacatataatgtttcttttggctgtgaaacctttctcctaaactggagttgaggggtgtagagtctggtgccattgaagtgagagagagaggaggggagaggagagagagagggctgtctCTGCTGCTGCTGCTGCTGcagcatcaccacgagccttgccatgtt
7_Unigene_BMK.1747	2094	compound_SSR	(A)11caactaaaaataccaaaaaatggaaagaaaaaaaaacccagaagaaattaacaaaattcaagattttttttgttttatga(T)10	1128	1228	ctctccgcgcctcaagattgtgactttctccatcttgaagccccgaaggtcgtcgtaggagctggacctcttcgcgaccggcgccacagccgccggctgcacctggatcctcctggattcgtatcgcaccgccggctttccagatctaggtttagaaacgtaattctggttagcaaaggggttcccatagtagtagctcttccggcgcgaaaacgacgccggagggactctgatcctttcgatcagacaatcccgaggccgtaagatctcagtccccatgatatcaaaccctaaaatcccAAAAAAAAAAAcaactaaaaataccaaaaaatggaaagaaaaaaaaacccagaagaaattaacaaaattcaagattttttttgttttatgaTTTTTTTT…
7_Unigene_BMK.39217	2956	perfect_SSR_3	(CAC)7	2495	2515	ctggtcctccaattgatcctcctccccttggaaggcccttaaatggtggctataggtctccacctcgtggctgggccagagatggccccagagattttggtcctgggctcccacctccaaggcatgaaggcaggttccctgaccgtcaaatgcaaagagatcggttggactactctgacaactacagaggaagaagcaagttcgataggccaatgcctatggattggggtaacagagatcgcggaagggatggcttctttaatgaaaggaagccatttgacaggcgaccaccctctccttCACCACCACCACCACCACCACcgcatgtacctcctcaccgtggccgatgggcacatgatgctagagagagaagccggtccccattaagaggcggtccac…
7_Unigene_BMK.6835	1378	perfect_SSR_2	(AG)10	1	20	AGAGAGAGAGAGAGAGAGAGtagcagagaggttttgacggtggatcgaagaccgtagaagtccagctacggttcgactagggcaaagtcgctcatggaagaaaaaaaggataaaaaggaagagaggagaggacgatccgagtcgagtattgtattgttattcttctgcacctgcggatctactgcattcagatccgcagtcggttttgactgagggttttctatttacacaaaatcctcaataacgggtgattcattatttaacaggtgaccattcgatccgtttgaatcattattgctagtgattgtgagaccaaccca
7_Unigene_BMK.7053	1191	compound_SSR	(TC)7gatcgatcgatc(GATT)6	1110	1159	cgttgttgtaatacaatcggcgagcacgaaacgactttggaggtatgaaattagcagcagcacgtaaattccgagccctaataatcaattgcccttctttgacgattttggcatcagggacttggttggagcgcatgagcttggagacgaagtatcggaggacgccgatgagaaccatgaccaccgagagagggatgagaacccagtctctgatggctgtgtcgagcaccagatctgccgccattggaccttcgcgggcagtcagagcaatcagagctaaacgagagtctttgggtgcctTCTCTCTCTCTCTCgatcgatcgatcGATTGATTGATTGATTGATTGATTaccccttcgtcttctttcttgtttgttaattc
7_Unigene_BMK.1986	2628	perfect_SSR_2	(AG)10	1	20	AGAGAGAGAGAGAGAGAGAGatggtggagacttggagatgggttttgctggttttctgcatctgcattctggggtggagtccatgctccatcaatgctgccacagatccaacagatgttagtgctctgaaggtcttgtacagtagcttaaattccccacctcagctaacccaatggagtcaaaatggtgacgatccatgtggccagtcgtggaaaggtgttaagtgctcaggctcacgagtaacagaaattgatttatcaggtcttcaactttctgggactctagggtatcagcttcagagtttgacagcattaaccaac
7_Unigene_BMK.921	1245	perfect_SSR_2	(AG)6	1154	1165	ataaacatctctcttacccagattttccaatccatcgccgaacacttttcccacaatagtttgataattcgatggcaatttcgattcccaaataaaatcagcccaagaagcgccgcgaaacgcccgattcagcttcgccaatttgcaaatctccggcgggtccaaataccccagaatcatcgccgcgcagctctccggcaaatcgccgagaccgggtttcgatggcaaagatccgactgcaactgggtgttccgatttgaaggcagaagagaaactcgcacccatagtcaaacagaagacAGAGAGAGAGAGaaagagagagaagggcaggaggagatgggtatgaaaaaggaagaaagagttggggaggaaaaaataaaagtgggtaggga
8_Unigene_BMK.11957	1045	perfect_SSR_1	(A)10	52	61	gtggaaatatgtacagaacacttttctatagcacacctggctaaattgcacAAAAAAAAAAtcatacaagatgaaagataatacatggaatacataaagatgagcagaaaggttctcccagacatgactttagaacttgggctttccagagtgcccgagctacattatgaatttatgattcgtatagcccatgaaatgatcatgaaaatcactgtcttagtgctgaatacactggtggttttatcatcaacatcgaccatggacagtgaaaggtgcagaattaaccttctcagaatttcctaccaccatatccgtgagcatttcggcagtccctagagccaaggaaagtcctcccccttca
7_Unigene_BMK.41057	2618	perfect_SSR_3	(GAA)5	2604	2618	actgcattatctaatatttcatataccaaatggtgaagaccacgaagtcccgtgctcccaatatacattcctggcctctttctaacagggtctaagccttccaatacctgaatctgatcggacccataagcaatggagccagtagtgccttgaaaagcctcggttgcaggtgtagaggacataaaagctcttgtagaaaccacatttcgaaccgcacagcagctaccaacgcgcttcaatggaaattccgccctgggttgggggttgaagaggagagaggaacgagcaagcgaggaagacGAAGAAGAAGAAGAA
7_Unigene_BMK.37671	1011	perfect_SSR_1	(A)10	926	935	acacaacacgaattcaaagatcaggaacaaaaaaacgatcgaatctttcgggattttctcggcgtttcccggcagccaaacaagtcaaaaaacaaaagatttcgcaaaaaataacagaggaagaataattagatccgattgcaaaggatatgggacattattgaattgtgtgagtgaagctgaaacagccaaacagatcacaaatacaacaaaaacccctgaaattccacaaccaattaaaaatcaattacgatttcatcgaatcaaaatctcaaattcctaaacgagaaaaatattattAAAAAAAAAAgagggaaaattgaaattacctgatcgatttctgagctcggagagaaaacgcggggaggctaaagaagaagaagtcg
7_Unigene_BMK.1417	2529	perfect_SSR_3	(CTC)7	1	21	CTCCTCCTCCTCCTCCTCCTCgttgactctgagccgggttcggtcagcaatggcggtctccggcgtactcgtaagaccaaatcagtacctgttttcaggcctcaatcctccagctccaaaactgaatcacagttgcagacaacagctttgtgtgaaggcttcagctggtaactcggacggtggggactgcaggttgatcagaaaagaaaaggatggatggaagatcgatttctctggtgaaaaaccgggcacgcccttgctggacacagtcagttacccagcccacatgaagaatctctccacagaggatcttgaacaact
7_Unigene_BMK.13358	4419	compound_SSR	(AG)9atcatgcagttcaaacaatcactaccagaaggaaataaagattacaatgtggacgcggaggagctttcagtccagcagtataatatgcactgc(CTG)6	1	129	AGAGAGAGAGAGAGAGAGatcatgcagttcaaacaatcactaccagaaggaaataaagattacaatgtggacgcggaggagctttcagtccagcagtataatatgcactgcCTGCTGCTGCTGCTGCTGcttctgctgctacaagagaataaatctagctttgtctttagaataaaaaacaaaaataatacgaaacagctccaatgtcttcctgagtcctacacgataagagggcaaataaaccctaatccctcccactgaattacttccatggttctaactacactttaattggtcatgcacaaatactaccgcattataaaagccaacagcaaacctaaagttgatgcagtcaagttcccgtcgtccaaaatccaccgtggttgaacacaagtctaa…
7_Unigene_BMK.13358	4419	perfect_SSR_2	(CT)6	4263	4274	agtccaacctgaccaccgttgcggcgtaaacatcaagaaactctctataacaatcccaaaacgattacaaattgcaacttcaacttcataagcgcaagcacgcggtagccaattcaacgattagggaaaaaaaccctaaatttcagaagcagaaatcccgccggagaaaaaccctgatttgagaaacgaagtagcgttcagaagtgaaaccccaagccaggacccgatcagaattccaaattccggcgaatttaagtttcgaaattcggacgaaaattgagaaattttgcttcagtaacaCTCTCTCTCTCTggtttccgtctcttaacaagaagccctagtccggacgtgaacggagttcctaaattccggcgaataggagatttcaagtccggaaac…
7_Unigene_BMK.38836	2218	perfect_SSR_2	(GA)9	633	650	ccaccctaacaacccagatgccccttctagggttttaccactagggttttgatcttctagggtttctggggtctttggcctctccattgtctacaaattcctaacaagtccaccgattttacccaacatcaaacctcaagaaaaatgtatgattgtttcatgagtgctgagcctgtgtgatccgagacgaaccctaagctggaattatgggtcagcgactgagatcctagagagttacaagttttgaggaatctgtggggaaaaggccgaagaggcgaaagatgcgtttcgaaaccgaatGAGAGAGAGAGAGAGAGAgttcaaagctccaatgcgagattcttccgtctccactgacttgtactagggatagggttagggttaggtttgcccgtttga…
7_Unigene_BMK.38836	2218	perfect_SSR_2	(TC)6	2175	2186	cgaaggtaggcagctcttctagttttcatgctacaaagtcacctacagcgcagattagtaaagcaagtctatgaaagtaattgaagacacgcataaatcacctcctgaaggcagttcctaaggtagctaagcttagattttgtgtaatctcattttcagtgctgtggggtttcttgtagtctctgctaatttgattgaggaagaatgtagattgaagtaaatagaatttcatctgaattatgaacctagctagcagacatggtcgatataacaacgctccttatgtattagatgattaaaTCTCTCTCTCTCgttttctgtgtttccattttcttcctttggag
7_Unigene_BMK.2880	1912	perfect_SSR_3	(GGA)6	1833	1850	cggcggcggtgttggcggttggcagtggagggtgtgaggtggaggatggtggagggattgaggaaggaggaggagaggcgggttagcttggtagaaggtctaatggagaaagaaggggttgtgggggaaggggagggtgtagaggcatatgggtatgtgagctttgaggaagctgaggttgcagctgtagctgctgctgtggagattgccatggaaacactgagtctttagagagagaaagtgggaggaggaagaagatagggattgggatctggggagttttggggataatgtgaaggtGGAGGAGGAGGAGGAGGAggcagagtgactgagtgaggtagtgttatcttgttttaggaagacgaaggaggacctcatat
7_Unigene_BMK.8089	2263	perfect_SSR_1	(A)10	1934	1943	aaagttctcacctgtctcgacgttgcgcgcgaacttgaccttggcgaaattcccctccccgagagtccgacccagctcgtaccgcccgacccgcgtcctgcttccggtgttcgacctcgacgccatctcctccaacccctctctctcccctcgcttctctccctaaaatcttccaagtttctctctcaaaattccactccgcaatacctcttcccttctctctctaaaactacctcttcttcttgcaaggctgccaaacctgagacttcgtcacgctcatccttcctgaattttaatccgAAAAAAAAAAcccgaaatccttaatccgcagagacaaacgaatccgagacgcgattttggcggttcaaatcgggaaagaagaaggagactcggaggcaa…
7_Unigene_BMK.12987	3959	compound_SSR	(GAA)5gacgagcgacgttgaaaccagcgacggacaccctccaccagagtagctccactccccatatactctgcccg(CT)6cctctctc(CT)8	2177	2298	agattgcccttcttctgcgaatccatggggtgagcagctctgaagtcggcccttgtgggaactctgatgaccttcaatcctgaaatgtcaaagtcgtcctcaacctcaaactgcagatggagctggttctcccggccttgtttttgttcccgctgatgagaatcggacgggtgggcgcttaaatcggagacgtgggcaccattgtgatcattgccaaggtcattaattttattgttgtcggcgtaattatgattattatttggattagaagtattaataatagttgcggaagtggaagtgGAAGAAGAAGAAGAAgacgagcgacgttgaaaccagcgacggacaccctccaccagagtagctccactccccatatactctgcccgCTCTCTCTCTCTc…
7_Unigene_BMK.12987	3959	perfect_SSR_2	(TA)6	2400	2411	taattttattgttgtcggcgtaattatgattattatttggattagaagtattaataatagttgcggaagtggaagtggaagaagaagaagaagacgagcgacgttgaaaccagcgacggacaccctccaccagagtagctccactccccatatactctgcccgctctctctctctcctctctcctctctctctctctctaagatctctctcactgatcacgacgagataacgaatcataactcgtgatgatctgatatcactgtgagcttttgagccgtttatataaatatatatgtattTATATATATATAgataagggaggatctatttacatgccagttacttgtccccacgacctttgaggatctctctcctcctgttaatgttgctcaccaatt…
7_Unigene_BMK.37831	3481	perfect_SSR_1	(A)11	174	184	caaataataaaatatgctctttctgaaatgtttttattccctcgtgtgaagtcagttttctatacattgctacaacaaaacgcattacaattcagtagtatacatctcctgatgtctttattttccaacaatgctcaccaataaacatgaaaatattgcaaagaatttaatttAAAAAAAAAAAtctatgtgtatatatttatatatcttcagctgctccttcagcttccatccaaatttttaccccgctcctgttcttagctgagtccccatgcccgaattcggccgtcagaagttccagtgaccaaaacgtcctcattggcatcaagagccaagcaaaggaccttgcaattggtaccagtttgtagggtgtctattctgttctgcttattcctatcc…
7_Unigene_BMK.14317	1219	perfect_SSR_1	(T)16	1	16	TTTTTTTTTTTTTTTTgagatttaaagcatgagctaaatccattaatttatagcaccaaattacatcaacaacaacttttcataattcatataggcaaacatgcttgcctgtctagtagaataaagtgggcattaatcccataaacaaccaaggcaacagaaagagcataaaaaaccaacactagcaacattatcatcacacaagaacaacattgtgctccacacatcaaagagcttgtgattagctcccaaatctcattcacatttgaagccaggagggactgttttctggcaggcactaacaagcaagctcaaa
7_Unigene_BMK.2542	1517	perfect_SSR_2	(CT)8	1	16	CTCTCTCTCTCTCTCTttaaaaacacatgatcgccgccaattctccgctcaattccgcaatccccgtcctccgcaccgccgacccgacccgaaagcactgctcttttgagcccctgtgctccagtaaccaccgaagttttagctcctccgagcgtgggttgtggatcactcggacccggatggacttgctccgccgatttgttaccggaggatgcgtccgtgaccccgatcaccaagggataaaggtggagatcgatagcggcggcaaagatgtatttgctgccgaccccaagggcagcggcgtgccggaacatct
8_Unigene_BMK.12190	1005	perfect_SSR_1	(T)11	18	28	gggactcctcgtttttaTTTTTTTTTTTccgtgcggaatcaaaattctctcactacaaccagaaaccaaatctctctctctaaccccttcgagtttataaagcggcgtcgtttcgagaccatcgtcatcaccgtcaccaaccatgtcgtcgtcgtcgaagaagatcactctcaagagctcggacggcgagtcgttcgaggtcgaggaggcggtggcgctggagtcgcagaccatcaagcacatgatcgaggacgattgcgccgacaacggcattcctctgcccaatgtgaccagcaagattttggccaaggtcatcgagtactgcaag
7_Unigene_BMK.12271	2742	perfect_SSR_1	(T)16	287	302	tctcggtcgaggcgtcgaggagtatatcaatcgtttcgcaagctattaatgaacatcaacatgtaataccagaagcactaggagtgattctttcccatcatcccattcagaaaagttgaataaacatgaggaaccattaagcaacaaagatgcatcaatttaacttcatcggaacccaccaacagcctgtaatgatccgtgaacaatattccaactgaccaaatgcaggataaatcatacaggcttgtgccgaaagctacaaatgaagaagggaaccaacccatagTTTTTTTTTTTTTTTTcaagcaaggacctgtacaattttctatctgttttatccctctccaaaaactcccgctcaatgagggactcgattcgtttctttattacaacagggtt…
7_Unigene_BMK.2351	1253	perfect_SSR_1	(T)16	1004	1019	tctccgattttaattttcttggtagctgtgctgccggggataactacatccatgaatcctccatgctgcggtctcagtcttcgtctaacggttgatctctcctctcttctcactctgccagttgagatcaaatacatataactgttaaatgatccagcgttttcagctgcaccaactctttcagttggtgccagcgcagctacttgatcgagttaccatctcgtgcggttaatttttgtgctgattcttgcttccaaattaagcaaccctgttttattcatcaaaaatctacccccgtggTTTTTTTTTTTTTTTTcactcaagggtaatgtgcatgtagttgattagggtgcttttaaaccacttcaaattaagcatcaaacagtaggcttttaggca…
7_Unigene_BMK.6787	1384	perfect_SSR_2	(GA)8	1369	1384	gaaccagttccagccattgcgtgattctatatgccggccctgcggcaatgtcacccaacatatacaagacccgggaagtgacggtgagaggcaaaggggcctcaggctcgtcagatcctgggtccaactccttgtattcctccttgtcctggagctgcagaaggttggtgattgcaggctcctggctttgctcttttgccataattttaattttgggatatttggggtttttctttagaaaatgaaaagaatgggaggagggtaccactctctctgtctgtccttgaagccagttgggagGAGAGAGAGAGAGAGA
8_Unigene_BMK.301	1768	perfect_SSR_2	(TC)10	160	179	tgcggttgtgttggttgggatggcgagggacgtagagattgatcaccggagccaaagattggtacttttggtaccaatcgaacgatcctgattcgttggcgtagcggttgtcccagtaccgcgactctccgtacgcctgcgtcgtcgttcccatcgtcaTCTCTCTCTCTCTCTCTCTCagttactcagacaaccatgaaatgcctccttataacagttggcagcttacaagggtatgaaaacatggaaaaacatgttctgttctctaagcttgcctcacctccattccgaaaagaaaaaaattatcaattcatgctcggtttgcacctccatgcacaagaagcaaccaagtctctgttcttccagccaagatagagtgccccgtctcgctcttcaagc…
7_Unigene_BMK.12315	3100	perfect_SSR_2	(CT)6	474	485	aaaaacccctcctcttttttaccactaccttcttcttcttttaccttctgctgctgcaactcttcctgttgcttctgcttttgatcttcatcctcctcatctgcttttgcttttttggaatcactttctttagcagcatcttcagctgcagaagcagaagcagatcatcagctgttgcgaaaaacacacagcatattggtaccaatttgtgagctgttcatcccaacacctacttttatcccataatatttaacaattcctccctctcacatggcctcacttttcccataaatttcactcCTCTCTCTCTCTagacttctatctggtctggctgtgtttttctagagagagaaatgtgggattccagtgcagaaacatcatgagctcccaaagcctcca…
7_Unigene_BMK.12315	3100	perfect_SSR_3	(AAG)5	1645	1659	ttgaaccaagaaactgggtcttttactggcaatcctgatctgtgtggcccaccgaccaagaacccatgtccgattccttcttctccttcctcttcacccaatgcttcgtttccgaattctcctccggcatttgctgcaattcccaggaacccagaagccagttcgccgagatcgaaaaatgggcattcgcaacaaagccagaccgggctcagaccagccgccattgtcggaatagtcgccggcgacatagccggaatcggaatcctcgctctggttttcctgtacatatacagattgaaaAAGAAGAAGAAGAAGagcaccaaggccgagatcacagcaacgctcaagaaagaagcaaatacaaattcaacgccggtagtcaacgactggtcgtcttcc…
7_Unigene_BMK.14606	1500	perfect_SSR_1	(T)10	412	421	atcaagttttattttaaatattctagaaatcatattaggtctgtcctcaggtttgaaacccggttttttttcaaattctctaataatttctagccactttacattgcaagtaaatgttatgaacaaatcaggatgaccatattcccgacaaattgccatagcatcttgataattgttaatcatatatctaggacttcctgtatatgaagcaagcaacacaattttttgtcctaaattgttggcatcgttatcacctcttgacattgcatcataaattcctttgtagatttcacttcttaaTTTTTTTTTTattttgtctaatgtaatccaatttatcttcttcaagtgttgcataagaatcaaccaaatattgttgaaaaagtctacctccttttaaca…
7_Unigene_BMK.5874	2050	perfect_SSR_3	(TCT)5	279	293	taaaacatgaagtctcaactttattttttacagccaaataacaaatcaaaactgcaaattgacattgcaacaattctcatcgaccaacttcatgcaacatttttgtccataagaaattagaggttacagaactgcagaagcagcttcaaatgaccacagattaataaaaacaacatacccagattttacatatagaaaagctgtcactgattgcctaaaagttgaacaaaatttgccgagacgttcgctacaattttcccaaactcataaatccttgcTCTTCTTCTTCTTCTttttctctttcttctcgcttggcacctccgtttcttcttcttcagcatgctttcttttcctcttcttcttctctcccgcgtcttcattttcaactgcagcaactac…
8_Unigene_BMK.12294	1628	perfect_SSR_1	(A)10	29	38	taacaactcaactcgttaaaaaaaatttAAAAAAAAAActgtacatattattaggctggcaggatcactaaccttgtgctaacctaactgattcaaaccacacgaaaactgtatcatatagaattgtagatgtctaaaccattctacaaaattaaagtgtagaaacaggaaatataaattatactcgatcactcatacaccaaagaaacaaaccctaacaaaaaagacagacaaaaaacaccatttccagtgaagggattagatttagacattttcacttgaagcacttggcatccaaaagagcctctccctcgaacggctcctggtcttcgatcatc
8_Unigene_BMK.30075	1313	perfect_SSR_1	(A)13	132	144	tctatttaaaattatacagaagatttttgcaccattcaaaaccacaagcatatgatattttcgcactattcaatccgacaaaaagcaaaagctgcttacaactttactcaaacactcatattttcttcaacAAAAAAAAAAAAAcaaaattgaaacctcatttctttttcagaatttgaaaattttaagaaataatttcaaatttccacgtagcacccggactgcacgaaaccagagaacccctcaggcgtttccattttaatcaatttaccattctgcccttcgaccaaaaatccctcctgcgacgcgccctggcaagccgacccggctaggaaggtccatttccccaacccgagcgcacaaggcccgactcgaactctcgggtcgcagtcaccccaa…
7_Unigene_BMK.5343	1091	perfect_SSR_2	(AG)6	1079	1090	tcattcaatcgcggaccggttgtgctctgctctaccttctttgtatttgtttgaaactggacgggagcagcaaagaacctgactttactgccgaaatccgttggtctaccgtgaggggtcaaatgtgggatttctgagacgcacgatttcgaatgtgtagcagtcgggttgatcaaagcggcgtaagggatagccttggactggtaggacaactgccacagcttcgactgcccgattctactccaaaacgccatctttttttctggtttcaaatatcggactgtggctttgagattacacAGAGAGAGAGAGa
7_Unigene_BMK.21589	1921	perfect_SSR_3	(AAG)5	143	157	cttctctctctctttcttgtccgctgtcctcctcacggttctccctcagctcaactcagctcagtcataccgcgtcagggaattataataagaaaatgttaaaaaataaatgtgccttatgcttcttctccaacctccatacAAGAAGAAGAAGAAGcatttgactttcatgtggactcgatttttctctacaacttaaatattattgttttactgtatgccgtgtggatctgcttttgtgtcggtttgctttctgaaaaactctctacccccgaagtcccagccaagagattggatttggattggatttgaggcagtcggcactcggccacagctgccaagggacgagagatcggagaagaagaggcatatcaattatgtctccttccaatacaaggt…
8_Unigene_BMK.323	1314	perfect_SSR_1	(T)10	58	67	aacgcatcttccatttataatttcgaacgtgacactgaaaaatcaacaaaaaaaaacTTTTTTTTTTgaatttaaaactatataaaaaacaaagatattacaaaaagcgattgccatcactcaatcagacgatcagaaatcctcgtccatcttgaactcatgggacccaccgttgccgttgatgctgttcatcaccgacgccttctgatactcgccgacgcgtttctcgaagaagttggtcttcccctggaggctgatcagctccatccagtcgaacgggttctggacgttgtacatcttcccgtatcccaacgcgcccagcaaccgatccgccacgaactcgatgtaggtgctcatcagatcgccg
7_Unigene_BMK.40537	1466	perfect_SSR_3	(CTG)7	1147	1167	cccctccccttccttctccttcctctcaacgggtccagcccagtccaactccaccgacgaccccacgctcagcctggatttgggcctcgattccaccggccgccgtcggctttccccgcagcagcctcctctgggcttctccgagggctcattaattccgccgctctggctctgcttcttgacggcgtcgtttcgcaacgggggtttctctagacggcggctcctcagctggaggtagtacagggaggagctatccgagtccgactctccggcgggggattgattttgattctcttgcttCTGCTGCTGCTGCTGCTGCTGgagcttttggagggctagggttttggctctggtccgaacgccaagagaggactgcggcgaaatggagacctccatcac…
7_Unigene_BMK.20685	1227	perfect_SSR_1	(A)22	1205	1226	ctatacccagcagctgaagatgagaagaaccctcctccttctactgcaaataacatcagttctgctcatctgatcaccaacatgtttcttctatacagttggcctctactcagaagaaccaaatccaccttacttccatccaccaataactcactgaggaagttggaaatccaagaagcagagagatttccagatgttcggcggccggcgaatcggcggctctgattcttcgatcgcggctggttgctaaaaaatcggcgatcaatcggagagaaagagagcggaaaagaaaagaaaaggAAAAAAAAAAAAAAAAAAAAAAg
7_Unigene_BMK.11082	1523	perfect_SSR_3	(CCT)6	1	18	CCTCCTCCTCCTCCTCCTtcttctcctagtagtagctctaaacctaatgccaaacagggacttagaaagccagtcaaattggatggtcggaatcagaatccgaacccaaccacattggttaaaaattctagtgaaaatcgatcgcaagacgaaaggagagtaacggccctgagcttcaagtccttgttcggcaaacgatctctgtggcgaaggatctttttcgcttccaagaaagttaggagcatcatcttgctcaacgtcatcaccgtcgtttatgccagtaatttctcgattgtgaaagaggtggaagccgtcatg
8_Unigene_BMK.12469	2683	perfect_SSR_1	(A)12	96	107	aaaaaaactaaaaaataaaaacaaaaaccgccaagtaaaggttacatctgcccagtacaaatctttgaattttctttttctgattcgaaagtcccAAAAAAAAAAAAgggttttaattcagcaggctagttcaaacctaaccaaattcaagtcttttttataatgtcataattttgatggaacagttgtattatatattgttcgggaagtcaggtccttcatgtattacactgtattgcaggtttaaatgctcacaaatattcaagaaaaaaaacagctctcataatttacataggcctttcagagtgagcacctggtaattagttcacaaacttcccagccaacacgacgatgataacttcaaccggaatccgggcagacgtttccatactaccttat…
8_Unigene_BMK.26785	1626	perfect_SSR_2	(AG)7	1595	1608	atgtcgaagacgctttccaacttgggttgagacgaggatttgatgagtgacgggaaaattattgagctgctcgaaggcctcaaggcattcgctttcctcggctcctccgtcgcaagatgtggcggcgtccgccaatttcttcacggcgtcgaacagctccagaagctccttctccatcgcccccaattcgcaattcttcctctaaattgaatgccaaaatccaccctttgataagtgaatcgaaggggaaaaaatccagaaaacctagaaatcgaatcgacggggaggagtgagaaacttAGAGAGAGAGAGAGgtcgttgggactgtcgaa
7_Unigene_BMK.3517	1042	perfect_SSR_3	(CAT)7	2	22	aCATCATCATCATCATCATCATcagtaaaagaggcaatctcgtcagtgccatcattcacagaccctggaacagattcagttccctcattttccagagactcttctctggacaagctgccctttggtgtcaagctggagctcggtttaccacacggctgaatactaacagaaagaactgtttgcgctgaactcttaaaactcttcttccagttcagcggagtgctcacatttctggtttccacaatgatcccatagtctgcaagattgatctcagccgaccccaagagttgacctttcactcccttgtcctttcgaggttcat
7_Unigene_BMK.36057	2001	perfect_SSR_1	(A)11	5	15	gaccAAAAAAAAAAAccaaaccctaggtgcatcagacacatcactctcaatttttatccgtagaaatgtataaattgaagaacatctctcaatttttatccgtcgaaatgtataaattgaagaacatcaaacgataaaaattgacatgggacgtgtgtgaacataaaaatagacgtattaatagcaccgcccagataatattgcaatccagtccacacaaccttaaattagaaactcaagcaaacgacaaagacaagcaaaacatccaagatccaaacttatttttgctataacttcaattaattctataaaaaa
7_Unigene_BMK.21962	5491	perfect_SSR_3	(TTA)5	5410	5424	gaaacagatggtctggaactgacggcagtggcggttggtgaagaggacaactatattttgtgattgccactagtaacagtttacaactagcggctgctgtgctgatggatggtatggaagcagctgctgtatgttgctgaagccccatgacctttctcctgacttgtttcggcctttggtaggctcagttttagcgttatgcaaactatattaagaagtttctgctgcggcaaacaattgtaacggatgtgactatgctctgctgccttgtgcgtttctctaagtatattatcattattgTTATTATTATTATTAgtactaccaccactaccagatgaagcacacgcttatgcctgtgtaaataataaataaataaataaac
8_Unigene_BMK.12598	1530	perfect_SSR_1	(T)10	1316	1325	tcccctgttacatatcaagtgctaggtcacctcaagacatgccttgttctagggtttggctacacattacttcatgaccctttcactgagaggaatataattggaattctggttgccatttttgggatgggattgtattcatatttttgtgcccaggaaaacaagaagaaacaagctggtggtgacctctcattgggatctcagatcaaagataaggatggcactccacttttgatccaagataaaaatagccatgaggttaagaaattaactaagaactctcttgtttgattgatagggTTTTTTTTTTcagatcatatggttgcatgtgtattattgcactctgaattttcagtcttattaaagtaagacattttgattggtgtaaatggtttttgt…
7_Unigene_BMK.38984	3337	perfect_SSR_1	(A)10	27	36	ccatcatacaagtaattagatacttgAAAAAAAAAAttcaaccacctatattatgacaattagtgtaccaaatttctcagtcttggctctaattgtttattggatgtagagagagaacataagaaataggaacctggcttactaatatatagccccatgtgggctccacaaaaagtttgtcggagggttaaatttagcccactcgagagctacaagtcgccaggcttgcttgcttgctaggatatagcctcttgtcgaacagggatacagcccttatgtcttgaatcgtcactgtggtttagatggtttcagcacctaaactaacaataatctaat
8_Unigene_BMK.349	1733	perfect_SSR_3	(ACG)6	103	120	ttttgctcggaaattgctctactaaattatttgctaagtaaaatattatacacagagattacaggttgtattacgtatgactgccgactgccgactgccaccACGACGACGACGACGACGataacaaattatatacaaatcgtgattcctttccaatgcttacaaatcttacaactttggctaatacaaatctttcacccactaaataacttctgtggaactagaaggggaaaacacgtgagacttcaagcaaatcatattctacaacagatgaatacactcgaataacttcataccagaatgctccgcggcgcaagattttctgagtaaggaggtgtggaccgaggggggttgattgttcttctaaagtcatgcaccccattagcagatctttataag…
7_Unigene_BMK.21155	2081	perfect_SSR_1	(T)13	1	13	TTTTTTTTTTTTTcattgggaaaatatgatatacaaataactcgactatttctttctttctatttcacattcattaattcaatcagattaaacatgtaaattccttgcttcatcaaaaccacctccattacaaagctttcaaaccctagaataaaaacaattaaagggaaacgaaacctggaaaacctatacaccatgttaaaaggaataaacaccgccacccccgtcttaatctgttacggacacaacttcttcactcctaccaccatcgccaacatcaataataattaataataataataataataataga
7_Unigene_BMK.21155	2081	perfect_SSR_3	(TAA)7	289	309	tttttttttttttcattgggaaaatatgatatacaaataactcgactatttctttctttctatttcacattcattaattcaatcagattaaacatgtaaattccttgcttcatcaaaaccacctccattacaaagctttcaaaccctagaataaaaacaattaaagggaaacgaaacctggaaaacctatacaccatgttaaaaggaataaacaccgccacccccgtcttaatctgttacggacacaacttcttcactcctaccaccatcgccaacatcaataataatTAATAATAATAATAATAATAAtagaggtaaagaatatactctcgaaagagcaaatacctaaaaggctaagtccgcaatttacttttactgctaaactgggatgacatcatt…
7_Unigene_BMK.21155	2081	perfect_SSR_2	(GA)10	2062	2081	ttcctttggttgctctggccggcctgatacgtaaaggccattgctgagttgatgagaattgaatctggaacccatccagctccttgaaagatcccacgagatattacacaataaactcaactagaagacaagcagttcagtgatgtgatcctcctgaaggagaagcagggggagccgaaatctggagaattgaagacataatggcttcactggtaaggacaaagagcacccagaaaagaaaaacctcagactttctctctctccccaaaatctcttttggggtttccgtttgtttctcacGAGAGAGAGAGAGAGAGAGA
8_Unigene_BMK.350	3898	compound_SSR	(TC)7cccttctttgagaaaacccttattagatctgagactgccgatccggcgacgtattggatttacagctgttcg(TC)8tgagtttccgccgctgctgccaaacggaacgcaaggaggaagaagatgaagataaaaatccaaagtctctctctc(CT)7	2754	2944	accataacttgaagtgttactcgccccacgggacctggaatctgtcggctccttactctcttttttcttttcccgtttgctcttcacttcatgaaaaggatcttgggcgaggaggcgattgacggcttcgttggggtccatgttacagtctttaagcatagcgtagatctcctgctcagtgcagttattcacaatctccttcaagctctgcacaatcttccgagagcccgacggtatgccggaaatcccagtattgcccttgccattgctggccacgcctccgccgcctctcccgctcatTCTCTCTCTCTCTCcccttctttgagaaaacccttattagatctgagactgccgatccggcgacgtattggatttacagctgttcgTCTCTCTCTCTCT…
8_Unigene_BMK.350	3898	perfect_SSR_3	(GCT)5	3695	3709	aagaagagagcggttcacggcgatccaaccaccgggaagctccacaacaagcctcaacccctctccatctccggcaagcgcaagcgcaagctcttgaaaaaatggcgccgagaccagaacgaggctgtgaagaaggggctgataaccatgcaggatgtggaaatggctgctgccgatgctgatggagcagaatctaaaggcaccaagacaacgtcttcaaagtttcccatgaggaagaagagtctcaagctcaaacaactacaacgcaaaggtaagaataaaggaaaatcgtcgaagaagGCTGCTGCTGCTGCTactgcagaagcttcaggggatgcaatgctagagtagattagttgtatctagcttatgagagaacttgtcaacactgtactcaac…
8_Unigene_BMK.12701	3991	perfect_SSR_3	(CGT)5	73	87	aaaaaaagtacaaaaccatagctcatgatttctcttcacgaaagtattccttattacatggtacacatcatcCGTCGTCGTCGTCGTtcggtacatagaggtggatgtccttagacgctaccagtccgccaagtacacacaacaatcgaactcgactgagaattttagcgttacgaaattcgtcatgaattaaactatacatattggacaatttggcaaggcttgtaacttggagcgtgccgcaatccttccatccggcacaaattggatcataccacaagaaaatttggtcgaaatgtggcacaaacaaagctctccttttacgtatgcctccattttcatggtgtcttcagtcgccttaagccacgataacggagatgattgcct
7_Unigene_BMK.24909	2003	perfect_SSR_1	(T)23	1981	2003	ttgagcttcttcagggcaatcggcgacgaagggtgcacgttagaggagtgcgggcgcatgatagcaggggttgataagaatggggatgggttcgtgtgctatgaggagtttgctcatatgatggagcttcagagatgaagacgctcctgatgttttaggccttttgattttctttttgttaatttcgatcgggataatggatgtatggtttttaacggtatcttgaaaatattgaaagtatcagaggatctgacggcttggattaatcaatctcaaactacatttgttctccttttttccTTTTTTTTTTTTTTTTTTTTTTT
7_Unigene_BMK.36327	2890	perfect_SSR_3	(GAA)6	1	18	GAAGAAGAAGAAGAAGAAgagatggatgtaacagaagttacagtgatacaccatgtggggattgtgttaatggtgatctggtttctctctcacttcaattgctgccacccagttgcctacttcatctctctcatctatctctacctggttcatgagcggtatgttatgagattgcggaagaaattacaatttgaggaaagaaagcaggctaatcagagaagggtactttctgattctgagactgtgcggtggttgaaccatgcagttgaaaagatatggcctatatgtatggaacagattgcctcacagaaagttctc
8_Unigene_BMK.26670	1363	perfect_SSR_3	(CTC)5	56	70	tcttcgactgatttcagctccattcccgacgatgcttccccttaaacccatatctCTCCTCCTCCTCCTCtccctcgttctcattccggccaccgcaatccgatcattcccggatcggaaaacccaaccgggaaaggaaaaaggattcgacgtggatttctcagaagctccggaatacacgaacggaatcagctgccctgttcttctgggctccaacgacagagcaggaaaggaggtttgcgatccctccctcgtccacgtcgcaatgacgattgattccgagtacttgcgcggcaccatcgccgccgtccactctgttttcaagcacgcttcctgcccggaaaacacattcttccacttcgtcgcctcc
8_Unigene_BMK.26670	1363	perfect_SSR_1	(T)10	1202	1211	ggcgacgtggaggcgattcaccaccggtggaaccagcacggcctcggcggcgataatttgatgaacagttgcaggtccctgcatccgggtccggtgagtttgctgcattggagcgggagagggaagccatggacgcggctggatttgggaatgccttgccctgtcgatcttctgtgggccccttacgatctctacaaacaccatcaaagtcagcttcaagatctgcatcttcttcaacatcaccaccatcaacaaatttttgatgttgtagcattaattagcacagaattatttgtttgaTTTTTTTTTTatacagaaattcgttgattcataggaggaaatattatttttatcagatgtaaatagggagggagatttgaacagagtaaaaagttcgga…
8_Unigene_BMK.25266	1838	perfect_SSR_3	(AGA)5	862	876	agacattgtggatatagctgatgttaggcaggacaatgtggatagaactgatgttgggcaagaaaacctcgagaaagctggtgttgagaaggagcaagttggggttgaggatgtaatgggttttgaagaatgtaaggtggaagagcctggccaatggtttttgggtgggcaaggcagtgcaagtgaacctgttttgcagcggtgtaatcttggtggagttaatttgggttgtggggagaaggggaaaaaagatatggagttttttgaaggaatagatgaagaagaaaatgaagatgaagtAGAAGAAGAAGAAGAggaggagcaggaggagggaggttttcacccttcacttaaggataggcctttggagggtttggtgtcgggtagtcttaatcatcc…
7_Unigene_BMK.3237	2534	perfect_SSR_2	(AG)6	2247	2258	cactccccaaattgggagtattgctgccagaatcactccctgcagaatctagcgaatcagatttcgacgacttgcgaggaagtttgcttagaatttgcttcagcatggtggaaaccctgttttggagcttctgggtgtgcttgtgaaaacaacacagagagaccctttttagcaaatgagagcagcagaggaggagctcatggtatccacaaaactacccaaaattacattttgggtgagaaatgagaaagcaatttactttggaacaaaaaggaaagaaaaacatgtaaggcaggcagcAGAGAGAGAGAGaaagagaagtagagagagaaaggcagtgtttggcgtgaaaaaaattatgtattgatccactatttcgttttatgtagtactaaaagc…
7_Unigene_BMK.16200	1852	perfect_SSR_2	(AG)6	178	189	agtgaaccagtaccgtgagggaagatggacggagagagccacagtccgaaatctcgaattctaagaagtcttcttcctctctccactccatcttccctgcagtctctgcaatcccggacaaatcacgttggaccatttcttctctgctattaattttctagagagagaaaaagatatAGAGAGAGAGAGtgatttccaattttctatgcacaaatatccatgttcatacgaatgagtgaatgagaactccgccttctctgctatgtctcaccattgactcagctctcctcaacctccccagcatatccgatctctctcctctccctgaccacatcctcctcgatctcttcctgaaaactttgagagccggaaaactaaatgagaaagtgttgaagctgt…
7_Unigene_BMK.1320	1228	perfect_SSR_1	(A)10	159	168	tgggcattctaattgcccatcaattgctcacacaccatatccacatctctcacgatttaaactagctctaactctcacacacacctccagttctccacccgaagcaacaaagataatcttcttccaacaacaccaaagttaaaccctagcaaaaaaagAAAAAAAAAAgcaaaaagaaaaaaaaccatggctcaaaccatgcttctcatgtctagtagtgtgtcttcaggccatgttgtggacttgaagtcctcagaccctttactccatgtacaagctcaaagacttaggcctaagtcattctctcaacttgttttcagacccctcccttcatcctcttcagcctcgtcgtcgtctacgaggatttcgaccgtcgtggctctcttcaaatcgaaaacc…
7_Unigene_BMK.38634	3817	perfect_SSR_1	(A)15	262	276	tatgattctggtgtgaaaccaagagctgctaccaaattcagattccggatataattgcaaatattatcacataaaacaacatttatcatgttattaacaaaactaaaacgaaggaaggtatactactagtagagtctttttgtacaataaaatggattagaaaatattcacagtcagtcaccctagccctatgctcgctcgctcgttcgttggctcctcaccccttaatgggacaaaaatgctatcttcggcccgggaagtAAAAAAAAAAAAAAAcagatgcagtttcggatgcaaatcatccattagtcccatacgagcctacattatcgggcactaccactactgctgctgctactactgatttcatgcatccttaatttaacaggatcccggttc…
7_Unigene_BMK.38634	3817	perfect_SSR_2	(GA)6	3743	3754	gaaagtgagttacttgcaggtaagccaatcacatccgtgcagttttttgagattaaattgccaatccatccacttaaaaaagagcaatgtctccaagttgaatcaaagaaatcataaaaatgatccgcatgaccaaacatctaaggaaaggggatccccccttcctcaaaaaacagaagatttataagttgagcagattattttgaactgcaaaaagctggaatggccgattgtcactgcacttgtcctgcactcgtttatagggtttgcagtgcaggcaaggggagaagacgataggcgGAGAGAGAGAGAgtacggatgggtttggaacaattgacaacggaagagatcttgaactacgtgagtatcacctcc
8_Unigene_BMK.12806	1242	perfect_SSR_2	(GA)10	1	20	GAGAGAGAGAGAGAGAGAGAgcaatgaaggttggttagggaggaatggcatcctatgccatcacacagggtggttgtgaattgaagatgaagctgcagattaatcaatgtctggtttttcttgtttcctatacaacttggtgcatgcgtttgggcatgaggaatacctacctaaacctgagaaacggtatctcaatccaatcagatactgcaaatgttctttcagtaacaagttgatgaaggatgatgaaacttactcgatcttgggaggtaagagtacctaaacctaattagtgggctaatagcagtcctccacccttc
8_Unigene_BMK.12806	1242	compound_SSR	(T)10cctttttcggcaactaaggagaagaaaatgataag(GAA)5	994	1053	tcagtgactccttgagctcctgctttgtgatgaacccgtcactgttcttgtcgaaggtggcaaacacttgcttcagctccgccgcctgatctgctacttttggttgcggactaatactattcacaacaggattatctttgtccttgcttggagtggtagtaggagtggagtagggtttggacaaagattgaaaccaagcaaggagcttggtggtgggaaaacgaaagaaaatatttacgaggccagctatgaataaaactgctaataaaagtacagtggttaccgccattttttctgttcTTTTTTTTTTcctttttcggcaactaaggagaagaaaatgataagGAAGAAGAAGAAGAAgaggaggcaaaagagcaaggagaagaactgactttgatg…
7_Unigene_BMK.141	5245	perfect_SSR_1	(A)12	3456	3467	tgacaaaaattaagctattttggtcattctattcttatttaatggagatttttcaaggaaacaccaaaatgggtgatgatggacaaactcagggaccaattctattgatttcaaatctcaaaaaccaaactgaggagttatgcaaatctcatgaaccgttttggctaaaaagccaaaagaaaatagaaaatccatcaagttgctcattacaaagaattatagaatagagataatatatacatcataggaaccaaaagaaccaaactgacatatggtagcagtagcatcatttagagaggtAAAAAAAAAAAAccaaagaatccagtctgaagtaattattagaaggccaattaaaatatcaacaacatcaaatacagaggacttcgatcttcaatagta…
8_Unigene_BMK.38462	1733	perfect_SSR_2	(GA)8	1718	1733	tctggtatgctcttcggagatggcactgaactcgaagatttcgttgtgcgatccaaaactggattgcttctgtttctcaattctggagcggattgtgttccttcttttttgctcttgaatttttccttgaaaggaaggaaacacttcatttctttattccttctgttgcaaggtctaaacaaaatcagcaacctcaagacctcaaattaaatgggatatgtggagttgtaaaaatggcaacttggattcattgacagaaaaaatgagaaaacccaattggaatatatataaatatatatgGAGAGAGAGAGAGAGA
8_Unigene_BMK.369	1529	perfect_SSR_3	(AAG)5	1351	1365	tcttcttatccccatcaccctcctttgatccaaccacccggtctccgtctttcttcactttttgaacatcgttagcattcaaaaccaaattagatccaacagtgttatcattggaatcatttgaattagtcgatgctaacgaacttttccgacccaaatcagttttcacaccggattctaccttcgaatcagcaccagagcaatgaattacaatctgcaacaataaaatcccaaccaacagaacaaaattcttctccatgatctgagacaaacccacttctttacactacaaccggacccAAGAAGAAGAAGAAGaatatggagattctctgtgattgtcttgcataagcttggttgaatcaatgggtgcacaagctgtgctgcttagcaaatgtttga…
8_Unigene_BMK.12910	1019	compound_SSR	(CT)11cacag(AC)8	1	43	CTCTCTCTCTCTCTCTCTCTCTcacagACACACACACACACACtgacatactaactagagagattaatatgtcttcgtttctctactactctatcttcatcctctactcaactttcctctattccattgatggagttctaatcaggcaattcgtcagatcgggagggaaaacagaaaacttaagccacctccattttttcttccatgacatccttggtggcaaaaacccaacctctgttagaattattgggccaccaaatggtaccgctgcaggctttggcagcactatgatgatcgataatgcactgactgaagcgcaagaccgtgcctccaagctcatcgg
8_Unigene_BMK.12930	2433	perfect_SSR_2	(GA)10	1	20	GAGAGAGAGAGAGAGAGAGAcaaagaagaagactttcaaagtaaaacaaagaaagcaaaacccaaatcaaagcagttgcctttgccattcaattcattcattcaatcttgcagttcttcagttgggagcaaaattattaaattttaattcccaattaatcccaacctcctcctgctcttgctctcccattagaacccgcagatgcagcagatcacaagggcatttctgtcatttacgaccctgctcacatgatcccctccggttccggaaacgccttcatctccggcggaggcgggttatggtcggcggcgccgtcgtac
8_Unigene_BMK.12930	2433	perfect_SSR_3	(GTC)5	556	570	cctccggttccggaaacgccttcatctccggcggaggcgggttatggtcggcggcgccgtcgtacgtgaccgtcggcgtcacggccttggctgggctcgcggtggtcgtggccgtgttctgcactgccactaggtaacgaaataataaaaaaaagctctgaaatttctcaaaaaagctctggaatttctgaaaaacgcaaaccctaggacaaaaattcactgatagatgagagctctacgacgaactcacacttcgtcgtcgccttcgagctcgaattcatctccttcttcgtcttcgctGTCGTCGTCGTCGTCttcgtggattcatttgcgttcggttctgttaatcgtgtcctcatcctcaccagctcattgttcttcctctgatcgggttcgtct…
7_Unigene_BMK.2708	1551	perfect_SSR_1	(T)10	49	58	atactagaagactatcgcgcaagaatagactaaagagctccttgtttcTTTTTTTTTTggaaaaagtacaattgatacctgacctctcttttggaaacagcaaagcttcggaggatttgtatataggttcatccacaatgataacaattagcagcagatcacccttcattacacgtcgaattaggtttcttcatccctgaagaaccaaatcaccagccaaaagcactacatgtatttggggactgacagccattgacattttatagcttgaaaatggactaaactgaaccccgatcaacccaatatgtttgcatatttcaacaaaacaagagattttcatgacaccacagatagcatg
7_Unigene_BMK.40261	1420	perfect_SSR_2	(AG)9	1403	1420	tgcagagctgcatcggagttgtgcactcccagacgagattgacgggagctgaaattttggggatttacaggactgttgtttgagattgggaaatgccggctactgatgattgggagagagagaatggctggggttttggggaaagatgcggcggcgatgtagagggcgagtcgaggtcgcggaggtgaatttactattagctggacgcaagtgaatgacattgttttggggctgtggatctctgcgattgtgcggttgggttcagttagggttttggatttttggtccatttgatgttgcAGAGAGAGAGAGAGAGAG
7_Unigene_BMK.38077	2375	perfect_SSR_2	(GA)6	2292	2303	ggtccttcattgagcacatcaaactcagatgctagtgcattaccatcaggcaatattgggcagaagcttagtgccaatgaaagtgcaagagcagctagtccttgctgagcaaaagaaacccaatttgtgggtgttggtggagatgtttttggtgattggattgagtgatttttgaggcttgaagtgatgaggacaggtttggaattgggttggagggatgggggcaaaagggtcttaaaagaagaaagttttgggttgaagagaggagagagtgagggagaagaaagaatggtttccattGAGAGAGAGAGAgggagagaggagagtcggtgaagtgttaagggtgagtgagaccgaagcaatgtgtcgatgatgatgcttctg
7_Unigene_BMK.13464	1195	compound_SSR	(GA)6gggagttcgtgaggt(AG)6	707	745	agcctggctacgctcgtcctcggaatatgtctcaccttcaaaaaccttgaaaaaggtcttaaatttcctcggggacaatctccaaaaccggccaactccgacgagcatgttcccgacgtccaaacacttccaacgcaccactccgagcctccttgggacctcacaaaggtcgctgtgattttaaattttcctgaaaatgataccactgagttcgtatggacgtcacgatcaagaatatgtaatttgtttcgtcgatctaagaagttttggaaatgggtatgggtgtgccgtgtgtttggcGAGAGAGAGAGAgggagttcgtgaggtAGAGAGAGAGAGtgagtctgagggacgtgagagagacgtcgagagcggctatgaattttgcaggtttagttt…
8_Unigene_BMK.388	2773	perfect_SSR_3	(GTC)5	518	532	actttttggaacattttgccgccaggctatccccggctgagcagccgttcctctatccggttcgccataaaactgaccagctctctgagccggtggtggcggagcccaccagccttgctgcataggaacattaggattttgtacgttggatgccatcgattgaagagactgcggctggtttgctaaactcatatgggctcccggcatttgttgctggtaactgttcagcggcggccgcggttgcaaacgctggtactgagtttggggttgggaaggtagattaggctgccactccgggatGTCGTCGTCGTCGTCgttccacgggtgaactgcaacactacaagcctgatgaaacgtattactactactgctactattgttttgtccatatttttgtat…
8_Unigene_BMK.388	2773	perfect_SSR_3	(CGT)5	802	816	gctgccactccgggatgtcgtcgtcgtcgtcgttccacgggtgaactgcaacactacaagcctgatgaaacgtattactactactgctactattgttttgtccatatttttgtatcagctctctcatttgatctacagggcgagaaggggtgtgggacttggggtacaagggtggcgccgccattccaggccccccagatgagggcctctgggcagaaaactgattcgacccaccactgaaactgaattcagggagatcatcctcgtcccgaggagcaccagggccaaacccgggaggaaCGTCGTCGTCGTCGTcatcctgtgcaggtgcagtgtgggtgggaggtaaggcccgggtctgagccggcttagatgcgtagttggtatcgtgctgctgtc…
8_Unigene_BMK.389	1550	perfect_SSR_3	(TCC)5	963	977	tccaccgcttgtgatggcagttcctccgatgcagcagatgtcacggaatgatcagccagtttctcctcatgccggatatcaacatccacacgctggatattctcctccaccaacagtatatccaaatcaaccggcaggatatccaaatcaaccggctggatatccaccggcaggatatccaaaccaacatgcagggtatccaaatcaacatgcaggatatggacatcagccagtaggatatatgcactcaccggcgtatgggcaaccagtatatcctccagggcctaaacctcacgcgtaTCCTCCTCCTCCTCCagagtcaggagaatttccttacaacctcggacctcctcctccaccccctggttatactccagaatctgcatctgctcctccgta…
8_Unigene_BMK.13155	4261	perfect_SSR_2	(GA)7	3982	3995	actcccgagttcactgtcaagatcatccctagagtagctgatgtaacgacccgaggaagttctgcggccaaatgtcacggtcggagggacgggaggcttgttgtttgaatcaggcatatcagagtttgatgatagattcgatcggctcgccttaaacgatctggaagccatattcgaaccagtagcagtgattagtccttagttcctgcgtcgtctttataagagagatccgaaagatctgttaggagggggatgaggatgaaggtagcaaagagcctcggcgaaactctggctggaggcGAGAGAGAGAGAGAagggcaagtcttcaattcaaatttcaaaacaatctctctttctttctgtctttctctctctacaactgtccgttgggttgcgtta…
8_Unigene_BMK.13166	1371	perfect_SSR_1	(A)19	1	19	AAAAAAAAAAAAAAAAAAAgctaactgacaattattacattcagccaattccgatgcttaattatatatatagctttgtcatcaacattaatcctctgaaacaacaaactacattgagccatcgacgaatctatgctccgaggctgtatatcattcatggccagatgtacaagcaggtttccttggggggagctgctggtgtggagttctctggaacttcggttgtaaggtctccactgctgctgttgattttgggttcacccctgcaccttgcttgcatagtgcccaatctgctgaatcaaagaaggcacgttcatga
8_Unigene_BMK.13166	1371	perfect_SSR_2	(GA)7	511	524	ctggaacttcggttgtaaggtctccactgctgctgttgattttgggttcacccctgcaccttgcttgcatagtgcccaatctgctgaatcaaagaaggcacgttcatgatcctttgaaatcaaaggcttcttctttggcgcaagtcctccatatttgttggcggctgctgactcatggtcttgggcagagaaatagtcttggcctctgttgcaatcctccatctcagctctccttgtggaagagcaaagtgagagatgcaacagaaatgttgagagaacaagttgcaaaaggaaataaagGAGAGAGAGAGAGAgttgaagaaagaaagcaaagtcttgaaagatgtggtgtgctggggccttggactcaaaaaccataactccatctgcctcttttcc…
8_Unigene_BMK.13166	1371	perfect_SSR_1	(A)11	1353	1363	ataaaagcggtgagttgcaggaactactggagaaggcaatgtgctcataaacagtttacacgaagatatgcaaaaggtttatcttgttcttttggtgaatggggatttatggatgttgtggaagaaggaaccgaacacacgacttcgggtgctagaaaagtgcttataagttataaccattcgaactacggtttcattatgtataagttataacctttccttctgttcgggcttcggatgaattagaacattttatttgaatccaatagaccatggatgatatcagtctttgttaactttAAAAAAAAAAAtaaaaaaa
7_Unigene_BMK.5449	2416	perfect_SSR_2	(GA)11	2395	2416	cgtggcatccaataccttctgttccatctccggaaccttcaaaaccttcagattcacctccctctttatttctcggaccgtctgatcgaagaccttcatgaaatccatgatgaatctgaaaaattcggaaatgcgcgatgagattggagaaccaaaattgctactaaatcagagaaattgaagtcaaattttggaggaatgcaagaagattaaggaagaaagaagaaggacctttgagtagaaagttgaagagaaaggaaaggaaaggattttcagatctcggcgtgcgtcgccagacgcGAGAGAGAGAGAGAGAGAGAGA
7_Unigene_BMK.1415	1008	perfect_SSR_2	(CT)9	23	40	gaaatcatggaggaagccattgCTCTCTCTCTCTCTCTCTcccccttccatcgaacctcacctggaaaaagcaaaagagtcgtcaattcatcaccatctcaaatcccttcagtactcggaccacctctaatccctgcaaccagagaaaatcagtcgccgtttttttgtcgttactctcacaaatctcagagcagaaagtcatgggggaaaagggtgtaccgttgccaaaatttggtgaatgggatgtcaatgatccagcatcagctgagggatttactgtaatcttcaacaaggctaggactgagaagaagacaggtggcagacctgactcaccatcaaa
8_Unigene_BMK.35062	3029	perfect_SSR_2	(AT)6	177	188	ggcagataccctttttcctcttctccttctccttgttctttcatctacttctccttccctttccgcttttccagtgctcctgttactagctagcttcttttaggttaatattctcgttcctaaaccttatatatgatatataaagctccatagccaggctgatcatacatacgaacATATATATATATgttctgagaacgatatataaaactagagctacttgtctagctagctagctaggtgcagggaatcatgtctagcagaaggtcgaggcagtcaggtactccagcgatcaaagatgaccaaatcatcgaactggtgtccaaattacgtcaactggttcctgagattcgagataggcgctccaacaaggcaccagcatctaaggtcctacaagag…
8_Unigene_BMK.35062	3029	perfect_SSR_2	(TA)10	559	578	agcagaaggtcgaggcagtcaggtactccagcgatcaaagatgaccaaatcatcgaactggtgtccaaattacgtcaactggttcctgagattcgagataggcgctccaacaaggcaccagcatctaaggtcctacaagagacttgcagctacatcagaaacttacacaaggaggttgacgacctaagcgagcgactctcccaactgctttctacaattgatgctgatagtccggaggccgctataattaggagcttgattacgcagtagatggatcatcaaatcacgagcaactctaatTATATATATATATATATATAtcgagaaaaaagaccaaaaagaaaccaaaaataaaattaagttgttggccaaaataaaggaggaaaaagggtgaaaccg…
8_Unigene_BMK.35062	3029	perfect_SSR_2	(CT)9	2902	2919	aagggcaagaagttgaacttttgaattcttacttccaaggcgcttctttatacctttaacaacatcctttgcttgcacagggtcgtggttgcatatgtcacagatttcgatgttcatggcccaatcaggacctatgagcatgtcgctcgtggcgcgttccaccatataattcaccatccctcctgctcttcctccggccgaaagtcgccgccgcgatccgaataccacacccacccgcctccgattgccaccgagatcgcagaagactccaaagataggacgcagtctttcttccggcgaCTCTCTCTCTCTCTCTCTttgcagtccatctcatcttctccttcatcaaattaggatgtctttctccctggcttctctatcaagttaatttttgtacaa…
8_Unigene_BMK.35012	2098	perfect_SSR_3	(TTC)5	247	261	caagtttaaccttgttgaaattaatttgaaataactgaaccacgtggagcaaagtgtgtactactttagccaaaaatatattacctcttgcaattacagtaaaaatcaatcacttgtacagacctaattcctgggatctcactgttacacgaaaaccgctactttcaataatgcagtttgtcaacaaaggtttgacattttgtatctcgattttcctactttgttcttttgtacctcgtccttcttTTCTTCTTCTTCTTCctcttcttctcccattttcttctttcttttgagctgctctaaactgactaatcatcccaatcattatcccacccatccttgttcgcggtcctcgatgtaaggccattcgcagagatgcttcccagatgcgtcccaggt…
8_Unigene_BMK.35012	2098	perfect_SSR_1	(T)10	936	945	ctcgagcgaagggaaacgcattaataagtttccttcagatgccagagggagaggatccacaagaagctcacagtcttcatttccaaaatttagtgttatgttggtgcttttgcccatttcaactgatatattgacctttttatttttgtgtttgaggatctttaggtccttgttggtatcatctgcagaaagctttgccttcaaagtgctgtctcctacgttttggaccagaatggccacttctttggacccactatcgaagctcttaatgcaagcaatcgccacatccttgacctcacaTTTTTTTTTTaccccatcacagctttccttgtcctcttttggcaattgggtcacatcatcattcttcttcttctccttctccttctccttctctttctt…
8_Unigene_BMK.35012	2098	perfect_SSR_3	(GCC)5	1978	1992	gggtgagaacccagatgcaaaagcagtaaatgaacactgctgtgaaaattttgaggaaaatcgtgtggaaaatgaagggaaatttagaattcgtgagggaaatgtgaaaagttatgaaggatttattatcgtacctgcaaaagctttgacgcatttgacaatcttggtagcgcagccctcacagtgcatgtcaatctttaggatgacagtgatgggggtttcctccttcttcttctcacctccgtcacccttcttcttctcacccccgtcgttgccggcggtgtttccgccgtcattgttGCCGCCGCCGCCGCCgttcttcttcttgcccatagagggttggtttttctctgagaaattagtcgggtttcttctgcttatggtttttcagaaattgga…
7_Unigene_BMK.9719	2970	perfect_SSR_3	(TCT)5	2853	2867	ctgccaaggccacatatggaggcagaataatggcttcctgtgcggatttgaggacttcgctgaaaggtccggttttgagctgctgtttggcttcatcgtcgccgatgacactgtcgagctgatcgatcaggtcgtgcggctgcagtattcttttcccctgatccaggtacctggagaggagggcaacgagttcgttgcggtggtcggagagagtgtcctcgacgcgctccctgatgcttaaggcgcgagtgaacttacggcgattctccatgattcaattatctttcttcgtcgtcgtcgTCTTCTTCTTCTTCTcccttttatattgtgaaggtatttcggggtggaggttagggagaagaaaagagagatgagatgggatgagatgtccctgtttcc…
7_Unigene_BMK.27158	1835	perfect_SSR_2	(AG)6	1819	1830	actccacaagaacgttgcctctgccggggcaataggtcacgtggttgatcaccaagggaccaccgcctgtggtggtgctaaggggcagcagggaatcgagcacgtgcttgacgactcggtcctcttgagggatcaggtcgggtgggttgttctgtagggacttggactccccaatgagcttggacaggagggatatgaaggactccttgtccaggtcgcctactattttcttcacgtcggtggaggaggaagccatggctgtgggttttggctttcgtgatcgtggtggccgagtataaaAGAGAGAGAGAGtagag
7_Unigene_BMK.37381	1536	perfect_SSR_1	(G)11	1519	1529	ggttttggcggagaagtgctgggagtttgtggtttgttggctggagaatttggcactgaagtagtagtggaagtagtagtggctttggttctagtaggagaaggtacccctgaatatgatggtgctccagaaaccctggttgcaggagatgatggcactgaagaagatgcagctttgtttactggtgatgacggaactgatgaagtagtcacacgaggaggagggggaggtgatggagtagctgcaggcggtggtggtgacggtggagcagtggcgtcaggtggtggtgccactgtggcaGGGGGGGGGGGccggggg
8_Unigene_BMK.13423	1058	perfect_SSR_1	(A)10	310	319	agagagctaagatgacggaaagctcgtacaacggtcaagatctggtttcggcaactgaaatgcgttcaaagtttaaagatgacacatctgtgtatttcacctccataaaattctgtataattacacagttcacaaacacaaatactcgtctcgccgccattggttcatacaaatatgaaaatacgaaaactgtagctcatccaaagcttgtactcttgatgtctaaagaattgtatgggaagttcaggttcctttcatccactcctttccttttttttcatttacctccctttccaccagAAAAAAAAAAcaaaaaaaacgttagtatttgtgtccttacgggcccttccaatcccactgatttcttcatgcttgtgaagatgttgcgagcacgcttcc…
7_Unigene_BMK.419	2306	perfect_SSR_1	(T)11	288	298	tagaaattcaaattacagaaattacaagtaaactagtaaaagaacaaaaccaatagtcttgagcttattaatttttttagcagcacaggcaggcatggacgagttccataggattttaaacatagaaggcgaaatgttcaaatttatttgaaaacaataagcagtctcggcacagcacacactattgtacaaaatcacattgtcgatcaaagctacgaatacaaactcccgaaagaattgtgtagcaaagaaattacgagtatcactcaccttttgattttcctctgTTTTTTTTTTTcctgccatttttgtttagcttttttgagcttctagcaagtccaagacgacgatctcttaataactggcttcatttgtttgtcctcttcgagcgaaatcatc…
7_Unigene_BMK.419	2306	perfect_SSR_2	(AG)8	2141	2156	gaccaatggaaagctcactcagtgacctctcgtcgaaggacctctgcctctcaatgttcagcctgggcttgtcgagaaggcgggagagatcatagtcatccatgtccgaaatggagcaatgcgagctcacatttcgtagcccaaagttggtcccttccattccttcgtctgtttcttcttctacttcttcttcttatttcttcctcaagaatcgactgaatcgaatcaaatgacttacttcacctctcaggtctcaacagatctgaaccctctttgtgtttgtgttgtgatcgactcctcAGAGAGAGAGAGAGAGatgtcaaagtcgtcggcggcggcggaggagtctccgtcagtgtgatcgggcgatcgccaagatttcgccggggacaggtagga…
7_Unigene_BMK.2426	1173	perfect_SSR_3	(TCT)5	474	488	aatacaaaccattgagctagctttacgtacgcagtgaacattatttaacataaactagctagctagaactatatttttcagagagggagaattaatacattatatatgatgaagagatgagtcttctataaatattgcaccatttcgatatccattgtccatatgtatgcatccaattgagctcttgtagtgatcctgcagagaaaacgtttaataatctccaccagaatgccaaaggactgattcaagacgtgatctgcttcagagtaccctcgttaattgccttaagctgaccgttccTCTTCTTCTTCTTCTtgtacggaatccctcttgctttagcctgacactccttcacttcacgtaagtaaacccgaatagctccattcccaaaagggtttg…
7_Unigene_BMK.2426	1173	perfect_SSR_3	(GAG)5	908	922	cggaggcgtccgatcagcgcgtccagactaccccatgcctgcctgagagggcaggtgcacggggcaggcgggtcaggctgcccaaagaagacacaaccgtgtaagtggaccttagtctttccgaactgatccaagtagcggaggaaatcgaggacgtggttgcagttgcaatgagagagtgacactgggggtgattggttcttcaagtactgtccgaaagtgttccagtcgcggcgtttctgggactcgtatcggctgaggggttgaggtgcttgctgttgttgagaagtgggtcgtgatGAGGAGGAGGAGGAGccctcgatgggagtggagtcttttcttcgatgactgtgatcatgatggggtgcagacatgatattatcgtggtggtggatgtgg…
7_Unigene_BMK.2426	1173	perfect_SSR_2	(AG)10	1072	1091	gttgcaatgagagagtgacactgggggtgattggttcttcaagtactgtccgaaagtgttccagtcgcggcgtttctgggactcgtatcggctgaggggttgaggtgcttgctgttgttgagaagtgggtcgtgatgaggaggaggaggagccctcgatgggagtggagtcttttcttcgatgactgtgatcatgatggggtgcagacatgatattatcgtggtggtggatgtggaggaattcctgattatttttggcaagaaatagagaaatgacaagggggaaaagaaggaagcaaatAGAGAGAGAGAGAGAGAGAGacctcacaacaacatgatatggattcaactgaaatttaaattcaaaatgataatatttagtcaaagaacttgggatcat…
7_Unigene_BMK.904	1306	perfect_SSR_1	(A)11	487	497	tgtcacaacttgagaattgagtgctttagcgcccgaatcctactaggtcgcataccattcgcttagggtttttaaaatagagttttaacgaaagactctcagtattgttcacttgaatgaaaaatgacaattttactctaaaaagtaggggtgggttcggtttaattcggtttggttttttgccaaaaccgaaaccgaaccgaaatttaggttcggttaggttcatttttttttcgggttttttcggttcggttttttttcagttcggtttcggtttttttcacatcatggttgggttttAAAAAAAAAAAcaaagtatacacagggttaatccttgtttggttcttgagaaattgggtttaaaaagtaatgatattttaaattctctttttttcagta…
7_Unigene_BMK.904	1306	perfect_SSR_2	(CT)7	875	888	ttttttcagtattatttatttaattatttgttttggatatttttttttcacatcaagcaaacaaataaagtgtacataggattaatccttatttggttccttaaaaaatatcaaggaaagtcctaaaattttttagcagaatagatcactcaaatattacatgattattaataaagggcaaacaaagcagtaaaacccaaatcacaattcaatagtatgtttagttttctatgagaatacagtgaaagtttcaatcttttacaaagtcaagcaacaaaaaatgaaatttaaaatgtttaaCTCTCTCTCTCTCTcccccttaatttttacccatcagagatatgaaagtaaatggattgaagtgcagagagagaagttgtacaagtatagatttgatta…
7_Unigene_BMK.11598	1210	perfect_SSR_1	(T)10	1166	1175	aaggcgttcgcggaggagttcctctgcaggaagttcttggttaaggcggtggggaggctctggcactttgaaatcccctccgccgctaacgtgacgcacggtgacggcgaacgtttttgctaaatcgcgcggcggtcgaaacggcgattggataggtggagaagcgttacacattactactggctgctcccccttttccttataaagaaatgatttaaccttttttattaaattataaaccgttttccattacggtaatggatcaaatgtgatagttaatcgtaattccataaccattagTTTTTTTTTTctaaatattaataaatagaattggaatgatttaag
7_Unigene_BMK.20211	1837	perfect_SSR_2	(AT)9	1709	1726	tcttgtaaaaactcgggattgtgccagcttcagcacttttttgttgcttctctttgaaaatatcaagcaagattctttttgtttcaagctccatgagggcttcggatccgagtccggcgccggatccgatgaagcggcggaggttgcggacccagagcatggaggaggcgggagggatcttcctctgcacggcctcatggccttcgccgtcgctggacccactgtacattactcaaatcggaccaactcggaatccgcgcgcggttatactcgctgaacaaagccctggctgccacgggcATATATATATATATATATtatcttagctttgagctctgatctaccgacgggatggtggagatatagagaaactgagaaagaggacttggtaacttgggt…
8_Unigene_BMK.13486	2502	perfect_SSR_2	(AG)10	1	20	AGAGAGAGAGAGAGAGAGAGatatgggtacttatgtagaggatggagttcctcatgaaggaaagctgcaatcaaatgttgatgtaattgatgatgatgtgaatgacagcccaatagagcaagtgaggctaacagttccaataaccgatgacccttcagagccgaccttgacgtttcgaacatgggttcttgggatcatttcatgctcagttcttgcctttgtcaaccagtttttcgggtatcgccagaatcagctctacgtttcttcagtttcggcgcaaattcttgtcctgcctctaggaaagctgatggctgctactc
7_Unigene_BMK.499	1439	perfect_SSR_1	(A)11	32	42	gcattttccaagaaagaaagcattttccaagAAAAAAAAAAAcatagttccaagtgggtgagtgagaggatagcaggacacttgggagacttttgtggtggtgatttgataaagaaaagagaaaagaaagggaaaataatatggggaggcctccttgctgtgacaaagaaggggtcaagaaaggaccttggactcctgaagaagacatcagtttagtctcttacattcaagaaaatggtcctggaaattggagggctgttcctaccaacacagggctgcatagatgcagtaaaagttgcaggcttagatggactaattacctcaggccaggtatcaagcgtg
7_Unigene_BMK.8436	1390	perfect_SSR_2	(TC)7	1	14	TCTCTCTCTCTCTCaccagttctctctactctctaactctctcagactatcaccttcctctgcaagcgcagaaacaccgagatcaccaccatcgccattttcatggcggagaaccactcaacaaccacacctcgtccttcccttcctctcctcctcatctcaaactctctcacctcactctcactctctcggttttgcacagagaccccgaatcacaccaccaccacgtaatctcgccacctcgacgaggtttaccaaccttcgagcccagaaacctagacctcggactgcgaacgcgaacccagaccacaacc
7_Unigene_BMK.16653	1814	perfect_SSR_1	(A)10	37	46	gtttgcatcaataatttttaattactgcatttattgAAAAAAAAAAgatcgaaaagaaaaaaaaatcatatatacagtacagaagaatatgaggaacttcctttgtctctttttgagatttttgaattatattccgggcaaaaacaaaaatagaagaaaacccgggcactgatattatattgttcctcttttttccgaccatttaaattttatgtatctcaaaatattaattatgtattccacgcctcgtattcccgggcttgttttgctctggtttctgggtgctaacagtcaccggcgactggctcttccggtcggtacatcaaacagctcagctccggcctca
7_Unigene_BMK.35974	2716	perfect_SSR_3	(CTG)6	429	446	tggagattacagtgaagacgaactaattaaaaggaaacactatgtacagaacttgcattctgcactgacttatctttcttctccgtcgggttatttcctctcttctcctgttccttcaacctaattacgatgaatacaataaaaatttaaaaaatggcaaaagaaaataacatagttaaacgttcaaagaaaggagcactccggggattcatcaatttaagccaccatttgctcctgctcaaagtacagctgctccacccaagcggggagcatctctggacctccgttgttagggtgacaCTGCTGCTGCTGCTGCTGgtcctcgaacccaaattgcctgcgttgttgcgaggcttgaggtccatccttgacaagagattgaacccatgatacatcagg…
7_Unigene_BMK.35974	2716	compound_SSR	(T)11ctccagtcaaaaaaagagcctatgaaatatgcaag(CT)9	2652	2715	atcatcgcaggccgctagttcaagcaaaaccgaaaagttatatcccgtcccttcttgtttctcacgctccatgatcgtatcagcagaagaaggtttcctcttggaaccactgcacatggatctcaggacagtctcttccttattgcagcagataaatgatatacaaaggagaaagaactctgagagttgctcagggaaaaaaccaactcctcccacctcctcttttaactctaccgagaaaaagaccaaactattagcaaagacagagacttttcgtttcttccttttgagtttttatgcTTTTTTTTTTTctccagtcaaaaaaagagcctatgaaatatgcaagCTCTCTCTCTCTCTCTCTt
7_Unigene_BMK.24687	3058	perfect_SSR_2	(AG)10	3036	3055	ggtgaatcttcaaatgagatgggttgtctcagtgagccagctttatgcaagtagaaaaagttacttgagggcacccgacttgctggactacttgctgaagatgaggaagacctataattatccgattgtgattgtatttcttccattatcttcttccagattacaaaacttcaagccattctacaacaacgtatgatcagcaacaaacttgaattactacatatgcatcgacgacacaattcaatacttgtcacaaaacacccttcttatgcggaatcctggatctgagtaggagctcacAGAGAGAGAGAGAGAGAGAGggg
7_Unigene_BMK.5488	2445	perfect_SSR_2	(GA)9	2356	2373	tttgtggtgaggataacagagagcgtggcaatgaagagcagagagaacatagccgagacaaagatccgatacgagaagaagcttcggaggctgaacccgccaaaacccgaccctcctcctcctcggctgcctcgcatggccacagccattggagcaaccaaaacttccgatcagaacgctcaaaacagagtatgatcgattattgacgattgaacggtgttttgactctagcagcagcagaagggtttgagttttctctctctcagctgattggaaagtggaatgaggagtgagaaagagGAGAGAGAGAGAGAGAGAgggtggtgggtcggtcggtctcggcgtgatcgcaagcgaaagaaggaagagaagaaaagtaagagctcgata
7_Unigene_BMK.5494	1280	perfect_SSR_3	(TCC)6	35	52	gtcatcctcgccatcatcatcatcgtccccgggtTCCTCCTCCTCCTCCTCCtcatcatcagtggcaacaccagcattggccggattgacatctccatcagccaaggttgccagctcagtggatccgttccttggctctccatttgcaattccacattcataatcaacgagatcattctcgtactcatcaacctgttcaatttcgttgtaaaggacttcctcattttctagcaagtcattttccgcagcatctacaatccaatcatctagcaaccgctctaacagcacattgtcgagggaggttgaattttccggccttcttcgtaatttctgttctctaagacgcaaattg
8_Unigene_BMK.13589	2514	perfect_SSR_1	(T)10	2505	2514	ggataaggtgatctgtgatggagagtatcacacgtatcgaggtgtattgattgtcttcggatttccttcaagctaaacacgacacaaactcggtgtaaagtaaactcttgctccgtgtcgatatacgacaatttgcgacaatactagagagatacggagaaacggcaagtatttcgtgtcggattgaaagactcggtcactcattcagtacttcacggcagaagggtggcaatggaacgccctgcatggtccggaatttttgccttttcttctcttctgatatggtgatggggttttaaaTTTTTTTTTT
7_Unigene_BMK.16128	2965	perfect_SSR_2	(CT)7	172	185	cacaagttatataaagaaaatgcttacttccactatatgatattccaactaagatatgtcaatatacaaaccatttcaaaaatcaatatgtcacaaactacacaataacattgtccttccgtcttctggttcgtcttcttcctttgcacaacaagcaacaaaaacgcgggaCTCTCTCTCTCTCTccgccctccccgtgcatcgttatcagctcttttgatttataacgccattatcctctactcgtacagacactgcaccggtcaaatttacagctaacatcttcgtttccaacttggaatttacggctgtgcaagttgttcaacatcaggcattgacggcgagaatccacccgtcattctgctaggcgctggggtgttcctccgggattgccgtttt…
7_Unigene_BMK.16128	2965	perfect_SSR_3	(TCT)5	1862	1876	gagcccactccgtcaaccaaatagttgggtttctggattgctgagtttgtgcacaaacagcggcaccccatcgagttttaaaggaaacaaaggcggctggcatgatagagtccggatcatgagtgaccctctctttttcttcaactatttgatttgtcactttgtcaatctcagtttcataatactcaattgcgtcaaccttttttccccaaagcccaagaaaaccagtcttcattaagggccttgttgcagtttcacttctagaaagtttatttcgaaagtagacaagccagttcgacaTCTTCTTCTTCTTCTttaccaatttcgcaagtgagttggcattatacaccacctgatgtgtaagatagtgatctggatgattgaccagaaaaaagtgct…
7_Unigene_BMK.16128	2965	perfect_SSR_4	(TTCT)5	2724	2743	gaagtccagattgacaaacttgcgcacaaacgcgccagaatgagtgggactctcccttaatcccttcaaataccattttggaaagtagaccctgtcgttgaagggttgaagcctaagaaaggcaaacactatgaagaaaaggagcgcgctgagaatattgatgcccgctccaacccctaaatctcccagcgtagccatttatccacaaacaacaatgcaataaccagggttttcttggatcggggaagttgaatgggaaagtgatcgaattgcttcaaattccaattaaagaaagcatcaTTCTTTCTTTCTTTCTTTCTttttctctctccttccaaggaaatccagaactcacgctaatgtgaatgtgcttccactgtgcaaagtctgcaactttga…
7_Unigene_BMK.16128	2965	perfect_SSR_2	(AG)10	2946	2965	accagggttttcttggatcggggaagttgaatgggaaagtgatcgaattgcttcaaattccaattaaagaaagcatcattctttctttctttctttctttttctctctccttccaaggaaatccagaactcacgctaatgtgaatgtgcttccactgtgcaaagtctgcaactttgaatcacagccactgagagaattaacagataagtggggaatcaaactccagcaatcgcattccggacacagtagaaattgcaataaaacagtgggatgtcgttttcgtggaaatgtgaattccgcAGAGAGAGAGAGAGAGAGAG
7_Unigene_BMK.39291	2726	perfect_SSR_3	(ACG)5	56	70	aaaggagggggcattaccagaacgtattccgacactgagctaaacgacgccgttcACGACGACGACGACGtcagcagcgaccctttcggattttccctgtcgcagccgcaagaaagcagcggtgaccccttcaatttctcgtctcaggaggactcgtcttccgggtgggcccacttcgattcggacccctacgtcaccaaggactcctccttgaagcgctttccgctggacggcgtcgtctcggggaggtccaagaaagccaagattcggaaggaggcggtgggaaagaactcctacaggccgccgccaacgccgtcgattcttgcgacgtctactttgatggaggcgcaggagtttggggagatgatgg
7_Unigene_BMK.40232	1295	perfect_SSR_3	(ACC)7	125	145	gggtagtttcgtgaggagtatataagccaagagatcctcactgtgcaaattagggcgtaaaagaaaaacgaagccgtagaagagggctcttttttgtgtggagcgcttacttatccttttttgaACCACCACCACCACCACCACCgggcggaagagatggatcggtaccagagagtggagaagccgagagtggagacgccaatcgatgagaacgagattaggattaccagtcagggcaggatgcgcaactacatcacctacgccttgaccctgcttcaggaaaaaggatcggacgagattgtgttcaaggctatgggaagagccatcaacaagactgtaacaattgtggagttaatcaagagaagaattgttggtcttcaccagaacactacaattgga…
8_Unigene_BMK.13639	1488	perfect_SSR_1	(A)12	317	328	gatgtgtatcactccattccccacaataaacaaaaatgaatttcgaccctccatttaatataaagaattggatgacgaaaaacaataacaaatttcaaatgagccacaataatttttccatatataatccctaatttctaatctaatcacctaataatccaataatctcatctaacctccgtacaacttgccaattggattttagaagctgacgggtgggtgggcttttcccatcaaatgactgtaatgcacgtaaccacgggcatccatgtgggtccaccccccaaaattcacatggacAAAAAAAAAAAAgttgtcggtgtgatatccacggatctctttttacttctctcacactttttgagatttcgaccgtcaaattgaataaattgaagaaga…
8_Unigene_BMK.13639	1488	perfect_SSR_2	(GA)7	1453	1466	cggtgaggcatgagaatttgccggcggagtcgtgggagcagagggttcggccccagaagcggccgccccacgaggcttgggcggagatagttttcgtttcgccctttgcgagggcgaagccggtggtcggaagaggcgagacgccggcgttggtgagaatgcccggccacactgtgtagtcgcacttgttctccattgtgaatgtccttgaaacaacacctgatgtttgtagccccatgatggttaacagagaaatcaacaatgatggtaatcgagccatggattcaaagctgggatttgGAGAGAGAGAGAGAgcagaggagaaggtgggggatc
7_Unigene_BMK.38991	2308	perfect_SSR_2	(CT)9	3	20	tcCTCTCTCTCTCTCTCTCTcgaccttgtctgcaattgcctgccgctgccagccctttcttcttcacttcgcattccctgaatttctcaattcccaaattcgtctcggcgagaggagttaaccgcaaacactgaaagcgaagaacagaaaaggatgttaagagggaagaagatgaagcagcgcttcaccttcttcttcttctcctcttgagattcatggccgcttctcagcaccgctgcgtttttgtggggaatataccttacgatgccactgaggaacagcttgtagaaatctgccaggaggttggtcctgttgtatct
7_Unigene_BMK.21694	1671	perfect_SSR_3	(GGA)5	1457	1471	cgacgaagtggaagactgcgttttgggggcaggaggagtgttggaggacggagaggatcgcggccatggagccgcggatgtaggcggtgtcgagagtcattgccacgttgactgcttgaggagagcaaatcatgtggctgtcgtctgatccgtcggggtccacgtcgtcgtcggggagggtggtgattgaagggcagtcttgggagttatagaactgaggtgcttctctaaactgttgggcggtgatggtggcggcggcggcattggttacaatggcaggggagagaaagaggaggaaggGGAGGAGGAGGAGGAgtggaagtggggtggtcataatttgaaaagggagtgacgtgatgaaacgagatctgtactattttctagatgatggggtgcaga…
7_Unigene_BMK.34050	1013	perfect_SSR_1	(T)18	16	33	ggggtttttccccccTTTTTTTTTTTTTTTTTTgacttttcggattgaacaaatcaaaagcaattcaaaaggcagaaaataagagagaagtgcttatttaggtctgcatttgtggactgaaatttctcatgctagatgtagtacatggaattgggtaatttgaatgtcctttttgccatgggatgcccctcaaaactgctccactggtctccaataattccccaaatgcggtaaccttcatcaatcagtctatgccttgcatcggacttgtatttctgcacttccttgaactcatcttcaagaccccttaatataaaaccagtccatccatgg
7_Unigene_BMK.5948	1316	perfect_SSR_2	(AG)9	1298	1315	agcagcagcctcaccataatccccacctccacctgcagcttcagtctcagctgttgctccaaacccaacagccgcaagggcagcatcaagctcagcagtcccagcaaccccagctgcaggcaaaatccgatccgggcgaggaaggcggtggtagaagtgtgggtccctcttgttgatgggtttttcttcagctcttccctgccttccccgctttttcatttaactaattttcattctagttcatatcgtctgcatgcatacacagctggagatcctagtgttatcaattttgagttttgaAGAGAGAGAGAGAGAGAGa
7_Unigene_BMK.17725	2041	perfect_SSR_2	(CT)10	2	21	gCTCTCTCTCTCTCTCTCTCTccctactgctcaacagaaaacctcgctcactcttgtcgtcttgccctaatcgcatcgtccagtctttcacagttttgatttcgtcacttttgataccacccagttgttagctgtttactttcaagtaactgtcaaaatgtcgaggaaaggtttgatggagcaagacctgagtaaactggatgtaacaaagttgcatccactctcgcctgaagttatatctcgtcaggccactatcaatatcggtactattggtcatgtggctcatggaaagtcgacagttgtaaaagcaatttccggtgt
8_Unigene_BMK.448	2892	perfect_SSR_3	(AGA)6	1960	1977	caatagtttcggattcatcttctaatgcaggaccaaaagaatcttccactttcaccctttgggatttcatgttgacgaacttcttacgtgcatgtgcttcatgatccatttcatattatgcctctaaaattgatcctcatcaatgagcatggaaaccctagcaagcacaaagcttggccgatctgcgatctcaccgacgatgcaaagtaatgaagatctaacagaacttggagagcagagcgtggagaccgagatctgacctctgagtgagagggacttagagagagaaagaggagagagAGAAGAAGAAGAAGAAGAaatggcatttgcaggaacaactcagaagtgcatggcttgtgacaagacagtgtatctggtggacaagctcacagctgataa…
7_Unigene_BMK.36102	3936	compound_SSR	(GA)7tcaaaccgttctcattgccagagaaattgggagagaatttgagagactgggaaagtgaaacgacaactacaagaaccagaaaagaaaag(GA)9	3816	3936	catcaaccagtggagcgatacgttcttcaaacattgcagatgagggggaacccgtactcccatacacattatcgaaagtaaacgaatgcgtgccaatttgtacctgaggcttcccagggacgacagtgacgcagtctttacacccctgaagcttctcgtctccgatgagcggccggatgtgcaccgccaccttgacgcagcaatcctcccctgctgcttccattgctacaggggaagatagccagatagctagagagagaaagacacagagagagacacttggagaattcaattcaggagGAGAGAGAGAGAGAtcaaaccgttctcattgccagagaaattgggagagaatttgagagactgggaaagtgaaacgacaactacaagaaccagaaaaga…
8_Unigene_BMK.13810	1930	perfect_SSR_2	(CT)8	1574	1589	ggtgatgattcgccacgtgatcaaagctccccagctgagccgccaccacctgaccgttgccgttgatgttgccgttgccattagggggcggcgtgaccatcacgtacatgctctgatcgatgcggtgccgtaaaggggcagcggaggcgctgttaagcttggactgatcctgatcgttggatgcggcaagaacaccgccgtcctgcgtcgttgcagtctccgggttccgattcgccgagttcgaccccacgctcttcccaagctccacccctacattctcaaccactgccatagctctcgCTCTCTCTCTCTCTCTcccctcttcctctctcccttccctttttctgaattgattgtttaaaataattaattaaaaattaattctttgatgggtcgatc…
8_Unigene_BMK.13810	1930	perfect_SSR_2	(CT)11	1908	1929	ttccctttttctgaattgattgtttaaaataattaattaaaaattaattctttgatgggtcgatcaacagacagagagagccctaagtacaatcgctcctcgagatcactacggagaaaacgaaatgaaaatagtttttaaaaaccacccggaaattacaaaaaatgattcgtaaattcgggtagtgatttttggggttttttgtttttttctctctgcgtcgttattgtttttatcagtgaagaaggagagtgacgaaccgaaaaaggagttccttttcggattggacttggatccaacCTCTCTCTCTCTCTCTCTCTCTc
7_Unigene_BMK.39564	1303	perfect_SSR_2	(AG)7	1283	1296	ggaggacccgacccggttgtggcggtcggattcggagtcgggctcggaggccggttcagcggaggcgggtcggcggtagcggttgtggttgttggcggtggcgttcttagtcccccatttcaagaatgtgagcgggaagttgtgcagcggcggcttcactggcgctgtcgccattattcctgatcaacacgcagagctaaagccttgagagtttcaaaccaacaagccggctatacatacacaccaaactgtatctgtctatcaatcttttatcagtttatgcttgtgcttcaagtttttAGAGAGAGAGAGAGtgaagga
7_Unigene_BMK.24035	2327	perfect_SSR_2	(TA)11	1	22	TATATATATATATATATATATAaggaccaagaaaatgaaaaaaatggcttaattaggggtgagaacaaggcaatggacaaaaaagctgtacgagacgcgccccttttatttcttactcactctgaggttgtagagttgtcatcacctgcaacccagtaccgtttaaccgcaaacaataccttttcgggaacaagagggccgtcttcatggtccaccattttcgggttccatctcattcctctcacaagtttgcttaccttgacaagcacatccatgtgatcacgaaatatcactgctccttcaggccgtagaatgcgatcca
7_Unigene_BMK.13576	2509	perfect_SSR_3	(TGC)5	2148	2162	aaattcaggtcttgcaactgctttcttcaatgccaagaaccagccactcgccaagggactgatcgagctgatgcaggagtcaaaccaggaggttccaagttggctgaacgaatatgctgagggcgaatcacatacatacagcaatggtggtggtggccggaacaggaggtctggtggcagtaagtttggtggctatgactatcgtagggactctcaatctgcgcacgacagttattacggtccaagcagctatggctatggggattattctgggggcatgtctgctgctccctataacgaTGCTGCTGCTGCTGCtgttccaaacggctacggaaactatgaaactattgttgctggtgggtgggattagagatctgcagaacaccttgggtaatattt…
7_Unigene_BMK.38446	2066	perfect_SSR_3	(GAG)5	1798	1812	cggaaaaatgttatcggttgctgaccaagagactgaggatttccgatattgcagtagagaatctcatcaaagggatgagagcccggattcgcctttaactcttcttgtaacctctgggcaagggtgacaatttcacctcggacagcatattcacatttcaaaaccttgggattgatgttctggagagtgacgggaggagagggatgtgaagcagagtgatcagccatgggagaagaaggaggagggaaatccacagctggagcggcggacaggaaacgcgagtgagaagaagaaaacacaGAGGAGGAGGAGGAGgttgaacgaatctgcttttgctgaaaggaacggatgagaagagctctgactctgccgcttccgaatttccgcatcatcgacagt…
7_Unigene_BMK.4997	1431	perfect_SSR_3	(ACC)5	179	193	gaaaattgtgcacgtccaaagttgaagcgacaacttggcactagtcaattaaacttccaaatatatacatgagttctttcaagtgcaagtgatatcataaactcgtgcatggatcttgatttttacaccatcataacttctcttcttcatctatatatacagaggagatggcgtctcaACCACCACCACCACCactactactactacacctacaagccccccgccgtggcttttgattgaagatctaagacttctcgcaaacactcatctccatccaacccgcgctttcccatgcactctcctgactttgtttcccgtagaaatttctccaatgcaccatccccgctaagaattttagctccaagtccacaagtgtcctctgacccaacagcttcttca…
8_Unigene_BMK.13889	3388	perfect_SSR_2	(AG)8	80	95	cccagaccttccatgctcagagggatgagagagacagcgtagaggttcaagttagatagaaatatcatttgttctttttAGAGAGAGAGAGAGAGgttagatggtgggagaggaggatatgaggagggtttaagagaggtttttaggtttaccaactggtggttagagattgagctccttaaccaaacacttgatcttcaccatccaaacctgttaagcagaagcaattagccattgagttcaattattgaattgaagcagaagctgaagcagcatagtaaaggcaacaacttttccctactgggtttcaagcaaaagcacttattagaaaagcagtgttgcccaccaaagcctaacaccaccccccaagaaaaaaaaagataaccccatttatg
8_Unigene_BMK.13889	3388	perfect_SSR_1	(T)10	601	610	ctgggtttcaagcaaaagcacttattagaaaagcagtgttgcccaccaaagcctaacaccaccccccaagaaaaaaaaagataaccccatttatggaaaaagagagaaaaggcatcatttttcttgagtggctcagtagatactgaaaaactcatctctctctgtggttgtgtgtgtgtatgtgtgcgtgcgagtctcacgtggggtttgaatttgactcagcgatggatggagaataactatgattgcaacaaagcagaaatttaaagctctcaattatttttcagcacactaaatatcTTTTTTTTTTctgggttattttttgttgttaaataaataatatacttcttgttgttgggatcggaaagtttggttctgagacgatcgggtgatgttctc…
7_Unigene_BMK.8609	1349	perfect_SSR_2	(AG)6	1002	1013	tgaatgactttcagctgagaaagtctgccattgtagatataccagactgctacccattgtttgcgtatggtgaggaactggcccgtggattgaggctgcgggaattgccgagtctaaaagtgagccagaatcttgaacctcatcaacattccatccttgacgtgaagtatgcacgttctcaggacaagggtttgcttggttgcttgagtgaggacaagttgcaacttttctccgcggctacaaaaggtgtgtttatactgtaaatactgatgctaaaataattttgaaaggaaaggcgaaAGAGAGAGAGAGatctgcaactgctgcaaggtttcacccatcactatttcactaccaaggacactggttttcagaatcataagcaggggtgaatcgtcc…
7_Unigene_BMK.12304	2303	perfect_SSR_3	(ACC)5	1191	1205	aactaaaatcaattgcatgcctataactgcaactcctccaggtagttgtaggtaaagttaaatataggaggacggaggccttgctcagggttagtgaacaacctacctctttgtctcccgtttaagaaccctccaacggaatactacaaaaaccctcagacaacaattctcattacataaaatctgcttcatctggaaattctctcagtaaggacgcgaacggtttccgccgtgctgatgtctatcagctccaccgtctctataactgttgcgcctgtcaccgccaccatatccacctctACCACCACCACCACCttgttcaaatgaaggccttggagctgatctctccgccattgcaacactgatcttatagccccttaagtcataatcattgtaaaa…
7_Unigene_BMK.19177	5223	perfect_SSR_1	(T)11	253	263	agcaaatgcacatcctcaaagcactggaaaataaagagagaaatataaatatcttaggtttgacatcgagttcattaatgaaaaagtaaagtacaacacaaactttcaactcttctcggaaggccagacgcgcaaaacatagttcttttacataattccaattctctttcaccagttctgttttccggagtcttcctatttctacttccctcgaatgcaacggataaaaaactgtatacaatgcaatgacggTTTTTTTTTTTatgttatgagactaaatcaacctatattacagattacggttaaaatacatgtaaattgacaagttctggagctgaacgacaaaatgtgaaagatgattgcagagaaatgcccggctatgaaatcctaaaacatttt…
7_Unigene_BMK.7384	1606	perfect_SSR_2	(CT)11	1	22	CTCTCTCTCTCTCTCTCTCTCTgaaacttcccaatttgcagagctcgtcttcttctccgctgtttcactaccacctccaaattcaaggtcccacaagttctccttattctgagtgatgggggtgtgcagccgctgttcccacacgtcccacatcacagaaatcatcatcaccagcttcttccgccacaaagcgtgattctttccaacccagagcttcggatcattcgccttctcaaacaccaagctgtgatgttctctactgcaatttaacaaacgcctagtataccatactaatttgccggagtgttgactgtaaacatgg
8_Unigene_BMK.37618	3296	perfect_SSR_1	(A)15	427	441	gctctaaaaccacaacttcatctctgatcaacttagatgcacacaattgcaggaagtaagaggaaatggcccgtcgaattagacaatccaactaaatgcatcttagccgcacggcacagccataaaaacagttttgtctacactctaattacttgccctcccaagggaaccccttcaactcaaccggcatgtacaagaaagccgctcttgtttctctatatcccttcaaggttacctcctacccagaccatactgaggaaagaccgtggctggacgagttcattttaagttttttttattAAAAAAAAAAAAAAAgtgcatgtggaatatcttcatcgcttggaaaatcttcttcttcgtaaagccctcgcagtagaagcatgatgagcgatcccaatg…
8_Unigene_BMK.13931	2026	perfect_SSR_2	(CT)11	2004	2025	aactcgagatttgcgatcgggttcgcggggagctctaggtttctaacagtgagatcagtaactgtccgaaacggcgccggatatagattcgaagaggaggtggagaagaggaagaagaagacgaggcgagagaagcggaagccgaggacgaggctgatgaggcagcagaggccatggagtacgagccagaacaccgtcgccggcgacttgccgtctgatgtagagtccagcggcgccgatcccctgaagctgttgctccgtcgggtgaggtagctctggtgcaaagccgagagcttcataCTCTCTCTCTCTCTCTCTCTCTc
8_Unigene_BMK.13971	1984	perfect_SSR_1	(T)14	1867	1880	cctatgtggtggctaaattggtctcttgggattttggggattgctttgagtttggttttgatagcagctggaatatatgttgtgattcaaactgggattgaagtccaattcttcaagcctcactaataaggcaaagtacttattaccaacaaaaggatgatttgaggggggatttgtgaagagtaaaacaaaagggtggatttacactttaatttgtttcattgctttgtgaaagaaaaaaaaatattcacatttgctgttgagtatcaagaggaagatcacccaattatatatttttggTTTTTTTTTTTTTTgggcatggaaatgttgtaattgacatattatagaatctttaggtgtgtgtaataattaaaattctaaagattggatttctctttc…
7_Unigene_BMK.36978	2871	perfect_SSR_1	(A)11	2676	2686	ttttactaaattacttgaaacccaattcacaaaaccacaaactcatatgaagatccagtcaactcacaaccccaacattcagaagctccacagaaaacccagctgaaaaagtacctcaaaaaccaatccgaagaccaaaaaccaccaaaagttccaaactttcactgaattgcttgaaacccaaatcacaaaatccacaaacttgtacaaaaatcgagtcaaactccaaaacccaacatctaaaaattccacaaaccagtactatgaatctataagtggcttagctgattagaaacaagcAAAAAAAAAAAgcacctgaatttgcactgggaggctgctgaagaggctggaaatgtcaatgaccaaaactgctgctttgttataattgattgatatttg…
8_Unigene_BMK.13990	1206	perfect_SSR_1	(A)13	320	332	gccctgccacagtttccgttgttaatagctttagtagcaaccagagcgccttctttgggagctttgctcagtcgatgatcaatatgggaaatatcagtccattagtgggaactagtggggagattaggttggattgtaagaatgtcaatggaggttaaagctatgagtgcatgagtggagcacatctaggtccataagtgggtcatatttatatttgatagatgaaggttttgtgttacaaactatacgatccaataagcaataatatgatcactgtggagcacatctaaacatatttctAAAAAAAAAAAAAgaatattgtatctaattatatttgaccattataagatgaatgtattaagtaaattcatgtacattactcagtctctcaaattttga…
8_Unigene_BMK.13990	1206	perfect_SSR_1	(A)22	1185	1206	aatacctttaataccctcgacaatcagtttctgaattacatggatggcttctcggatattatggacccttttgggggggaattgcaaatggagcagcagcagccctaccagttgcaggacatgttctcctacctccaagcccaattttaagccaacttacaagggtacaattggaaaatggcaagacggagaaaaggaaaaaaagaaaagaaaaggcccatgattatttgatttagtactagttaaatattcttttgaatttggttacatgatcaatttaatttgattttggatgtctgcAAAAAAAAAAAAAAAAAAAAAA
8_Unigene_BMK.25378	2650	perfect_SSR_1	(G)10	2415	2424	ggagttgttggagaggtcgaggttctggagacgcggggggttgcagatcgacggtggaagcgggccggagaggttattgccgtagaggaagatgctgtggagtgaggtggcgttgaagagttgggaagggattgagccgtggaagttgttgttgtggaggttgaggcggcggaggttcactaggttgccgagctcggagggaatgtagccgcggagattcttcccggatagggcgattccgacgacgcgggggtcagggaagccggagatgttcgtgcaggaaatgccggtccagcggcaGGGGGGGGGGtcggtgtcgagccagtcggagaaggcggagccgtcggaggactggtcgacggcggatttgagggagaggagggaaaggccgtcgggggt…
8_Unigene_BMK.36584	1571	perfect_SSR_2	(GA)10	1551	1570	atgttttctttgtagaagatgaggcggtggtgttgtacgcttctcgaagctactccttcgccgccggcggtggtctcgtcgatggaacggtaaatggagtcgaggagggaggaggagaaagatgggttgtctcttctctgtcggttggagctgggttctcggttttttgggagtgatttgatatcccacctctccatttttgtctggttttatagtggttcaaagtacgaaattgggaaacagttgtactgggttttcaatgatgttcaattatggagatctctctgttctgtctgctagGAGAGAGAGAGAGAGAGAGAg
8_Unigene_BMK.14094	1298	perfect_SSR_2	(CT)9	430	447	ctgcctccgacgggtatgtatccaaggcatatgctttctcgagggtttcgagctgaaagggggtcttcatctgacgcttgggcttgctctgcccctcactggaattgttaaatttactattgctctcatgatttttgttctgattttctccctccgatgcctcctccattgaaatcgagaccgagatctgggatttcaccgaaagcttccgcctttcaatccctcaaaccttcaaacctcgacaccctgatccccaaattctcataaaaactgggtcttccaaaggaatccgaccttgtcCTCTCTCTCTCTCTCTCTaaaactttctctctctaactctttgaagcctacttgcaacgtctcttttttctttctttaaattaaaaacaaagttaaata…
7_Unigene_BMK.7809	1212	perfect_SSR_2	(AG)8	183	198	gaaagtcacatcgcactcaccaaaccaaacgcacgactgtatgcggcggtcgtgaatactgaaccagagattcgcctcttgtctctcaggtcttagctgtttcaccaaaactccagagtcaaggagtagtacggacaaggagaccatgataaaatcccagaaataacacaaaggcaattcgcAGAGAGAGAGAGAGAGggagatggcggatagttccggttacaaggagtacttggcgggcttgattgccggcgtggccaccgttggaatcggccatccctttgacaccgtcaaggtaaagatgcaaaaacacaacacttcagcacaagggattacgtacaggaatagtttgcattgtactgcaaggatactaaggactgaagggattaaaggacttta…
7_Unigene_BMK.4149	1522	perfect_SSR_1	(A)13	85	97	gttctattttttatttattttgtaccatattttctgggaggagtgatatttcagaagcttgtacaaggtattcgattgcgtaatAAAAAAAAAAAAAggatgaatgagcgagagatatgagaacctcccacacccatccgaaccaagatcgccgctcatctattatcgtcggatttggaagccaaaaataaatggcgccaccgtgggaaaaaaaaaattaagcaggttttccgtgagattgggtttaaggcgacaggttggggaaggacccgtcagggaggggggcaatgatctgatgaggtttctgattctttattcccaggatccctgtgaatcccaccacatccgccgctccggattccaggagggcagcaccggtacccatgtatgtgtacct
7_Unigene_BMK.4149	1522	perfect_SSR_1	(A)10	208	217	gttctattttttatttattttgtaccatattttctgggaggagtgatatttcagaagcttgtacaaggtattcgattgcgtaataaaaaaaaaaaaaggatgaatgagcgagagatatgagaacctcccacacccatccgaaccaagatcgccgctcatctattatcgtcggatttggaagccaaaaataaatggcgccaccgtgggAAAAAAAAAAttaagcaggttttccgtgagattgggtttaaggcgacaggttggggaaggacccgtcagggaggggggcaatgatctgatgaggtttctgattctttattcccaggatccctgtgaatcccaccacatccgccgctccggattccaggagggcagcaccggtacccatgtatgtgtacctat…
7_Unigene_BMK.942	1624	perfect_SSR_3	(GGA)5	1526	1540	ctacgtgcgctcgtcttgttgtttgcaccgggagttctcatctgtacatgtggactcctggtggtgcctattgcgtgagcatcccgccgcaaccacagtttagcatagttgatctaaaatggaattcagatggaagctgtcttctcctgaaggataaagagttgttttgctgcgctgctgttgccgttcttcctgaatcgagtgaatatagctcggatgattgagccagccattacagatacagggcactataggcaaatggtgaacaactcatactgcatgtcgttttcccagttagttGGAGGAGGAGGAGGAtaagtggatggtgctgcacgttggaatatcacgtttatataaaaatttgggatatgaaaatccaaagtggaccatattgtagat
7_Unigene_BMK.3898	1396	perfect_SSR_2	(CT)10	1	20	CTCTCTCTCTCTCTCTCTCTgactagtggtttgatcctacttagaaaagcctatctccggctatctactttctaatttatctctctgatccttcctcaaccccaatgcaaatcataaggcactcatgaccctataattatcatacctctgaaccctttttctttcatattattaatttacacttttcttcctctctttccttgtttgctatacgaatctctcttctttttccttcaccattgtcactcatttttctcccgctgtgtaacttatgagctcaaaccctagcatgatgaaaaatacttctttacccttgcctg
8_Unigene_BMK.30135	3502	perfect_SSR_1	(T)11	3177	3187	tgattcttcatctatatccctttctcaaaggtctcatgggacgccaaaaccggactccaaccatcgttgttttgtggtcagtgctcttggcctctgtcttctcccttgtttgggtgaagataaatccatttgtgagcaaagtggacagctcaacgcttgctcaaagctgcatttccatagactgctgagaaattacgacaaagttttccacgatgttgcattcgttatggtatgaatgcgaggaaaaacttgatttctgggaatcacaagtgagttctttgtggaactgctggccagataTTTTTTTTTTTctttctcctctctttgtagttcagaaagatttgtaatgacttttgtttcctttttcttttggattttgacaatcagtgtgtaaagatt…
7_Unigene_BMK.32387	1621	perfect_SSR_3	(GGT)6	1485	1502	gatttcttcgatggtgggggaagtgaagccttcttgggttagggaggggattaggggggcgtattcgaaccagaggccgaggcggttggcgaggatctcgaggcggccattggcgtcgagggagcggaatttggaagggattggagatgggggcggccggaatggctggtagacttgttgttgctgctgttgggagctggaggagggagtgagagtggcggagatgggttttggggaaagaggtttggggtggtgtaggggtggtgggtgggggttgaggaaggtggtggaggataagaaGGTGGTGGTGGTGGTGGTggggttgaaagatgagaagggtttgagagagtttgctgttaccgaaagcatggtggtggtttttggaaatttgcaaaattt…
7_Unigene_BMK.36493	1182	perfect_SSR_1	(A)13	23	35	gccaagttttcttttcaacaacAAAAAAAAAAAAAgccaagttttctttttcgaaagtaccaaggttgcaatctttaagttgagtacacggatacaagtaccaacagtggaccaagaacatatgccatccatgcgactgtcctccgtttccggttggagccaccagtccgacgttgccattgcacttgcagaagtccatcttgaagtgagaaattatctcctcttctcccttgtctgcttaatagacaaacaataaagataaacctaataagatacaggacacatttttctacatagataatgttacatacaatatatacacatcaacacttcta
7_Unigene_BMK.37410	2626	perfect_SSR_2	(TC)10	1	20	TCTCTCTCTCTCTCTCTCTCtgggataagaagaaacaatggctacagagtctgtgagagtgtacagttttagcttcaatggaggttctcaggctcggccggccatttctccctccccagctcgctttctcggtcttcgccatcgaccctcttcttccctcacttcgtcttcgctttcccacttcttggggaatgttcgtatcagctcccactcctcaaagctctcgaatttgcgccagcagagccgaagaaacctctctgtttttgccatggccgcagaggatggaaagcgtgcagtagctttagaagattatcgcaaca
8_Unigene_BMK.14225	2129	perfect_SSR_2	(GA)11	1	22	GAGAGAGAGAGAGAGAGAGAGAgctattttacttccttaaaacttttgcggcagaacacagaggactctgtttttctataagattggaatcaaaactcaaaagataaggcctttgagtttttcggtatccttctcagcagctaagctctgtgggtggatatggcagctcggagactctcctccttactctctcgctccctctcagccgcttcttcttcttcttctgggtctgcagcttctccgcttcgctctggagggagaggtgttagcaggtttagcactgctgtagcaactgaggagttaatcattccacctgttcaaa
8_Unigene_BMK.14225	2129	perfect_SSR_3	(CTT)5	209	223	gagagagagagagagagagagagctattttacttccttaaaacttttgcggcagaacacagaggactctgtttttctataagattggaatcaaaactcaaaagataaggcctttgagtttttcggtatccttctcagcagctaagctctgtgggtggatatggcagctcggagactctcctccttactctctcgctccctctcagccgCTTCTTCTTCTTCTTctgggtctgcagcttctccgcttcgctctggagggagaggtgttagcaggtttagcactgctgtagcaactgaggagttaatcattccacctgttcaaattagtcacactcagcacctaatcaatgggaaatttgttgacgctgcatcaggaaaaacatttccaacatacgaccct…
8_Unigene_BMK.39162	1423	perfect_SSR_3	(AAC)8	400	423	tttatgctaaaatctcacaactactcttccctccccataaataccttcaacaccagtcacaaattcaaacaagcattacctgcaaaccaaattgtcaaattttcataataccataaactcaatttcaaaatttcacaggtctcaaacatgtctattattagtacaggggtgctctcggcagaccctggagctgataagatacacaagaaatcgttccaccacaggaacgactccggggagctcgatgttttcgaagctgcaaggtacttctctggatacattgaagctcccagcagccatAACAACAACAACAACAACAACAACagcaacacttcggcattttcgcagaggatgatgaaagaagacagatcgtcatggagaggaggcagaatcagcctt…
7_Unigene_BMK.38887	1330	perfect_SSR_3	(AGG)7	1158	1178	ccccaccctccgccatgagcccgtaattcggcgcgcagaagttggtcgccgtcacgatgatcgacgtccccggaatgcaccaccgcgtgtcctccacgcaccggacctcgaagcatgcgccgcagatctggccacgctcgaacagcgactcgctcagccccaccgtcgccagcccgtacccggccttctcgaggtctccgtagccgcacgcgccgccgaccttatcgcgggggtcagaggcggcgtagtaggtggcgcgtgcggagctccagtcgtcgagggagggggaggcggtggggaAGGAGGAGGAGGAGGAGGAGGattggtgttgattatcgttaattgtcgtggatttggtgcttaattgcggcaatgagatcggattaggaggggttggcg…
8_Unigene_BMK.14297	1530	perfect_SSR_1	(T)13	1397	1409	gcacagatcgaagggagaaaccgaggaagagcactgacaggcctgaaaaactgaaaaatcagttcatcagtgctgataaactagaaaaactaagagtatctttcgaccacatggaaaggtcgcggagaagcgtggactgccatgagaagtctagaaaaagtatcgaccaccaaatggacagagcgcggaagagtgtggatcggttggatagactacgaaatgggtaactgttggaataaaaccatacgcaatattcaaagccggggtttggtgttgtgggaagattatttgggtcgtttgTTTTTTTTTTTTTcctttctaatttatggtattcttgctgtgtaatttgggtttgtggcagttgtataacttctatttcaagaaatcagaaagggtttg…
7_Unigene_BMK.20925	1780	perfect_SSR_2	(AG)10	1716	1735	tgacttcccattttggcaagttgttgcacaagataacgcccaaggaaccccgtagatccaaagactgcagcaacaatgccactaacagatgatcttcctccagtgcccttgcgcacgaggtgccccactcccttggtagcgagggtagatccgtacttaggacgatcagctccataatagtgatcggaaagggggtaaattgacttgagcgacgagatggaagatgactgggtcagatactggcgcccaacgcgcttcgaggcggcctgcatggtgctctcagctgcagcttcttcacacAGAGAGAGAGAGAGAGAGAGtgatgagaggtggctgtgaaaaggctcagatggatgggatttatt
7_Unigene_BMK.38443	3609	perfect_SSR_2	(TC)8	1261	1276	cctgaacggaatacaaatacgaactcggctgcctcacttgccggtgactttaatcccatacttccaatatctgaatctgattcggtcaacaatgcatagctagtgcaatttcgcatggccgagaggtttctcggaggctttccagtaggaatgtggttcgaattggccaaagcgtcgacgttttgatcttccatgatcggcattccacctccctttaagcacccaccatccaatccggtcacctgtggcgagatatctgcagttcctgaagccattaatctctccttcctaacccatcgaTCTCTCTCTCTCTCTCctcgcacaaacactcaatctctctctctttctctctctcgaaccagcagtggtagatcttgttcagcagcgcaaatctaggga…
7_Unigene_BMK.38443	3609	perfect_SSR_1	(A)12	3591	3602	cttggtagttatttatcattccccgctcttttaaacgaaggcgattacccctcatattgggccattaaacgtaatggctgtactgttgtcactctgaatctggttttggagctctctcgtccggctcccgaagtgtattccagtcctctctttgatttgtgttatgatttgtagtatggatgctcattttcttgtatttcacttaatttcgtacggcaagttgccagccatcgactgctatgtaactatgcactattttctccaccctcgcttggttaataaattaaatttgcttctgtcAAAAAAAAAAAAtacatat
7_Unigene_BMK.38059	2740	perfect_SSR_2	(AT)10	48	67	tggatttctacatacataaagggcgaatagaagccaagttagtattcATATATATATATATATATATgcacacacacacgcatatatgtgtgtatatatatttcttgtttcctttttcttctccctcgttatatccctttcacttcccttcccctataatttgacacccttccactccaagtctcgaacagattctctctctagaccaaccgtgatcatgtcaaaccacggttcacctcgctacgaacacgaaacagatatggatgctgcttcttgttgcggatttcgtggttgttttatgttcttcggaagctcatataggaaaagcgacgacaatgtttacgaacacttggtgcagcaagaaggc
8_Unigene_BMK.14327	1561	perfect_SSR_2	(CT)7	101	114	ccagaagtttccaattacgcttcggtctgcgtctgccgaagccactggatttatgggtgtcatcatccacgttcacaattcagtccacccaacttcactcCTCTCTCTCTCTCTttgaaaaaccaagaaaaagagaaaagaaatggcgaaggggtgcagagttctgatggtattgggtgactacgtcgaagactatgaagcgatggtcccgtttcaagctttgcaggcattcggagtctccgtcgacgccgtctgtcctgccaagaaatccggtgacatctgccgcactgccattcatgaactttctcctgctcaccagacttattctgaatcacggggtcacaattttacactcaatgcttcatttgatgacattgagtttaacaagtatgatggatt…
8_Unigene_BMK.14339	1387	perfect_SSR_2	(CT)8	1168	1183	agacactgagatggcatagaacacaactggcagccatatgacaggaactgcccaccacaccgtgcgggtcaagaactcccaaaattcattttcaaaaaatcgagggccttctttgctaacaatcggctgatgaacccactcttggtatgcttctccaagatggccaacctgaaacacgagggctttattcaaatcaacttggaagtcctgcgcaaccatcttgttacgtataacactgctgttgagaaccgggtcggatccaatggaagagaacaacggaacacgaacaccctttcgttcCTCTCTCTCTCTCTCTagaatgtgagccgcccgcaccaccagcagaagaggtttcagcgtcgagggtcaagtggtgcagcggcagaggaaaatctgagt…
7_Unigene_BMK.3625	1742	perfect_SSR_3	(TCT)6	1649	1666	gctcatccggataacttataatagcctcttccagctcctcatagctacccccttctccccaaagctcatacattcccttcacaagtatacttcgattggcgacgttcctggcgacgtcttcggaagggaggtcgacgaaatggaaaggagaatccgggtggtggtggagcggcagccgccatttcaaacgctgcgttttgtactgatcttcttcgtcgttggcgaagagttgggctaaagattccacctcggctttccggtagtctaacagtcggtggtagaacatgcacagataccacaTCTTCTTCTTCTTCTTCTctgcgtttcgattttttatggcgactcgcagaagcaaaagaggggaaaaaccctaaacccttttgcggtatctaga
7_Unigene_BMK.10259	2980	perfect_SSR_3	(AGC)6	259	276	ttccaatattcttccatttactcattgcctcccacgccttccagaaacactccttctggaccacagtccaccccccacttcccctttgctgtataaatcaactcatgttttggagttgaacgtaagagttttaggtacatatattaatggagtttttgaagtttaatccccacaagaatctcgatcgtccgtatcaccaaccagcggcagctgcttacaacatgaagaaggtctgcagctggaataatcatacgcatgAGCAGCAGCAGCAGCAGCtgcagcaacataaaaatggtaccgtgaaaccttcgtcctcgtcgacttcgtcggagcttgatttaagaaacatttcaaagcttatcattcctcccttgggtgcttcgagttacaaccaaacgc…
8_Unigene_BMK.39124	1945	perfect_SSR_1	(A)10	281	290	aaacaatctggctcttaaattctcgaacaaaatcgattgtccgacaaggttgaagaggctaagatcgaaatttctgtaatctaggttataataacaagaaaatggatacacatatttacatattcaaatgtcaagtttttcctgtagttactgacaaggaatttagatacaagaatttaagcctagtcaagtgatgtcactgtaatcgtaggagttaggtggcactctggcagatgatagagcagctattgccaagttaatcgaagaatttaagagaaacAAAAAAAAAAgcatgcacagccggagcacgaaagagactactaggaagaggagaggagagaaaacattccaaggagtggcaaggatagagagagcaccagaaagtgcaatgcagcagag…
7_Unigene_BMK.15183	1529	perfect_SSR_3	(CGG)5	997	1011	caatatctcgaaacggccctcatatgtcaacgtaccaccagaagaatcaggctgacgaagagtcacacttgaaataacaccattggcagagagcacgcatatagctcggggaccttgttgagaaaaggatataatcttcatcatgacatcctcgccggagttaacagtgatgatatggggtgtaaaattagcaccaactgagcatgcaacccattcacctaaattctccacctcgtacttggtcttgctcactgagcttggcttcactttcccacgcttctccgccgagaaatcgatcacCGGCGGCGGCGGCGGtgcagaggacgatatgggcttcggtgacagagccatggtgacactcccgtccggtccatacttccttggcctccctctcttctt…
7_Unigene_BMK.15183	1529	perfect_SSR_1	(A)14	1516	1529	tgatggagcatctgatcccacaactgtaaccccactactattcacaccttccctaccctccatggttaacacttaaacccccaaaaattgtatctttcgaactttttaacaaaaacccatttttactttactaatctaaaatagctcacagattcaaattttgaaaaacagaagcagaaaatatactcggaacagaaacccagatgaagaaaaaaaaattaaataaaaacaacagactgtgaagcttccttcctgagcttcgaacacagaaaaaataaaaactaccagaagaaaaaaaacAAAAAAAAAAAAAA
8_Unigene_BMK.12565	4748	perfect_SSR_2	(TC)10	4728	4747	ggaaatccatatagattcgcagaaagtctcagtccattgacagtttccgttgcgcaccactgctttgcttgatttcgcaattggtttcccagtttctacagagacgatagacacaaacagcttgtcccatcctctggggacctggagggcccttaagtgggagaacttgaaatccaccctctcccctgatttagcaggcctgttcttgtgcaccctgaacattttctctctctaaacctctctctctccccactctttgttgctgataactaattgatttccccctctctcttaatgcatTCTCTCTCTCTCTCTCTCTCt
7_Unigene_BMK.2833	1093	perfect_SSR_1	(A)10	299	308	cttaaattattttttttaaaaaaataaatatgtagattatcgtaaattaattttatgaacattttaatcaaaaaaattttaaattccgataaatattttcactcggtttggtggagtccacaccgatttctgggctaaattctggggggaatctggccttggtttagcatttagcatttagcccgaattttccccttgggttggagtgagtttggggggaaattttggagggtaatttggcttttagcccaccattggagatggtcttatacaatattaattattatggtcatttcgcAAAAAAAAAAtcgtaaaataagactaaaatgacaaaagtatcctcaatttttgtcaaatcacaacagcctattgtttattaaattgagagtactttgtcat…
8_Unigene_BMK.37445	1170	perfect_SSR_1	(T)13	387	399	agttaagctaaaccagaacaatttagtttcttgatcttcacctctctccaaaaattacaagattaattagatttcataatatccattgcatgaaataattaaacaaaaaccacagacagacatacggattaattaccatgagccaatgattgagaccctctcatagaacttgtttgcctattatttcctctttccctatttttttctatatatacaaaacaagaaacaaaaaacaaagaaaaaggcagaaaataaaggaaattaacagaggtagaaaaaagaaagaattggcagtagtacTTTTTTTTTTTTTgcaaaccctactaaaatatatgaaccctcaagacaaatgataaaactaagaagaagaagatcgaaagaatgaaaatccgcgaatat…
8_Unigene_BMK.37445	1170	perfect_SSR_3	(GTT)5	650	664	aacagaggtagaaaaaagaaagaattggcagtagtactttttttttttttgcaaaccctactaaaatatatgaaccctcaagacaaatgataaaactaagaagaagaagatcgaaagaatgaaaatccgcgaatattacgcatcacttggtgactcacaaatgctctctaagtgcggcctccaaaccccaacacgtcctcgccgccgatcccgctgcgacgagtgcttttccgacagtatttcgctcaagtaccgatcatttatcaacaggttggtcatggcgatgctgttcaaaacaacGTTGTTGTTGTTGTTggtgacgttgttgttttcggcgtctttgattcgcttcttcttcgccgacgacgatcttgtcttccccgtcttttcggacgtctt…
7_Unigene_BMK.4177	1839	compound_SSR	(T)10gttttttgtgagattaaacgcactctcttaataatatttttttgtttaaaaaatgaatttggata(T)10	539	623	gtgtgtgagaagtaatttaaagtgggtagatagcacacccctaaataatattgggcatctctctcctatatattgcaagttgattttaggttgaaatttatttctcaaattgatatatgctagtttaacgacttgtatacgtatataattgcatcaatgagaaacatcacgattcatgtgggaagctccaaatataaaggcccaaacaaaaggaaccaaacagatgggctgatgggtccactcaagcaattgaaggcccaatcggaatggagcaacaaattcatatacaaattataacaaTTTTTTTTTTgttttttgtgagattaaacgcactctcttaataatatttttttgtttaaaaaatgaatttggataTTTTTTTTTTctttcttttcattt…
7_Unigene_BMK.17086	1623	perfect_SSR_1	(A)11	378	388	agtcggcacagtccatagctgcacgagatcagatatttgatgggattgcagatgaagatggtcatggatattgtcgcacctatggtactgcagtgcgccgaagaggctcgtcctgctccaattcatctatgctccgaagaaataatcaaccgaaaagtgtacgagagagggcatatatttaaagacaagatggaggagctagtgattaagcaattggcactacaagatgaaattgctgttttgaagtcaaataggagtaattcaactcatccacccaggtatagtgatacgaggaactatAAAAAAAAAAAggggaacttaaacaaccattcaccagccacattccctagctaggttaaaagtctttgacggcagtgcactcgcagaccgaagcagaac…
8_Unigene_BMK.14449	1538	perfect_SSR_2	(CT)9	1	18	CTCTCTCTCTCTCTCTCTccaaacccaaaaaaaactgtttctccttcgcaatgagttcgagatcggaaccctaaccctaatcctagatccccaattcgaagctatgtctctgcggaaagcctttctctcccggaaattctccaaatcgttcagggaattgttccgcgacgaggatcaggcgcgtgggggggacggccgagtcgcccgagactcggccgagttggaccgcgtcgcggactgtcccgactcgtcgtcttcgtggtcagctatgctcccggagctcctcggcgagatcatacggagagtggaggctagcga
8_Unigene_BMK.14449	1538	perfect_SSR_1	(T)12	1265	1276	accgtcttgaggaacaaagctccaagatggcatgatcagttgcagtgctggtgtttgaatttccatggtcgggtcacggtggcatcagtaaagaactttcaactggttgcaactgtggacccaagccagcccggagggaaaggagacgaagaaacggttctccagttcgggaaagtgggtgatgatacatttaccatggattataggcagcccttgtcagccttccaggcatttgctatttgccttaccagctttggcaccaaactggcgtgtgagtaaagataatttcttttgtattgaTTTTTTTTTTTTctcttaatgtttatttaaagagctggtgctggtgcctgtggagatttccattatgtgctccgctctagataagaaaattcaacggtt…
8_Unigene_BMK.14450	1208	compound_SSR	(CT)9(C)14(A)10	812	853	gagttttcaatgcgatcaccacgaagaacttccccaagattttctgcactgtccactatatgctctggagtacagtgtgggagggaatagtatgagtaaggaagttgagtttttgtagaggtcagtttgttcaccttcacattcaaggtatttcccttctgaaaatcctgaggggcgacacccgggaggtagaagcagcgagcatgaaagaagagcaaaagacagacagagatccatagctgaaaagcgagaggtcctctcgccatggctccttcccacaagatcttagatccacttcccCTCTCTCTCTCTCTCTCTCCCCCCCCCCCCCCAAAAAAAAAAgattcgatcttgtttacatcaaaaccaaatcctacaaatggaaaagttaaagactga…
7_Unigene_BMK.27647	1357	compound_SSR	(CT)6cctcctggtggggattgtacagcaggaatgggg(TC)10	1292	1356	aactcgagattcttcatctgaactactactgctagagcttctatcgtccccgttagatgatccctttccagacttagcatcctcaataaccacatctttgctcccagaatcgtctttcagttccctctcaattccagctttctgaacagcctccgcatccctaggcactcccttatcttgggagttctcatcattacttccttgaggaagaggaggatcggatgtgccgttgtgggtttcctgctccttctttttcttggcagcttttcgcttcttggcacctgatggcatgattataggCTCTCTCTCTCTcctcctggtggggattgtacagcaggaatggggTCTCTCTCTCTCTCTCTCTCt
7_Unigene_BMK.38542	1792	perfect_SSR_1	(T)11	1768	1778	cttgggattcaaagtcaccgttactaacaattgttgattgatgcttgtttgaagcggatccaccaaagcctactgatggacaggaaaagtacgaaggcaaatatttaccccctctagaatacagcctggcctcaggaggatgatcgttgtcgtcgagtggggaaggaagagaagaagaagacgtcgagttgggtgcatcggcaaagagacgtgatagtttctgtgtaactttgtttttcaatgtaaacattgtgcgactgttgccgtgaggaagcaggcgtgcgggcgtttgaatctcagTTTTTTTTTTTctctcaaatttttc
8_Unigene_BMK.14531	1366	perfect_SSR_3	(CGC)5	263	277	ttaaaacaaccaacaccaaaaccgagtcacaagaaaaagaaacttccgcagtctgtcctcctcctccaccccataattccgtatgtccctttatattcccgccgacctccgcatttcgtcgaacactcgagacgcaatccatgtcgcagaccatcaaatattggctatcggagcacccaacgatcttaaacttccggtggaccaccacccactcatggggctccacctggtccttcctcttcacggccatccccgcctacatCGCCGCCGCCGCCGCcctccacctattactcaccctcttccgccgccgtgaccgccctgtcccgctcggcccaatccctgccgtccacagcctctgcatggccctcatatccgccgtcatcttcgccggaatcctcg…
7_Unigene_BMK.22384	1900	perfect_SSR_2	(CT)6	37	48	agcctctcccgctctttctattttctcactcctctcCTCTCTCTCTCTgctctccccttctctctctagagtgcagtgagtaacaatggaggttttctactacatggtgttcgggatactagcggcggtggtggccgcggcggagctcagcaagagcaacaaagaccgaatcaacaccccgtcaactttcaacgtcttcaagaacaattaccttttcgtttactctctcatgatggctggggactggttgcagggtccttatgtctactacctgtacaccacgtatggatacggaaaaggcgacatcggtcatcttttcattgctggttttggctcctcaatgttgtt
7_Unigene_BMK.8573	1802	perfect_SSR_2	(CT)6	1	12	CTCTCTCTCTCTccctctctctcggcactttccatccaaaccatcaccatgtccctgtttaacacccagttctccttcttcttcctcacagtctttccatttctcctctttctctctctacccctctctctctctgctcttgctctcttccagttcttcaccttcttatgtatacactctgaattctgaaaacaaataaaaaaactcaaaacaaagaaagaaaaaaaaaaccatttattttttaggtgaaaagatgggcttttttcatctgggattgtttctgtgtgcctgccaagtgattgttcttggagt
7_Unigene_BMK.8573	1802	compound_SSR	(CT)6gctcttgctctcttccagttcttcaccttcttatgtatacactctgaattctgaaaacaaataaaaaaactcaaaacaaagaaag(A)10	124	230	ctctctctctctccctctctctcggcactttccatccaaaccatcaccatgtccctgtttaacacccagttctccttcttcttcctcacagtctttccatttctcctctttctctctctacccCTCTCTCTCTCTgctcttgctctcttccagttcttcaccttcttatgtatacactctgaattctgaaaacaaataaaaaaactcaaaacaaagaaagAAAAAAAAAAccatttattttttaggtgaaaagatgggcttttttcatctgggattgtttctgtgtgcctgccaagtgattgttcttggagttgttgcttctgcaccctctggaaatttaccaatcatacccttcgatgaagggtacaccaagctttttggggatgacaacttgatgat…
7_Unigene_BMK.8573	1802	perfect_SSR_1	(T)11	548	558	gaaaagatgggcttttttcatctgggattgtttctgtgtgcctgccaagtgattgttcttggagttgttgcttctgcaccctctggaaatttaccaatcatacccttcgatgaagggtacaccaagctttttggggatgacaacttgatgatccttagagatgggaaatccgtccatctctcactagacgaacggacaggtctgtaatctgtttccctcttgggtttctgtctcgagaatcatgtgaaagggtttttattttttggtttctgggtttttgaggtggcgacgtttcatgagTTTTTTTTTTTaccttgaagttgtcgtctttgtttggtttttggtggctatgtctgtttgcagggtctggatttgtttctcaggacctctaccagcatg…
7_Unigene_BMK.6616	2179	perfect_SSR_1	(A)12	357	368	gatttgtgtgtgggattttcatggagaagatatgaccaagatgaagcttagctcgctagatagtctagcttctctttttctaaacatctttttcttcctttttcatcaatcttgaccttaatttgtggggtttttttttattttttattttttattttttccttttcttctccattgtaaagctgaagcttttgcttgcatttgcattacatttaggggaatgaaaaatatatattacatattatatataaaatattatacataaaccaaaaaattctagattaaagaggggaaaaaaccAAAAAAAAAAAAgccatctcatagagctaagatcacacacactttttgatcttatgtataaaacattcaaactcagagtcatcacattcacaatccctc…
7_Unigene_BMK.6616	2179	perfect_SSR_1	(T)10	548	557	ttgcttgcatttgcattacatttaggggaatgaaaaatatatattacatattatatataaaatattatacataaaccaaaaaattctagattaaagaggggaaaaaaccaaaaaaaaaaaagccatctcatagagctaagatcacacacactttttgatcttatgtataaaacattcaaactcagagtcatcacattcacaatccctcagaaaaaggtggtcttggacttgcactacttctctccttggctttaacttccttggatatagatttcaatctctctccttcttacttaagtcTTTTTTTTTTgttttttcctttatatatatgtatgatttctcatttgatttctaagcggctgccactgtgcccgtatggacaggataatcctgtgcggt…
8_Unigene_BMK.14625	1307	perfect_SSR_3	(AGG)5	1041	1055	tgcaggtatctggtagtccaccttgtagactctggtggtgttggaatttggtttcagtgtgcttatcttcttttgatcatcctctagaaagacagtgacgccgcctgcattgattgatgacagagatacatactgaggttcaagcccaaatatgaggaggttgcagggagctttctgcgaaatgagattcaacagcagttggtattcctttttcctgaggccggaggtgttggcagaggcgtttgtttctgtgcgaaacttggtgcatgtagaagagaaagaacacgtctttccaagagtAGGAGGAGGAGGAGGtgtagttacagcaattctaacaagtctgagcacagaaacgatcgaaaggatcaaaacaaggaaagggatgagtttggttctgga…
7_Unigene_BMK.37989	3090	perfect_SSR_2	(AG)9	3072	3089	ggagagggaggtgaggattctctgcttgagctccaccatggccaggtgggtcgagagggaagaagaagcggaagaagaagaggactttgaagaggaaagttgatgcggctgcggcggcgttgtggctgatgggtttgggggttttgcgggttttgagcttctgggtccggcgaaactcatggtttcgagttggtgtgatttggttttgggaatggatgtaaaatggaaaatgggttctctctgatatgggaacttaagctttcaggcttctacagtggaatatacaggcaatgctgttgcAGAGAGAGAGAGAGAGAGa
7_Unigene_BMK.41074	1876	perfect_SSR_1	(A)10	425	434	agcagccgccttaaaaatcttcttatattctccaaaatcttgtttagaatctatggatcgagattgggctacgttgcctagagagctcttacaattagttgtagagaaacttgagtcaccaaaagaattcatctttgtttgcaagccatggcgttcggctgcaaaggataaacaaagccattgggttgcgacgacgaccccaatgatcttgatttcttctgatacagagatagataagtggtgtttatacaatccggtggatgacaaggttcttaaaacccaattgaatttgcagaggggAAAAAAAAAAttgaatttgcagagacaacgattttgtggatcttcaaaaggttggttaatggttgtggatgcgaatcatgttgtatcactaataaatcc…
7_Unigene_BMK.41074	1876	perfect_SSR_2	(GA)6	537	548	gagtcaccaaaagaattcatctttgtttgcaagccatggcgttcggctgcaaaggataaacaaagccattgggttgcgacgacgaccccaatgatcttgatttcttctgatacagagatagataagtggtgtttatacaatccggtggatgacaaggttcttaaaacccaattgaatttgcagaggggaaaaaaaaaattgaatttgcagagacaacgattttgtggatcttcaaaaggttggttaatggttgtggatgcgaatcatgttgtatcactaataaatccattctttcttagtGAGAGAGAGAGAggagatcatgaaacgtcaataatttaccttcctccactaagccctccaaatttgagtcggcttaaacatggatattattttgtctac…
7_Unigene_BMK.15070	1416	compound_SSR	(T)16gg(T)21	86	124	gggattgtgaatgtgatgactctgggtttgaatgtcttatacataagatcaaaaagtgtatataatcttagcgctatgagatggcTTTTTTTTTTTTTTTTggTTTTTTTTTTTTTTTTTTTTTgaacggtttgaatcagatccgaactttatttcttatgcaaaaaccagagttcatatgctgcgtaaaatatccaataaactgtcaaatgattcaattaaggctctccgatctacacgattaatttcttcgatacgagcaaatgttctacaaagttgagcatgagatgaatcatgaacaatcactgacaataggacctttatttacaaaggatcttctcaaaaggatttaaaaggtgagggaaaatgcttcccacatttggctgttttgtcccaatt…
7_Unigene_BMK.38866	2127	perfect_SSR_2	(CT)9	1	18	CTCTCTCTCTCTCTCTCTcctgatgaggatgtctgtttcttgagcacgataacctgttccttgagcaagagaaaagtcttccttttttttcattcagccttaccttctttacagcacacgctcactttctttctttctatctcccttttccaattttcttttggaaggctttactttcttaatttgtcctccatactcctcctaggctgcaaaaccatcagcactacttctctactaaattatatatctacatatgagtgtttttagttttggagcaagaagatggatgaaattagacccacttctctctcacatctg
7_Unigene_BMK.37149	2399	perfect_SSR_1	(A)11	1226	1236	aagtgtatcgaatccaataacaaaggacttgaggcaaagttaacacatgcttaacaacaagccaggataatttggaagtcaaacaccaatatttctgtcaagtagaggaaatacttcgaggataacattgtaactagttataggaataatgcaaggtggaccaaatttttagactaagttcacaaaaattcttcatttctaattgagaggtcttgggttcaattttcgcgcaaggcgaatttgaaccgcactaagacttagcccattcacccatcccttcagtagataatatcgtttgttAAAAAAAAAAAcagaactccagtaataatccaatcatcaacaaccatatcatacggtttatgaacttcagtctaaacagtcggtcttcctagcattttc…
8_Unigene_BMK.2586	2134	perfect_SSR_3	(AAG)5	1132	1146	gcacactgttccacaaatcgatgaaagcaaggaaggagcttgctcagatcttggccaaaattatatctacaaggaggcaaaggatgcagttagaggaggaccataaggatcttctgggatcattcatgggtgacaaagaaggcctcactgaccaacaaatcgctgacaacgtcatcggggtcatcttcgctgcccgtgacaccacagccagcgtcttgacttggattgtcaagtaccttggggaaaacccaagcgttcttcaagctgtcaccgaagagcaagaagcaatagtaaagtcaaAAGAAGAAGAAGAAGaggaggagaaagttctgagttgggcagataccaaaaagatgcccatgactagtagagtgattaaggagacgctaagagttgctt…
8_Unigene_BMK.2586	2134	perfect_SSR_1	(T)10	2115	2124	aggaagaaacccaccactccaaagtccatttctttttggccgaaagagataagcaacataaaataaacacgtgagatttaaagaaacatatcgtacatcttcattgctttcatttgccccattaatatcccagatgactgaaagtcactgaatattagggacgtgcccttcgaaagtcagaaagttcaagatacaagaaattaaacatgttgcagcagaggaagccaagtgtacagagaatagtcttcctaccaaaagatgatatgcaaaccatatcatgttttatttttcctccctttcTTTTTTTTTTctttttttct
7_Unigene_BMK.8708	1550	perfect_SSR_2	(AG)6	1517	1528	actcaagatctttttccgagacctttgacaatatgacctcagccgatgtaagcataagtgacaccaaatcgaaccacctgcccattaccacgcattcttgggcttcagcacatagtctagtaacttgtggctcagcaacctcgtggccggcgtcggcccaggcgagctcggaggtgaatcggacgacggcgagagcgggatcttcctcggaggttggcaccacagtcgtcattgttagagctctctgcagccgcaatttggtatatgttttgcagcagggacatacacagaaagagaaacAGAGAGAGAGAGaaagacgaaaaccctagccgag
8_Unigene_BMK.14749	1456	perfect_SSR_1	(A)12	1418	1429	tgcagcctcttcaatgcgggagagattgagctgaaggcgattgttgatccaggtcaaaatctcattcctcccaacaaagtaagcactgtccataatcccaatgttggaagccatttttcttcccccagatttttcgcaattcttccacagttttcacagacccagagacaccgaaaggagataagaaaatgccaaaatagagtcggacaagaaacaaaccttgtttaagtatttaaaccgatgaggattagggtgtaatcggcctttcgagaaaaaaaattaaaattcaaacaaaaatcgAAAAAAAAAAAAggaatgtggaaattatgagagacaatt
7_Unigene_BMK.14604	1399	perfect_SSR_1	(T)10	36	45	taaacaccgctagaacagattgattccgccctcaaTTTTTTTTTTcccattatccatttaattaaactacacgatttatatatatatttaaaataaaaaaaagttacatccattccagttccaccacctttctctcaactgctgtgacaaatcccctttttctacccactttccttctctttctacccactttcactcacgttgactcaaacaccatccccacgctctccggcgcgtgacggtgctccccttcgtacgttacgatcagcatcgccggatcatcgggagccctctccacgtgtttcctcgccgggcaccccctcaccgtactgcacttgtaatatc
7_Unigene_BMK.6813	4020	perfect_SSR_1	(A)10	75	84	ccaaccattcttccaaaattaatcaatagttcaaaagttcaaaaataaaaagaaaaaaaagaaaaagaaatctgAAAAAAAAAAgaaaaaaaaagataaatcaaacagataaattatgtgtcatccagtttgtaacactgttatacaaatacaaaaacaatcaaacctggtgggccaaaatccataacagcccatgtttattttggaagcttagatatacaaatacagatacgatagacgttcccgacccttgcaaagcgaaaagttgtgttggcttgagtggccctagatatacatataaaaatcagatataaaatatactcctatctgcgtgaaaggaaatggtctatgtataaccagagtcactataaattaatacacgta
8_Unigene_BMK.14781	1518	perfect_SSR_3	(GCT)5	1	15	GCTGCTGCTGCTGCTgttgctgttgcagctgcttttgtatcagttgctgttgatactgttgcttcagttgattctgaagcaattgccgttcctgctgttttaattgctggtgttgaagcataccagaatttgactgcagggagttaatatttggctgaagcatactaaccccactctgtgatgacaaaccattcatgttagcttgctggggagcactgacaggagtttgttggatagatcccactggaacttgctgcaaagagttcagtgcatttccctgtcctgaatccaaatttgtactcgactgcaatgaat
7_Unigene_BMK.34001	3785	perfect_SSR_3	(GAA)5	2169	2183	tcaccaggtgaattggttcaagctactgttaacatatttacaaaatggaaaaaaatgctgaagtcttacctagcagaaatagatgaggagattgaagtgatacttagatttgaagaaatgtgcgagtcctttaaggaattctctcctgtgtttgacaagatattgcatcaactgtacgaactagaagttatacaagaagaagctattatgaggtgggatgccgaaaagaaaaacgcggaggaaacagatagagtttatgtcaagcaatcagcggcctttattcaatggttgagagaagccGAAGAAGAAGAAGAAgatgaagaagatgaagggctggaatatgaggagttggattttgaagacgaggaggaggctgtaggaaatcccatgtctacccca…
7_Unigene_BMK.28303	2307	compound_SSR	(AG)6tttggaggtttgctttttagggtt(GA)7	2212	2261	ggagcttgccggcggagagattggaggtctggcatttgagggagagcgaaaaggcgtcgctgagggtttgagagacggagaggaggaggtggagggagagggggtgggaggtggaggttgggaggtcggcgaagtcgacgagctgggcccggagctccgagagcttgtcccggattaaggcccatttgcctttgaaagtttggatgagtgggatttggtcgtagagtgaagagatgagctgggtcgacgatgcgattggatcgttttctggttctttcatggcttctgctggctctctgtAGAGAGAGAGAGtttggaggtttgctttttagggttGAGAGAGAGAGAGAgggaaatgttggagtaaatgaccgtaggagtacactgcatcatcgc
7_Unigene_BMK.2249	2481	perfect_SSR_1	(A)10	2361	2370	ttgagctttcttgcaagagttcctagttttaggcacagacgtgaatcgcgaacttttgtgatgtaaaaatgttggccttgcaaagaaagcgaatagctctcactttttctgtaattttacctttcttatgcatgttgcattgcgttatcttttttggcttttcaccaaaagtgccttaatttttgtaactgtttgaagattgccttcttatctagctccattaggattctagttaaagatcggtatgtaaactcgggatctgtgcgaactcaaggactggtttggtattgctgtgctttgAAAAAAAAAActgtttttgctgtgctgtgagaataagcaactgtaaaataaaacagcaggccgtttagtaaacttttttgtaaaaatgcttttggaaaa…
7_Unigene_BMK.36394	2324	perfect_SSR_3	(AGG)5	667	681	cagaagagaccacctcgcacgcgagggagctcgaccgtacacccacttgggctgttgctggtgtctgtgctgttatcatcatcatctcattaggtttggagaagctccttcacaaagttggaacgtggctttcggataggcacaagaaagcgctgtttgaagctcttgagaaggttaaagctgagttgatgattctgggttttatttcgctgatcctgactttcgggcagagttacattgccaaaatatgtattccactcaatgttgcagacactatgctgccatgtagagtagataataAGGAGGAGGAGGAGGagtcaactagtcaccggagactcttatggtacgaacgcagatctttagctgctgcctctgattataaatgcaagactggatacg…
7_Unigene_BMK.39264	3865	perfect_SSR_1	(T)11	3822	3832	gccgctgcctcgagagaaaaagagaggaggagcaacatgaataaggaggagaggagggtcgtccatggatgaacaggcattacaacaaacatctgggctgcaggctacggaatgaaaggggtgagaagtccgaggacgagaaggagcctaggagggagggacaaggagaggaagccaatcatgggtggtgggctaggatgttatacattaaatagggtttaggacccaaaaactcgggatccaagaacagcaacagctaggccatgatgtttgagcagagtgaaatggaattttagatggTTTTTTTTTTTctgcatttttttatttgttttacagtcgacgga
7_Unigene_BMK.9210	1895	perfect_SSR_2	(GA)10	1	20	GAGAGAGAGAGAGAGAGAGAataaatggcaaaacaaatagcaagaaccaatctgtgatttgggtttcaatgcataaccttaatgaagaagtgattctcacttctctgagttctctctctcctctctcctctctcctccctccgtctctctgtgtctgtgcaaggtagggttttctgatcttctcgtccgattctgcaattcaggcttcggcttcagcagatcacgattctcggctctgtgcgtgggtcacataatcaacctaagagcccaacattgttcagatagtgttggtgctgtatggttgttcatgggaatgtcct
7_Unigene_BMK.657	1116	perfect_SSR_2	(AG)7	1094	1107	gggcaccgcctttgcctctcggaattgcagcagctagagaatttgcatgctgtatatctgcctctaaagcattcaaggactcccggtaagacggctggtaataaatcatctccatctctctctctactctctttctctaacaaagaacagagagcaagaactcccctctcttctcagaaactaccaagtacaaagatcacccacaaagttcacttttttttgtttgagttttttctactttctgcagggagaataaataatacccagcaagcaccaaaaacaaactaactaaccaaaagcAGAGAGAGAGAGAGgacacaaag
8_Unigene_BMK.35171	1529	perfect_SSR_2	(AG)6	21	32	cggggtgaaaacgaaagcatAGAGAGAGAGAGactttactggcttgcatcaaatttaaatgaaagagacttacaggccctatgatgaaaacattcaaaagttaaaaaacgaaaacgataaatcacggctgaccaatcattacaccacactccaaaataaaatagataatccccaattgtcaaaacgtcggtacgacgccgaattgtgggtccggaatataagtgcccggcccggagcaatagatgcgatccaccacctcagtttcggtttcggttttgttgcgtttcgcgaatcggcccttgatcctcggacgagtttcggcatacgctttc
8_Unigene_BMK.14845	2393	perfect_SSR_1	(T)14	2313	2326	gctgcctttgcatggggccatgtagagatttttcgaggcggcggtagcttggaaggattgtttgtgcagatgtttatagctggatttggcatagtgaattgcgtaccaatttatgaagccatgatcagtagaaatgataagggaaaaattcctaccaaaattagtctagtttcaacaattctggcatttgctctctacgcagcggcttatgtcagtctaaggaactaatggtgttaattattttgcttgtaaactttttcttaaaattattattagtaaaaaactaagacagattttataTTTTTTTTTTTTTTaattaatggtttgtggttttagttatgagcgacaatatagttgtttattttatttatcaaatagtcc
7_Unigene_BMK.2859	4283	perfect_SSR_2	(CT)7	4160	4173	aggccgatcgattcaccccctttacgcacgccatggctcgaaaattgagcaaaacccaagaaccccaactcaatctttattgcaaaacggaagaattgggggatttgaaggcgaacgaggcaacagatctgagagaagaaatggtggattttattggaaattgaagaattggggatgattttgtaaatccagtctgtaaattttttgaattttagggtttggttttgagtctgatctctgtgtgtgaaaatttcataccgagagggtgaaagataagcactttggcttctgagttgaggcCTCTCTCTCTCTCTcctctctccgtctttgatatttggcaatcgttggcgttacgagatggtctgcgagtgctgttgtagcggggtttgggatacttga…
7_Unigene_BMK.37018	1574	perfect_SSR_1	(A)10	1345	1354	gaatatgtgttttgggactcatttcatcctactgaggccggcaatttgatcagtgcaagcagaacatacacagcttctgaaccttcagacacatatcccatggatatgagtcacttagctcagctgcaaattaatcctcaagtcaacgtgatctagctaagttacaagtattgcgaataaaattcataagcgaaaattcaatgttgattcagaatatagatcttggtcattttagcttatgatctaataacgggaatatagaatacccttgagtaactagaaaatcagattcagatgaagAAAAAAAAAAcatccttatcatgagcaataaatcatgtcatttgtctctagctagataagattgtaattgtcacgtatcatgtgttgttttggtttgat…
8_Unigene_BMK.38710	2307	perfect_SSR_1	(T)10	414	423	gcaattgggtccggtcccacattctgatgagagattcccaaatcctaagagacgaagatccacacattcctacataagactcagccctacgtttccttctcccatcccctaaaccctttaacctcctccccttatacctccactcctctctgtgttttctgcttctttatccttgtttctaaactcaatagtttgattttttgttaatttcttcatctgggtacctcggattattggtttttctctctttggtccatctggctagctctggttttgagtgtttttattgatttgtcgcggTTTTTTTTTTaaagatttgattttttattttcttcatctaggcacctttgatttcgattgatttagctgtgtgttttaggatttggaatttggggcctg…
7_Unigene_BMK.20823	2916	perfect_SSR_2	(AC)7	1472	1485	agtcgaggcgagaaaatcaacggccttggagagccaggacaagctgatggacggcggaccgagagatttcaagcggcggagcagagcgtcatcgaaggagcgagagatgaggtccaaattggacggaacggattgttttttagcaccgcggaagggaaggagtgacgggaagttggagatttccgttaggtacatggtcagagatgcgagcgttttcagggaaagattgaaactttccgggaaaatgatcctaaatgtcgagccgactgaaagacaggtacaagcgggcggtgtacatatACACACACACACACatagatatatatacgtacacacatacaacacacaccaaaccaaaattaatcttccaaaatgtgaggttcaaggcccagctgcttc…
7_Unigene_BMK.39533	5093	perfect_SSR_3	(GAG)7	1118	1138	gtgtcgatgcattccgggttcaaggaggagctgcgggagcttctgaaggaggggtaccatggggctgcattgcccagagtgtttgtggggaataagtacattggtggagctgatgagattcggcaattgcacgaagacgggaagctcgaaaagttgcttcaatattgtgaaaaactggatggcggagcttgtggtggcggcggcggagtttgtgatgcttgtggggatataaggtttgtgccatgtgaaacatgttcagggagctgtaaaatatattacgaagacattgatcacgacgaaGAGGAGGAGGAGGAGGAGGAGatggaggtgattcgaggagtgacactcagactcacagccgctcctcatccaccatgctccggcgtagatatgcacacc…
7_Unigene_BMK.3717	1982	perfect_SSR_2	(GA)10	1	20	GAGAGAGAGAGAGAGAGAGAaggtggtcaggtaattgtcgacagaggattctgagaaagtccgtggaagcctctccgtctcctttctcctcccgaaaggagacgggcactcgattcattcattttcaacatcataggaccatcaagaaagcatcatatatttttgctaaattccaaatctttcgtgcccgttcttctctccacccgaatcttccaattccaatattcctagtaggtttccaattccctcttcgattcctcctcctccatttcctgttcaaacaaaacccacaaaccgattccttttttgcaaccaaaagg
7_Unigene_BMK.40943	2562	perfect_SSR_3	(GTC)5	894	908	ttccgggttgtaggaaatgaacagatatgggtgttcgtccctaattcctcgaaagaaagagaaactatatctatgctggctcctagcaacaaaaatgggactcaccgtgcgtaaatcttctgctcctcacttttctaccaactgctgtacagataacttcgatccatctgagccatcgtaccagttacagccttaatcctcgaacatgccttcatccgatatgcttgcagactcagtcccgttaacacgaggctggtccgacaaatcaacattggagtcgtgtaagaagctgaaatcaaaGTCGTCGTCGTCGTCatcttcatcgtcgtcatttaagctcgtctcttcttcctcgatttgtcttggttttatacccttagcttccctttccatccgttg…
8_Unigene_BMK.14957	2111	perfect_SSR_2	(CT)9	463	480	ctatgattctgcttcctctcaccgccgccgttcttcacggaagacggcagcgtgctcagctgcggaacttgagcattggtcaccacagctgattcctccctcgtcccgcagttccccatcttgacttaatttgaccgttacaagtagcagaaaaagctcttccagcagaagcagtaagtaaaagcagaagctgctgagtatgctgaagttgttgtgctgctccgactctgctggtggtgcagagtctcattcttcggtggccttcgcttttctcctcctcctctgacctttttcaccctgCTCTCTCTCTCTCTCTCTcctttctagacccgaaatcctatctgggtttccacccgtttccgattcggacccccccgggttgactatggactcgagctc…
7_Unigene_BMK.7150	1372	perfect_SSR_3	(CAA)5	69	83	gaagctttaaaataatctatttcgtgaatcatgagaatcgttgatatcctagctttcaactagatgacCAACAACAACAACAAagtctttttccactaagtggggtcggcatacaacatctacaagtaatccaacaaattaagtcataacatctacaaatatttaagtgtcatatggcacacaacatctacaagtaaaatctgttcagtcatctgaactatcggtatcactgtaagagccttgattccagaactttgcaacatgatctttgtcgcgattcacgacatggcaagaagcatttgtgaaatccctaaagcgtaaacatcccacatcatcgaggacattgacgattccagtaactattcgactcccatttaccgcta
8_Unigene_BMK.15009	1626	perfect_SSR_1	(T)10	250	259	tggaaaacgacgaaccaacttattttagtccaacagagtgtcaaattgcaaagcagtattaacatccaatcaagaacaaacaaaggagaaaatagcaaacaaaatagataagttgacaaagagccggcacaaagaacataagaagctcgaaaatatatttgcccggaaacattattttccacgtatggaagtatttggttggtgccttgtgctttctttcttttctcacatattccttcctctcactccTTTTTTTTTTcgtcaaaaaaaaagaagaaaaattgaacgaagacatcgatcataaattcataattaacagatgctcacacaatcagaaagccgcccatcctgctgcacttgtttttgccgaccctgatccggtcgctggaggaagattcc…
7_Unigene_BMK.10075	1449	perfect_SSR_3	(AGT)5	993	1007	tcggaattgttattgggtttgtgattcggccttatattttcctcaatacaggacaagcggctcggctccagcgcgacatggaagcgctgccgaatcaatctgaggaagcaattagtacagacactttgcttcgccgtcagaagcgcaactgctagctcagcccctgttttgtcgctgttgaggcggctgtatctgttgggcatttctcatctttctcttatgtttaggattaactacgtagaggagtcctgggtttcgcctaaggagtgtgtttctttgcttgattccaatgttgataacAGTAGTAGTAGTAGTtgctttgagataacagagtcgtcgtccaagtatgtggatcagcttaaggaactggtgggtttcgatggaagcctggagctgcgc…
7_Unigene_BMK.36205	1680	perfect_SSR_1	(A)12	48	59	aaagaagtctccgattctcggaacaaaaaatcaaataaaatatttatAAAAAAAAAAAAgaagagaaaacgacatcaagcaatcactcaaccaatcaacgaaacaaacgatgactcgtgatcctcacgacctccatcatcatcgtcctcctcattaacccaatcgtccctccctccctccaattcatcggacccccaaagaaatcgcgatttcaactcctaacccggcaagcgtcgtttcaaacaagtagtagagtcatcgctgtcgtcatccgatcatgaggccgattcaaccgccgcccggaacgaaaccagcaccagcagcaccaccaccgagacaagtaaccaaccagagacgac
7_Unigene_BMK.9351	1227	perfect_SSR_2	(TA)7	1207	1220	ttacagttgtgcagaaacatgtgctgtgccgcagctttcaagctgcgcacacgttttagagcggcttactggtctcagtcccaatctgtttgtccatctgggtgaaacagatttcccagctggtggtggaaacctgagttcagagtcttcagaccccaatccagtcgactttgaatgtgcagcctaattccgaatgaaactgttatcatgtaaatgttgtctaaagccggtaagtgctaaaaatgtttatgtgaggatatcatttcctgaaagatatgaggattttgtgaagtcctctggTATATATATATATAttttttt
8_Unigene_BMK.15059	1817	perfect_SSR_2	(CT)6	1789	1800	aggtggaaactttgggttgttggaagaagtgggtggggagaattgtagagagagaaaatgagagggaggcggtggcgaaaggaggaagtgtggcggcggaaggcacaatggcaagtgggttttgttcctcaggcgatttggattctgggttttctgggatttggcgattggtgtccattttttctagggttttgatggagagattgagagctggaggttgaaggaggttgaagataagctaatggctgcctctggtttgctttctcagactcctcagagtctctcagtcactctctctcgCTCTCTCTCTCTagatttgtccgattgtg
7_Unigene_BMK.27061	1090	perfect_SSR_1	(A)10	86	95	cgatggcctccaataaattaaaataataatacaacccaaccaaagctaaacaaaatcctcgaaagaaaaaaaaaccaaaactgttAAAAAAAAAAtcagatagtggaagaattacattggtgttttccacaatggtaggatatgtaatgtatgcttcttttcatacttgtgaatgtaccctcaggattcacaacacaacacagtaataagaacttgaaaattaagaaaactatgaaaatagtcttattaatatagcgaatccccaatcacaggtttttgaatggcatgcgtggggtaaaaagaacactctaaagagaaacgtaaaaccgaaggaaatagggatcatccaccacaacaagagagattcatcctgcttttcgagtctgccccgtttt
7_Unigene_BMK.27061	1090	perfect_SSR_2	(TC)7	995	1008	aaggtggtcttcctactgatgtcgtacacaatcagggcgccgacagcgcctctgtagtaagcagaggtgacggccctgaagcgctcttggccggcggtgtcccagatctgagccttgatcatttttccgtcgatttccaactcctgggtcaggaactcgaccccaattgtggccttgttgttggggtcgaactcgttgcgggcgaaccgcgagaggaggtttgacttgcccaccgccgagtcgcctatcagcaccaccttgaacaagtactcctctccgtcgagcccttcctccattgggTCTCTCTCTCTCTCtgagtattcttcagattgaattgcttggactactttttggaaaggaaaggtgtttttttgtgtaacgtatgcgtgaaagtta
8_Unigene_BMK.36776	1194	perfect_SSR_2	(AT)7	222	235	taacaatctctactaattttccgaaagtctatacacggtataatgtcaatgagaagatattccgaattaaaacattccttcagtaaattttgtagaccatggacatgcaaaatcagatctctgtttaattgcacaactataaaactttctgatttcactacctcgaaacaaacaatgtgcatcagaagtgcttacaattagtgtgtgcccaagccttagcaATATATATATATATggaatgtattaaaagcaaatgcaatcttgattacatcaaaaacactcatcacctcatgcccatcacctcttgttacggccaggtccagacctgggacctgggaaccgagaaaactgcagccgcaagtaattagaatcaggagcatgttcatccatttcataacc…
8_Unigene_BMK.36776	1194	perfect_SSR_3	(TGC)5	1007	1021	gacatagctccaggacggcccctcatagaatgatcagccattggaggacctgtcattccaccaccaacagcccttcccattccagctccaccaaaagtactcgcttctccagaagtgtacgaagccatttccgcattctgaagatagcggtcatatgctgatccgattgatctgttatcctttacagtcctaggaccaccaagatcatcctctcgtgcaaaataaccatgcatctcttgaccgtagtcggaacgaggccgtttatgcacgccgccagagggacccagttgatgctgctgtTGCTGCTGCTGCTGCcggttccataggccgtcccccatttcagttttcctgcaaatttctcgttggcggttcgaattcgggaaccctaatttggacaag…
7_Unigene_BMK.13615	1394	perfect_SSR_1	(T)14	37	50	ttttattgaaaaagcacttcaattaatattaagtagTTTTTTTTTTTTTTgagaagcaattaatattaagtagttccaaaaaaccaagacacctacaacataagttaagggaacctcagatccattacaaagaacctaaaactcccaaaatgctcaccgacttcggcaacttgcagaatcacagctttttcttgtaccagaagacacctttcttggcatcctcatcgggctcgacgtagatacactccttcgcctccctaaacattgccttgtaaaccggagtcccatcgaactgatagtactcgcccaatatcggcttgattgccttggtcgcctccattgcgtgatag
7_Unigene_BMK.13615	1394	perfect_SSR_2	(CT)10	1375	1394	ccaagaaggagagaggttgagagagattctgaatgtaggtggaagcaatgtagtaaaggatggaggcaatggcgaggtcataaaagacataggagaaggagcggataacagagcgctgaaaacaatgaggtgggatggctttcttgacctcaccgaggctgaacggaggcttagagtacggaactctcttgtgggtgtcagcatctgcattttcacgcacagggggcgcaaccattcttccaccggcacccattgttccgaaatctgaaacgagaggcttttcttctttctcacacctccCTCTCTCTCTCTCTCTCTCT
8_Unigene_BMK.15172	1154	perfect_SSR_1	(A)11	144	154	acaaagaaacgcctgaaaggaatgcattcacatgatcgaccttgcaaactgaagaaaatgagagttccctttgctttatttaatacacctgtgccctacaaaaccaaagaaaatgaaattttccattttctttacccacagttAAAAAAAAAAAccaaattggcgagctcaagctcccaagagaagcattacagaccataataagactacagagtacaattacgtggtgacaacaaaacttaaatacatttatttgctctacacacagtagtaatgttttgcaacatttcaatgaggcaaagagcatcttatatatacaaattcagctcctactttcttggggttttagcctccaattggcattgggaagattttgagtccctcgttcgaggattcaag…
8_Unigene_BMK.15172	1154	perfect_SSR_2	(GA)9	1088	1105	gttaatttcttatccttcatgtccatggcaatggaatcgatgcctgaaagagtagagactgtcttgagagccttctgcttggctttgtcatcaggcaaatccaacttcagtacaaacttcttcatttgcaattgccttctttttttaaagggatgcagagaaaaaaaaaccagaaagtcgagattgtcagatggaaaagctgtgcaagaaaaatgagaaaacagagagaaatgcaatttgcacaaatggggtgttgaaaagagaggccaagacgaaatcgaataatgctatgttgaaaagGAGAGAGAGAGAGAGAGAgtaaagcaagctaacttaagaaaccaaaaaccaaaaaagtagagatatg
8_Unigene_BMK.15183	4558	perfect_SSR_1	(T)14	4537	4550	ttgctctggccttgctggggatcggaggcatcggtacaatgggagcggccgctgagctcatagtcgaaaatgagatgtagacttcatttcctcagcacagctttaaggtattaggaggtcggatgtacatgttaaaaatggttttagattagatttatcgccggaaacatttgcagcatttcgtagcattttggatcaaatagtcaatcggatctgatcattgtatgcgggacctaactgtattagagagtttgtagcatatttgttggttttgtgtgcctaaatagagttactctttcaTTTTTTTTTTTTTTaatttttt
7_Unigene_BMK.22322	1935	perfect_SSR_2	(GA)10	1916	1935	cagccgctgtctctgttcgttagcggactctcgaaattcaacatccctttgtctctgctgaaccaaagcatacatacaattgcaagtccgagcaacagaaaccggatcatttgcgaagagatcaagtgacgccgggaatccgaaggtaacaagtgtctgattcaaatacttaatgcaatgctccaaattccccacatcggcaaatgcgaaatctccgattgggatggcggactgaggcgacggtctgagatcgaagtctgtgtccgtcgccggcattgttgaaggcagggaagctcggggGAGAGAGAGAGAGAGAGAGA
7_Unigene_BMK.27609	2552	perfect_SSR_1	(A)14	2313	2326	cgctccatttgggacttttttctgtgatttttcgtcgcagaaaacagaggaggagcaaatgggagaagaaaaaagtgtaaagattgaaactttttggattctaagagaaacccagatgataaaagtggggttttttatgaaaaaaataaggaaaatttccttttttgatcggaaaaggggatggaaatggaggaggagctgaagtttcagtggctcaacctccaccacagttgagatttcaagctcagatgcacagaaaaacacagaaacaattggccacctgaatatttatttgcatgtAAAAAAAAAAAAAAgggctccttttattttcttttttcctagaaatatatagacttttctgcttcagaaaacaaggaaaaaacagaggaagaacagctc…
7_Unigene_BMK.27609	2552	perfect_SSR_2	(AC)8	2428	2443	atgataaaagtggggttttttatgaaaaaaataaggaaaatttccttttttgatcggaaaaggggatggaaatggaggaggagctgaagtttcagtggctcaacctccaccacagttgagatttcaagctcagatgcacagaaaaacacagaaacaattggccacctgaatatttatttgcatgtaaaaaaaaaaaaaagggctccttttattttcttttttcctagaaatatatagacttttctgcttcagaaaacaaggaaaaaacagaggaagaacagctcatatatatgtgtgtgtACACACACACACACACaatgtggaaacggaaaaaagttgagagaaagctcgcgaagcaaagaactccaaactgctagttgtaaaatgcaacgaaacaga…
7_Unigene_BMK.23498	3003	perfect_SSR_1	(T)10	2694	2703	tatggaggcttttgctgtgggtggccgtggcgccaatgaaagcaccggccaggagcccgacaccggttcctggtgtcagtacgatgttgtctggaaccccagtcaaaatggtctttccatgaaccaccaggttcccatcattgatcgaaatctgcggtgtgaccaacctaaattatgattgttgtttgatcgagatcattcagctcaatctgctcccttcatctctcaaaccttttttattttgtttttataccaatcaccaacagcctttatatatttttactcaatctctgaaggtgaTTTTTTTTTTcaaaaaccagaggggtttaggtggaggcgccgagaggaggcgatcggtaaggtggattgaagctagaagggcggagcttcgactctccg…
7_Unigene_BMK.17744	3904	perfect_SSR_2	(AC)8	3883	3898	ttgcatcgactccaatggcaaagcaacgacagacggagcaaagcaagacatgtagcagaagaacaatgtgaggggacttgcaagagcccattgctgactttccacacccaatactggctagagcctgaataatctcttgtcgctttttttcttgctgttggtctccaagactccaagctccaatcaaagtaagaaagattggtttataaaatcgatatttccaagaggcatgcagaaaagtgctaagaagagtgttcactcagcgactcggtctgtgttttcttatctggtgctatatatACACACACACACACACatatat
7_Unigene_BMK.20030	1588	perfect_SSR_3	(AGC)5	1400	1414	taatgtcgatgagagggatgggaaccggattagggttcttgatgagcacatccaccacgaactcggccttttcgagattgatgctggggatgtgaatggcagtaacatcggcggttggcttgccgaacccaatggcaccctcgatcttctccccaatgtcatggatgaaatccttcaccttgtcaataaatccaccgtcctcctccccctcctccttcttgtgatctttcttctccttagcaccccgatccacaatttcgggcttatcatcagacgatgccatggattcccctcaattcaAGCAGCAGCAGCAGCagagattcaaagaaaattcaatccaggtacaagtagatttgttaacttgaaaagcagtggacaatctcttatatttttggccgg…
7_Unigene_BMK.36897	2255	perfect_SSR_1	(T)10	2152	2161	gtggttaatggcacaaaatagggtgaacaaatgtaggacctgggactaattatctgtgccgagttcgaatctccttccctttcccattggtcgaagaaaatgatggacttgtgaggccaagaatctgaggattgatgggcttaattttcgctcagtgatgtcctccgtttagaattagaatcaagcatgaaagttacaaatggccaggaaaattatgtggttaaattgtttgatgagcttccttaatcactcccactacgaaatttgtattgattagttcttgttggatttagttcgtagTTTTTTTTTTctttcttttttgaatgggattagtgtgtaattactttcctaccaataggtaggttttatgaatgagaaatgctaagagactgttttaaa…
7_Unigene_BMK.15120	3079	perfect_SSR_2	(CT)9	1	18	CTCTCTCTCTCTCTCTCTaaactctctctctgtgaaaagtctacgagttcacctccccaggagctgttgaaaccctaatctctctccaatcacattcatacatttgactcgttcaccgcgaagtggcttggcgttaaaggctgaaattttgagttcttgggagggaaacagagtagtttttgggtttgagacgactggtggactgttaacctaggttacttcttcttacttgtatgaggtgaagtgcgagaagtactttttactggctgaatttgatctttcaaaattcagcgtccaggttcagggggcgacttgccc
7_Unigene_BMK.1126	2258	perfect_SSR_1	(A)10	2096	2105	ccattggttttttcttcatgattagcatgctcaataggtacttcttctacgacacagtttgaagcatctttttcagactccttcactgcagtttttgttttcttggacaatcttgcttcatgttcctccttgcgtttggttatgaatgtcctcagaacagcaatggatacgtctctgttgttaacctgggttttgttgtaaaacacttggttcttagcatgcatgagaatctcagcctctccttccttgatgatagcgtaatcactgagatcggtcgccattgttcctccacttccaagcAAAAAAAAAAcaaaaacaagcccaaatctcttccgagaacaaactcaaaactctaaaagcaggaggctttctcttcccttcttcttctatggaacctct…
7_Unigene_BMK.17344	1345	perfect_SSR_2	(AG)6	67	78	gtcaattccctccctcctccaatcgaaacagatcgatcgagaaaccggctagagagagaaatatctAGAGAGAGAGAGgagcttcgctcgttggattggcgaagatggtgagcaaaacggaagaaacccaattgaacagactcgagaaccaggtcgataatggaggaggaggggcctgggagtacctctgcttggtccgaaagctcaaggtccgccgctccgagaaggtcttgaagtacggcctctcgatcttgaacgacctcaaaaaaagatccagtctcggcacggaagagtggactttatatgagcaagtggcaattgcagccatggactgccagtctcttaatgttgcaaaggactgcattaggcttttacgta
7_Unigene_BMK.7632	1936	compound_SSR	(AG)9(TG)11	1897	1936	ggttgggattcttggggttgggattcttgggattgggattccagcggctggagggactccgggtcgaaggagaggacagcgtgggcttggcggagggaggtggagacgtcgaggaaggtggcggtttcggattcggggagggtgcgggagagtgaagtgagtgtgaagaatgctgagaaaaaggccaagtagaaaaacgtcttctgagccatttttttgcagaaagcagagagctgaggctgctcagagagatgagtgggaagtgagagtgggagttggattttatttagcagcagatctAGAGAGAGAGAGAGAGAGTGTGTGTGTGTGTGTGTGTGTG
7_Unigene_BMK.26925	2283	perfect_SSR_2	(GA)8	1	16	GAGAGAGAGAGAGAGAgcttcctcctcccacgcagagtcttctcacagtcgtcgttttctccagcaaaaaccctaaacctaaacggaaactccccctttccttcatggagttcttctgttgattagaaattaaaaaataaataaaaaaaccagtcacacttcagattttttactttcccagaaagtagaaaatgattctcagaaattaacccaaaaaaaaaagtaaggaaatttgaagccacttcattgatagcaagcaaacatcaagctgcttcagaatgattgatggtcgtgatcatgatgcagcagcacaact
7_Unigene_BMK.26925	2283	perfect_SSR_1	(A)10	213	222	gagagagagagagagagcttcctcctcccacgcagagtcttctcacagtcgtcgttttctccagcaaaaaccctaaacctaaacggaaactccccctttccttcatggagttcttctgttgattagaaattaaaaaataaataaaaaaaccagtcacacttcagattttttactttcccagaaagtagaaaatgattctcagaaattaacccAAAAAAAAAAgtaaggaaatttgaagccacttcattgatagcaagcaaacatcaagctgcttcagaatgattgatggtcgtgatcatgatgcagcagcacaactctgcagcacccgcgtcgcactcaatcaccactcccccctcctccgcacctacccccaccgccattagatcacccacggcaacc…
8_Unigene_BMK.15380	2521	perfect_SSR_2	(GA)10	2502	2521	gagccagctcaagcagctgctgcttttgctccttgaagatttcttgggagaaacaaggagcgattgcagagaagaggaagacagagagttgataatctgagaagggactgaaatgtaagaaagcttcttggtggtgctgttgttcttcgacttcgccattgataggctgagaaactctgtaataactctgtctcttcttcttatttgaagaaagaaaagaaaaaatttgagatttttttttatgggtttatttatttatgagattccttcgctcgcattgaccactcagaggcagaggggGAGAGAGAGAGAGAGAGAGA
7_Unigene_BMK.19242	5243	perfect_SSR_1	(C)11	3633	3643	tatctttattatgatgtcatgtagaggacttttggagaatgctttaggttgtcgaatgatgtcatccaatctaataacttaaggaaaatctgagaattaactagtgatgtcacggttaatttggggcattgtcgttcatgattcaataagaagtaactgaaaatcaattcgtttgcatacatatcatgtgtagagaaagaacctctagcttgtccatcattcatcttaatccccaaattcgttttgcaatctgtttagttttagaatctgttttgttaatttgaattcgtccaaatcaaaCCCCCCCCCCCatttactttcttgtttcatattattctaaacttgttttgtttgtgtttttaagtagttggagtcaagttaaaacccaaattcgtccaa…
8_Unigene_BMK.15411	1284	perfect_SSR_1	(A)10	1160	1169	tcggctacttgacggcctagctcatcttggatgtcggcaatcatcaccatggtcgcgccatgatcggcaaacaggcgtgccgtggcctcaccgatgccgcttgcgccgccggtgattattgctactctgccttgtaatttgttgttgcgcactgtgctcatattgaagttagtatagatgttcaactacagcatgacaataaaagcgttcattaggataggatgaaaattgcgaatttggatcctcggacctgagtgtccggaacttaagaatcagtaaattcaatcttttggtttgtgtAAAAAAAAAAtttgaaacccttaatttatagaagttggatgaactaaataagtaaataggaacggtcagatttaatttaagtgatatgaattatctgat…
7_Unigene_BMK.18387	1853	perfect_SSR_3	(GAT)5	1284	1298	ataccccagcaagatggagctggagatgctgcacctgagaagtttgagattgaggtcagtggagggagcacttctattgccagtcgtgcatggagtgagatgttaactcatgtacgaagttcaactcccaagattcctcaacttgatgggccaattcctgatccttatgatgagctttctactcccaatatatacaattatcaaggaactttcaatgaagactacaatgttgccagcacacctgctccccatgatataccagtgagcactccagctccggttgttcaaaatgatgttggaGATGATGATGATGATgagcccccattgaatgaaaatgatgacgatgagttggatgatgtggaccaaggcgatgagctaaacacatcacatttggttttg…
7_Unigene_BMK.18387	1853	perfect_SSR_1	(T)11	1654	1664	atgagctaaacacatcacatttggttttggcccagtttgacaaggtaacgcgcaccaagagcaagtggaagtgcacattgaaggacggcattatgcacatgaataacaaggatattctcttcaacaaggcgaccggagaatttgacttctgatcttcttggagaaagcctattttggcaattcgcggcaggttggcctagcggagcaaagtccgagatgatatcatcgggtgtttcctaattttctttatgaattgttaagagagagcttgaggggaagagaaagacaatgctagataacTTTTTTTTTTTcaaagattgggatggatgttgttggcctattgtacatacaggacgagcttgtttggccttctaaaaatgggattgggtactgaggcgt…
7_Unigene_BMK.40485	1508	perfect_SSR_2	(TC)6	55	66	cttccacagtaatctcttaaaagtcagttaccatttctcaactcaaaactgataTCTCTCTCTCTCccctctgtctttctctctcctgattgatggcctcctcttcagggagcttagaaacctcagcaaactcacacccagcagccttcactttctcaacgcacccattcatgaccaactccttctctgacctcttaggtggcggcacagatgagtactcgaacccacctagatacatcggccagggcgggctgtcggatcgaattgcagagcgtactgggtccggcgtacccaaattcaagtccctaccaccgccctcactgcccatttctcctccctctatatctccatcttcctacttcgcta
7_Unigene_BMK.37241	2587	compound_SSR	(T)10cttttttcttttcttttc(T)10ctc(T)19ctta(T)21	2503	2587	atgcgaccgaccatggaagaagttgttagaatgattgaagaaatccggcaatccgactcagagaaccggcaatcttccgaaagagaataaatcaagggactcaactgtgcagactccttgaccactcaaacttgttgctgttttcgtttatctggttctgagaaattcatgattgaacctttacattctctgttcatgcctcctaaggttttcccaagcattattcaattacgtgcatggctttgtagggtggcaatttatcagtccaattgtgaaatatttttaagcaggttaggtgggTTTTTTTTTTcttttttcttttcttttcTTTTTTTTTTctcTTTTTTTTTTTTTTTTTTTcttaTTTTTTTTTTTTTTTTTTTTT
7_Unigene_BMK.39694	1410	perfect_SSR_1	(T)20	1391	1410	cagcgagcagaactccgtaagagatgaaagtggtctcgtattgcttcccaagcagctgtggtgttcagtgaaagaaactaaagatggtgatacatacagcgaggtaggatggctgttagatcatggacgtgccatcacatcaagatgcaccttctcaagcgcagcaacgccaaaggaaatctcagtagcgaatgaaactgcagttttgaagggcagagacattttggattaactcaaattcgcaatatgcaaacacagatataggactcatgaaatgtatctaaagtttttctctgcctgTTTTTTTTTTTTTTTTTTTT
7_Unigene_BMK.2143	1450	perfect_SSR_2	(AG)7	348	361	cttcgtaataataaggttgagatcagtaagtacttctacaacttccttaagcattccatgtttgcttgctctgttaccaattacaacccttggtaggttcattctcctgatgagtttctcgtactcatcatccatgtcatgcgaaaagctcatactaacttttgcagaaagccacccaaaaaaatgtaaaataaaattagacaaaaggttagagagaataaaaaaaaaccaattggagagatgaacagaaccattgtaaccaatcagaaaaggatacttgtaaatctcacgcaaaaaaacAGAGAGAGAGAGAGatagaaatttcaattgggattacacagaaaatataagtaaaaatctcaactttctcagaaaactacctcataagatacaaatacc…
7_Unigene_BMK.39147	1505	perfect_SSR_3	(TGG)6	1174	1191	ttgcagaatggacaggagtggacgatatgtatgggaggatcatcgccctcgatcaggcatgtggaaaggatcaggcggtggagaagtcatttccttcagtggttgtgatgatgatcaaacgtctgctgacacatcagctctatcaaagatcacatcaacaggtgccatgactttctgcttcatccaagcaattgagcagggacaagcgggtacctatggaagcatactcaattctatgcgctctaccattcgaagtacactcacgggtggtggtgggggtggcagtttaacatctcttctTGGTGGTGGTGGTGGTGGtgtgacatccctagtcagcatgcttctgacaggaggcagtgatactggcgggctaagacaggaaccgcaattaactgcctg…
8_Unigene_BMK.15573	4587	perfect_SSR_2	(TC)9	4569	4586	gtttctttggggaagaggttgtgatgtttatatatattcattttcgaaaaacggtagtcacctctcgtccatttgatttctctgctggttttcttttgctggaagggggggagttagcacgaggaaatcagttgaaagcagcgaagggaaaggaaataggttttgtgaaaatataggaaagttgaattcgatattgatttttaccgtacgagcaaagtttcttgtatgcccgtcatgtgtggtattgtgtaaatagcaagttaattggcctccatcttcttcaccctcattcccccctcaTCTCTCTCTCTCTCTCTCt
7_Unigene_BMK.40797	1668	perfect_SSR_3	(TAG)5	793	807	atctgatgttgcagctgtcgaacagcaaaaccaccctctcagatccaattctttatcctcacgaagtatgaattcgagcatggagttcgacttctgcgtccgtgagagcttcgtgcaggagtcctcctccgcggacgaacttttctccgatgggaaaatgatcccgactgagatcaagaaaaagtcttcccatcagccaaagcagttggatcaaatcatgcctccattgccaacagcaccggctactaatcaacgtgacccgaaaataactacagcgaaagagagcaagatcatgacgaaTAGTAGTAGTAGTAGtgaaggtgatgagaagcagagttcaaagtctttctggggtttcaaaaggagcagtagctgtggcagtggatatggcagaacctt…
7_Unigene_BMK.38815	2264	perfect_SSR_2	(TC)11	2243	2264	acggagttcacagctgtgtgcaaagctgctacattttctcccatttctcatcacactactgccccaaaaccctctcactcttcttctgatcagggatgataaaacccgaccccaaattcgaaacacaaaacccagttgcctgttcgggttcgggagctcaattcaaaggaccaagttggaaactttcccagaaacccactggggattgggaaatcgtggcgttttctgaattggagttttggagatttctctgttcgaccattttcccgagaaagctcaggacttgttcttcggctgactTCTCTCTCTCTCTCTCTCTCTC
7_Unigene_BMK.10651	2081	compound_SSR	(T)10(G)23t(G)23	2025	2081	accaacaacgaggccaactcctaccacatctcctactctgaatttggtcacatctgatccagcctccaacaccttaccaaccacttcatgcccaggaaccaggggatagtgtgacatgccaagctgattttttgcctggtgcgtatcagtgtggcaaactccacagaataggactttgatgtaaacatcttctgggcctgtgtttctaagagtgtaggtatagggtgagagaatgccagatgtgtctcttgcagcccatgctgtggttgttctctccacttctaggttgcccatttgaaaTTTTTTTTTTGGGGGGGGGGGGGGGGGGGGGGGtGGGGGGGGGGGGGGGGGGGGGGG
8_Unigene_BMK.15604	1477	perfect_SSR_1	(T)10	1363	1372	cgaagagttcacaggctgcgacgcacatgaccggtgaggctcgcttggcgccatcggcgaggacggagtatcgcatggattgatagatctgctctgggtaccgaatcggaatggcttcgtgaagcttctgattcatgtcggcgatgagggtagtccagtaggttttcaaatcgaacttgatggagctcgattgggttgaaatggacggcgacgatgaagcggaggagcaccgggttggaaaagctagcttctttgggatgtagaggtgggatgatgccgatatcatcgagaaagaagccaTTTTTTTTTTctgggtttttctaaatatctcaactgggagctctaataggagatctgctctaatagtgggaagggaagaagtggggggagaggatgagg…
7_Unigene_BMK.36543	3345	perfect_SSR_2	(CT)9	2220	2237	tatctcctcctatgctcagctctgctgctcctcccagtccgccgctgaaatcaccagaagacgacattctcctcttcggaatcagcgacaaagacgaagttgcaggaaaattcaacaacccacattcttgtttagcaaaacccttgaatccaaaacatgggttggggccattgggcttccccaaccccatttgtctcaccaacacagcactgctcttacaccatctccacatcctgcccaaaccttcaaactttcccactcacctcaactgtctgtgactcacagctctccgtctcttcaCTCTCTCTCTCTCTCTCTgtgtgtgcagtcgctgcttctaatttgtgagaaaaaatggcaaccatattgggaagaaacctaaatctctggttcacaaag…
8_Unigene_BMK.18247	2590	perfect_SSR_2	(TC)9	1	18	TCTCTCTCTCTCTCTCTCtaatcaatctacttagtataattaattagaaattctccttgtggaagtcaaactttgtggtggttttatgtgaaaagtacaacgccaattccttgaggtcctttgtaagtgctggtgccccacagtaaaacacccctgcatatacataaccatcaattttgtcacgattacaattaatgatgcaaagataattatgattagcgacgttggatttaattaggagggcggcatggattcggtgatgaatgtgcgtcaaaaacagagcttgttacatcaacgattagaaatcagttatgatac
7_Unigene_BMK.502	1016	perfect_SSR_4	(CATA)5	90	109	tgcaagacgatgtttcaaccaattttccgatattcatcaagtacaaatacataagcacaatctagacatactcaatacaaatacaaaagCATACATACATACATACATAcgacatgagtatacgaacataaatacgattcaacatctctaatggatgcaaagttctttacataaactagatgtaagcataaaaagatagattagattgatatgcgggatcaatcaatggcttcaaagctcaaaagtggttcaagaacttacggaacttcctcatcaaaccgccctcatgctcgtgatgctcatgatcatgcttgtgctctctaaacggcttctccattccttcgaatccttcgcggcggtcttggtcgtggtcatgatggtggcggtggtggtgatggt…
7_Unigene_BMK.502	1016	perfect_SSR_3	(TGG)5	811	825	ccggatcgaatcccatgttgtccccagacgccatgatcatatcgttgccgtacgaaacagactcaccctcgcgatgttcgcgctcgcctccgtgaaagcgcggggtccaggggcggcggccgtggcggcatgggcggccgtgactgaaagacaacgggaaggggcgcctggggaagtggcggttgacggggcggaagctgaagacggtcaacgggacagtctcgatggtcgactcttcctttcctaagacggtggggccggttgcggactcggtgtcgggtttctcgctaggcaagaggaTGGTGGTGGTGGTGGgtgttttgggcttgggattggattcggataacttggcgtcggctgaatcgcgggcgttgatttcgttggcgggtagatcggagg…
8_Unigene_BMK.39102	3035	perfect_SSR_3	(CTT)5	528	542	ttcaaggtgctatatttcatgaggatgtagtggaggatactaatgggactgaaactacgaaatgtaatccacctgaaaaaggaaagggaaatggagaaaatttgtggaatcctcttgaatcaaaagcaaataaagctaaacctgcagcacatcgggggttcttggctcgtgctaaagggatacctgcattggagttgtacaggcttgctcaaaagaaaaaacgaaaccttgtgttatgtggtcactcacttggtggagcagtagcagtattagctacccttgctattttgagggtggttgCTTCTTCTTCTTCTTcattaaaggagaatggaaatgttaaagtcaaatgcatcacattttcccagccccctgttgggaatgcagctttaagagattatg…
7_Unigene_BMK.37178	1115	perfect_SSR_3	(AAG)7	108	128	cgggcgcacaagttcggttttatttccgcgtcctcgtaaaccaaaagccgccaccacaagcccacaacttcaaaacccccttcaattattctctctctgcaaaacaaAAGAAGAAGAAGAAGAAGAAGagacggaagacggagagatcgaaactgaagatggggacagggtctatgtcaaaggcaagtctctaccactccctactctcatagagatactcaagcagaaaacaggcaaggacgacattgatgttgggcagctgaggccaacacttttcgatgttttcggagaggatgccagccctaaggtgaagaagttcatgaaggtgatcataaataaactccaaagccacgagggcggaggcagtgggttattggggaagattggaagcttggctca…
7_Unigene_BMK.37178	1115	perfect_SSR_2	(AT)7	776	789	gaagaggtttatgccggagcaaatcatcgcggctttcctgatggcgggattctcataagcggttgccagacagaccaaacgtctgcagatgccactcctccgggaaatgcagctgaatcttatggagctcttagtaatgcaatccagaagatactctcagagcaagacggtgaaatttcgaaccaagagcttgttcttaaggcgagagagactctcaagagacagggtttcgcccagcgacctggcctctattgccatgaccatcacgtcgatgctcctttcgtttgctgatctgaaagcATATATATATATATgagtgaggtactttgtgctgtgcaatatgcatagctattgtgataaataactatgagtgggttactttgtgctgtgcttgtggag…
8_Unigene_BMK.34185	1926	perfect_SSR_1	(A)21	1	21	AAAAAAAAAAAAAAAAAAAAAtcagacagaataaaaaggcattgtctaaatcaaggtttcgatcagtacatttcacatattcactgctggccaccacattcatacaacaaaatccataaacaaaacgcatgagattccaatacctcataaccaaaccaccatcgcccaatcgaagctttacccgaaaggaaacatgatattttcatgacgaattattctcgaacagccgcaacgtattatctttggttggtagcaaactagtctcggattaattccggaatctacagctgaggaggctgcacctacttttccatggcaatt
7_Unigene_BMK.3604	6754	perfect_SSR_1	(A)11	170	180	cgatgaaaatgcacaagggtttaattatcaatttcaatctcgagggaagtatttgccaactatcattctcttcaaagattcataagggtagagaaacatatatatggtaaaaataggggggaagaaagatactacatatactataccaaaaacagaaaaacaaaaaaacAAAAAAAAAAAtcagaaggggtggtatgttgggatatactcctctttactggtatgcgacttcaccttactttccttctctttcttcctcttctcgcggttttactgatgaacttgaacctgatgcaattccgatggcttgggtgtgcgtgaatctttgtagctgtatcatgcgcgcataacacccatccgggtaatttttcaatagatgggagtgggatccttgctctg…
7_Unigene_BMK.3604	6754	perfect_SSR_2	(TC)10	4320	4339	tccttgaactgaactgcgggtagagactccggcttttcaccgccgtcgccgccgccggtggagtcctttttgggctcggagctctccattctgtctgccctttggggagttgatgttgttgctgttgggtttgatgggtttgctggtggattggttttaaaaggatcggcagcatcaggcagcagctcaaggccttgcatttcggaccatctccactgctcaatcgtctttatcccctcagaatcttgtgacatttgcaaataattcctagctttattaacaagccaaactctctctcttTCTCTCTCTCTCTCTCTCTCtaggtttcatacttttcgagtataaaccctaattctgaggcccttcctgaaaaagcctgctgctgcgtttaaacctccc…
7_Unigene_BMK.3604	6754	perfect_SSR_1	(T)10	6451	6460	ccggcgactcgggtcgaagcgcggagccgctgacgtcaagaagcatcccttcttcaagggcatcaacttggctttggtacggtcgctgacgccgccgatgatcccgggttcgacaagaaggcaaaacacgacgccgtattaccaggccaagagcgaggatagtcgaaatacgagacaatcgacggcgttcgattgcttctgagaagcaacggcgggatgtgcgccacgcgttgagacaaccctgccagattttgtgacaggcggttgacagtcgtgtatattcgagcggtcttttgttccTTTTTTTTTTccccttacatttaggtaaatatatgagaaaatgagaaaagagaaaaaaagctgtattgccatgttggtatgtacacgtgttttctctac…
7_Unigene_BMK.9683	1365	perfect_SSR_3	(CCA)5	1328	1342	gctgatgaagcatttgacactgtttccaaggcttcagcagattccacaaaagcattgatgcaggacacttttgattctgcccccttattatttgagaatgatggcccacctgatatgaaccttacttcagagcctcctgatcaagagtcatttgaacctgtactggattctcttcatcaccaatcattagatataagtaaaggacctccaccttgttcattccctcaatcattggcaccaaaatccctatcaacagaaccattacgccttgcacttcacactcaaccatcacctccgccgCCACCACCACCACCAcctccttttgttggtgttagtag
7_Unigene_BMK.32909	1126	perfect_SSR_3	(CAC)6	177	194	gggcccgccccggccccgcccccccggggtgggggggagcccctttgactttgagttccggatcgtcttctcaaactcaaaaccagagccaagagatcgtcgtcaagcatgttccgttaccgttagagtccactaaggtttaccatgcgacgccgatccagcagatcccgccacctCACCACCACCACCACCACagtacggtgcttgagagcactaaggactcatctaccactataaatttctcgtatccagctacgacgtcgtttatgtcgtcgttgaccggagactccgatagcaagcagccaatgtcgtcatcgtcttttcaaattaccaatttgtcccaggtttcctcagcgggaaagccgccgctttcctccgcctcgttgaagcggaagtgca…
7_Unigene_BMK.32909	1126	perfect_SSR_1	(T)10	787	796	tcgtgagagttccggctataagcttgaagttggccgatatcccacctgacgattactcctggagaaagtacggacaaaaacccatcaaaggatctccacatccaaggggatactacaaatgcagcagtgtaagaggatgcccggctcgaaaacacgtagagagagctctggacgatgcggcaatgctcgtggttacctacgaaggcgagcacaatcactctctctcagttgcagaaacctccaatcttattctagaatcttcttagatcatcaaaattgaagcttttgtgtttcagtttcTTTTTTTTTTatggagggaaattaatggtagcaggcactacttgtagtggtagtagtttttacagttccgactcggtttgactcggttggactcagttc…
7_Unigene_BMK.36573	1879	perfect_SSR_1	(T)10	1838	1847	cttgtcatcagtggcatcacgatgaggaaggccaaggtcaaagtacttgatgtccaattccacaaatggtaaaataagcttgtccttaatggatttccagaaaactcttgtcatttcgtctccgtccatctcgacgatggggttggcgaccttgatcttctggaaggccattgctgcttgtgttcgtctggggggtgattgattggagttggaagggtagatatgtagataggaagggaatggaatgggatcggcgactctttaaagtcacagagtcgctcgctgagagagagaaagtgcTTTTTTTTTTgcaagtctttgaaagtgagaggcaggcaaaac
7_Unigene_BMK.39054	3305	perfect_SSR_2	(CT)8	3185	3200	ctggtgttgtatccgggggtccaccactttgtacataacttctaactttctgctgatcttcccaacgaatgagctcaaggccttcaacgtcatcagttgattttatctggttcgatttcttcattatgcaatcagcatggttccacataggcatgacgccgtcgaattgggtggcctggaccatcttgccgaggcggagcgtctccttttcaatgggggatttgcaggtcttgcacgacgatctcgacgacttcgcgtactccaccttccatggcttctgggcctgcgggttctccattcCTCTCTCTCTCTCTCTcgctctccctttctctctctacaactgagaagtgagcgactcttgctgggattttgaagaagaaagaataactttcgttctcc…
7_Unigene_BMK.32676	4443	perfect_SSR_2	(AT)9	200	217	aaaacatagaaatcaatagagactaaatggccacatgaatacacagattataacatgaaatccaaaacttagatatcattacctatttactaatacataattacatactaagaaaacgatgcacatggacatggtccccaaaagcaagcaaagcatcatattgcatatcgcaaaatgtcagtccattatttctgagataATATATATATATATATATactaggattatatataataacatgattttattactagttttcttccatctaaagctgctccccgttgatcagatccataaccacacgcttgatgcttccattgttcttctccagcagcttcttgttcatttcggcatcacagaaacccatttcctgcagctcttcaaggatgggatcccaat…
7_Unigene_BMK.32676	4443	perfect_SSR_2	(CT)9	2809	2826	catcagggtggagattgaaaagactcaagatcttttctcgcaatccactcatgtcaagatccagttgatcgttctcattgacactagcattgaaacgcctcagtgtttccgcataatgaaccttgataaccttggtcgacgacgccatagctgcagaaacaaccaaccagtgtgccccaaaatccgagaaccaatagtaaaaccctaaccctatacaattacagaaccgctcaggaacgagaaaatcggatgttacgtcggaaccccacaccaagcgtacccgtcagccgctatcaccgcCTCTCTCTCTCTCTCTCTccctcctccatggcgattactccccacctatgccgaattccggcgcgtaccgatctcttcttctcggagagcctcaccggg…
7_Unigene_BMK.6727	1870	perfect_SSR_2	(TC)8	1855	1870	accagagagagtaaacgggttcgtcggcaatgaagaggacaaagagtgctgctcgatagagcgcattgttgatgcacttgaaacggtacctgacatgaatgatgagctcttcttggaagcttctcagattctagaagacgagaggaaggcgaagatgtttgtggcaatggatgtaacagcccgacagaaatggttattcagaaaactccgccggtagatcctaggaaactcttgccttgtgttttttggtagtgtaaatttaggcaaagatgagcttgtgtatattcaatttggtagcctTCTCTCTCTCTCTCTC
7_Unigene_BMK.34535	2173	perfect_SSR_2	(AT)8	127	142	ctttattgttgctattttacggaaaacatgctacaacatagcacattaaaacaattgaaacagtcattgtacgtgtatctccatccctgccaaatatgaagcaaatcaagaacacaaatgagtaaaATATATATATATATATaacactattaggcaggatgcaaaatgtgtggcttcaagcatctccattctctccgatcattgcgtcttcgtccttgctatcatcattgtcaccatcattgccgatctctattgcataatgcaacaaattttcgagctattctatacgttgcctcttgtcaaatgagaagtctttcgaccgctccacgttaatttcgagttgtatttgagcaggttccatggactgaattattgtagttttctcatgaaccgaatttt…
7_Unigene_BMK.34535	2173	perfect_SSR_2	(GA)8	2137	2152	ccaccgttaagagcaaggatatgaaccccaataacataagctctgatttgatcttttctaatgcttcataaagagcgcttttgtgtttcctctttaaccactttgctataagttcgattatgtgttcaatgattatagaaatcaagaccaaaacaaaacagactacggcaacagcccacgtcggcgtttgctctaacgatcttccagacgttgccgctgccatgttttctggattaagttgcccggttgacaagggacaatgaaatgaaacaactgaagttatcgaatcatgaataggggGAGAGAGAGAGAGAGActttgaaacaaaagtgaaatc
8_Unigene_BMK.15820	1536	perfect_SSR_2	(CT)6	1	12	CTCTCTCTCTCTaatgaagcaccaagccattgatgagcttctctttggaaaaatacgcccacaaaagccaccaaaaaaatttgtactgctagtctgtgccctacttcttcttacaatcatcccactctattacccttcaatatgccgctctttatttgtgtcaaaaactattgattccaacccactagtcccctctccatcatcatctgctcaggaggaggatttgccttctataacgagcaacttaaagtgtgacatatttactggagaatgggttccaaatccagaggctccctattacacaaacaaaac
8_Unigene_BMK.15841	1663	perfect_SSR_2	(TC)10	1	20	TCTCTCTCTCTCTCTCTCTCtgtgaaatgaggcgaaccccatcgtacggacgccggaatcctacctctgacccgcggagcacgccggaccggatcccctactctccgagctcctcctactcccaatcctcaaccggtcaaaagtccagctccggacggagcgtggtctccgtcgccgcccgctccgtcgctggggccttcacctcgtgcttcaccccgccggagacgaagagctccgtaagcttcggtgattctgaagagttcaaagctccctccgtattttcggatgcgtcgagagctggttgcgagagaaggcgcagt
7_Unigene_BMK.6199	1237	perfect_SSR_3	(GAA)5	921	935	tgggcagaaacatcgggcgttattggggtgtcccgacggcccagcttatctcttcttttgcctctggcgttcctcttgggccgctcgccgttggccaagtggtcctcgaaggcttcgatggcttggtggatgagctcgcggttgggggaagagtcccatttgaaccagtagcttctgtagcagtcgaagcagtcgcaatcgaacatcggaggctggtgggcggcagcggcagcggtgatggcggacttattagaacctcttttggaagtctttttcttggggtcttgggcggcggggattGAAGAAGAAGAAGAAgtgttgggggtgtttttcatggagcgggtaatcaagtaagccaggacctcgcggtcctcgagagagaggacggaggccagagct…
7_Unigene_BMK.6199	1237	perfect_SSR_2	(GA)10	1218	1237	attgaagaagaagaagaagtgttgggggtgtttttcatggagcgggtaatcaagtaagccaggacctcgcggtcctcgagagagaggacggaggccagagctagaatggccgctgggaggagttgaagaatcgagagaacatacccgtcggaggaggaggagccgatggggacggaggaggagggagatgggtggactttgcccttgttctttatcttcatggtgtttgatgttttgactcagagagagtgggggactgctggtgaataggcagggggatttttggaaaggtgaaaactgGAGAGAGAGAGAGAGAGAGA
8_Unigene_BMK.14888	2312	perfect_SSR_2	(TC)9	234	251	ttatgttctttaattattttcaattcgtacaatctgacggtaaaaaaagtaaaataagtatgaaaagcgtaaaaaaattcgtggtttccgcaactggtccagttgctattacatatatgaaataagaaagaacaagtacataaaaaacacaaatgttttacacattctacattcattatccgagtggaagggcacaagattagcccttaacaaacaacttgtgaatagtggaaTCTCTCTCTCTCTCTCTCtaaaacaatggcttgtccaagttccctacagtacttttcactgaaacccaaaagagccaacctttattacatgacgttagccgcaatcctctgcacgctctgctacctcgtcggaatttggcagcactcatccggcggcgccgtcatc…
7_Unigene_BMK.8555	1285	perfect_SSR_3	(TCC)7	1	21	TCCTCCTCCTCCTCCTCCTCCtaccaagaagtccttcgctgtcgccacgggggagctctttctgggcttggcttctaggattatcaagcgccggaggggagacccagacggcaaggcggcggccacgtcggtcgccatgtttgagagttccggtaagtacttggaagagaggattgggaaggtaatagaggatgatattcagccggaggttgtttgggagcagcgcgtcaaggatgtggaggctgagaaagagcggcgcgtcgttactagtcccggctttagcttctccgccgccggacttctttttccttatcatttagg
8_Unigene_BMK.15924	2185	perfect_SSR_2	(GA)9	2163	2180	agaagagatccaagccgccatcgtcggagtccttcggcgccaagttcaagctctgacctcgccggtgctgcgagcccattggaaaattcctccctccggccagagattccctcacattcctgttcatcatcgctccccaattcctctatgcctctcacaccatatctctctggttcaaattgtatgcagtggaagagcgagagagtgatatctaatggtgcagagagagagtgttgtagatgcaaagagaggcagcagtcatcgaactgctgttatttttttcacctttacgtcgtatgtGAGAGAGAGAGAGAGAGAgcaga
7_Unigene_BMK.14975	1230	perfect_SSR_3	(GCT)5	1030	1044	cgggttgaggccactgaattcccgaagcacaggaaaacctcagttgccaggcagaattcaggacatttactttccccacacctaccgctacagggcatataaccagcacagcatacatatcttgacatgtcattgtaaagtgctcgtttccggagcaaatatgatgcacatggtgcacagaacgccgcaaagcaacaatagggagtgtcggcctgaatggtgcccatgaggtcggagtgccagagattccggtaggcctgtcggacctgcatcttgtccatgtactcctgcgacggcatgGCTGCTGCTGCTGCTctttcgtacagacctgactcagagaatcggcgacgaagaagaaggggagggagtggcggataaacagagagcgagacgatctgg…
7_Unigene_BMK.39958	2224	perfect_SSR_2	(AT)6	1110	1121	ccattttgaacgttctggagagtgggaatttatttttcaagttctgattctgggttgcaggttaatggagaaggcgaggtatacaggtaaagcatggtcattccgtcattgatgttcgtataaatgttcaaagtcaagaaaatgaacaaggtgatgaagggaatagcacagacttgggtttattacaaggacttccatcgaagctatcagagtttttgggaatcaaccacattcgtgaactgaaattgcaccatgttcggtcatgtgaaattttggacatcgcgcgtgactcgataaaagATATATATATATtgaggaaattacggaacgtcgtggactagttgatacagtattacgagctgttcaaaatgggattgttgagctcgttattactttgtg…
7_Unigene_BMK.3073	2567	perfect_SSR_2	(AT)6	3	14	aaATATATATATATggtgatccagctaattgtgcctacatccaattcggtgatcttcttcgaaaaaattcactagataagaataactttgggtacaacaataaccccctaaccccttcaaaccatatatcttaaatctctctgacaccctttggctcaaaacactttgatgccccttctctgttcgttccaattttattggatgtcccgaagtgaccactttgatcctgattccccttcaacttaatcaagagaaataatttaatgagcggacgagaaagacaccacattttgcagcagggagaaaaagtaaaa
7_Unigene_BMK.3073	2567	perfect_SSR_2	(CT)7	2343	2356	agaaggcaatctggaaatgttattagagaccgttggttgaccctgctttctgtcatcaatttctgccactggattgttcagcttctcctcctccttcgaatcgaaacaaggaaaacaacccatttcctcaaaaccaattaaaaccttaatttaacagtttcccaatacaaaagattgaaactttattaatccggatgaatccaaagctcgatcagagaagaggaggctgctcttccaatcttccaatcccagtttttaggacaacctcatcatctgagggccatccaaatatctgggcaaCTCTCTCTCTCTCTtggtgtttcttgaagcgatcagggcaggcagatgcagacgatataactaaaggggacaaaagcaaaacgaatccaagtccacaaa…
7_Unigene_BMK.33176	1080	perfect_SSR_3	(TCA)5	640	654	ctctgcagccacatcttacgtcgcaattgcctgccttgcctctggaagctgtcagcctggaactgcagattttctgttttatcgaccaaaagttcaattctctcaccacgatccaaaaccttctcaatattgtccatcatcacacctttgacctccgtgatttgggccttcaatttggaaagcttacttatttcttctggatgctccatgcaatattgcatgtgctccttaagccttggcccaaattctctgtcaagattgtaagcaatgctaaaccgatcttcaaataagtcatcctctTCATCATCATCATCAagaggatgcggccctgcattcttaatatctgcagcataccgctgcttgaaatcctctttcactcgttcaaggaacacaaaaggc…
7_Unigene_BMK.33176	1080	perfect_SSR_2	(GA)10	1058	1077	catcagcaacaacaagaaacacaaatccactgtcaagtaggaagttaaaagtgtagccatcgcacgagtaggtgtacttgctgctgctggaaggtagcttctgcaagcactgaacagcaatggtactaaagtttccggtgaaggtcgtgtgttctgctaaaacaacacttccttttgcaacaaagctatatattaatcctctgtgactcatatctgaattatcacttcaaacgcgcgaacgccccgcgaaagaaatatcaccagtacctaaacgcagcagtaaacttgtcagatcaatccGAGAGAGAGAGAGAGAGAGAggg
7_Unigene_BMK.31731	3757	perfect_SSR_1	(T)18	3556	3573	taacacacaaaacctggaccatatcatggacagtgccacaattgttgcaaagttggtaggttcagtagagcccgagcaagcattcaaggagatgtttggtctcaggtttgcaccgcgagacactgtcaccaagcggaaatctcacttttggtcagaaagtttcaggtctcttgtgtaagcttttgcaagattgatcatccagtacagaaatttcatcgagtccaattccattcgcgtatagattatgattccgtgtcaaatatcccatttgatattctctcttcagattgtattcatgtaTTTTTTTTTTTTTTTTTTggatctgctttctgattgtatttttttgtgtttgagttaaaagttgtgattgtaaatttggtcaggctagaaatggtgcat…
7_Unigene_BMK.5715	1194	perfect_SSR_3	(GAG)6	3	20	atGAGGAGGAGGAGGAGGAGaaagagatgggaagagggggtgagagagaggcagcagaagaggagggagtgatggctacagacttcttctggtcctacacggatgagcctcacgcttctaggcgccgtcagatcctctctcagtaccctcagattaaggagctctttggtcccgacccctgggctttcctcaagattacggtggttgtgtttcttcagctcgggactgctacagccctccacaatgcaggctggctgaagatactagcgatagcctacttttttggctcgtttctcaaccacaacctcttcttggccatc
7_Unigene_BMK.39764	2426	perfect_SSR_1	(A)11	142	152	gaactttgaaactcacggtcacttgtttagttatttcgggtacattttctaggttatggttttctcttcaagttacactgctaaaattctgtccactaagttaggaagacgacgacacattacactttcaaccacaaaaacAAAAAAAAAAAgggaagcataggccgcttaatttgtaccggctccacctaacaaacaacaactcagccaacctccccaaaaaagaatgagtgcttctcactaatggtacaaaattagaactgaactgaggcctccacattagagatccaaggaagaactattgcaactttatcttcttgctggtgactgaatcccaattatcaaatatgacaagctcgtcgtcgtcatcaacaagttccaatttctcggggtttcttg…
7_Unigene_BMK.39764	2426	perfect_SSR_2	(AG)6	2256	2267	tcctttacattggcatggtatgaagttatgcttatctcaggtctaaattttaagacagcttcccgtgcaactttggctttggattgcccaacatgtgattgtcggaagaggaattgtctgttgaggttactcacttctatagtgtccatgtcaataatatgaatatcttggaagccagagagagcgagagtcttgagaagctcgcagccgataccacctgccccaaccatgagcactttcgcgccctttacagcggccaagtgtttccgggaagccatgagagttgcagaagaagcagctAGAGAGAGAGAGgggaagactgcaacagtggattggacttaatagcacagagcgggagagaggtgggtgggcttagcgtttagatgggtttgtggaaat…
7_Unigene_BMK.38473	2013	perfect_SSR_3	(GAA)7	1921	1941	gtaaggtgtggtttgagggattggggggtcatggtggggcaaatgttgagatgggtagcgagggaactgggagatgtgattgaattggtgggaaatcgaggagaaggaagaataaggcggcgatggtggtggtgcggcggcggcggcagaggctgagattgggttgtaatcggaagagacgccaatgctttctgttccgatctgagcttctgatttcttctgatgcattacatatggaaaaacacaatacagtgaagaaaaacaccaacaattaaatccaacaaacaacaagaacagaagGAAGAAGAAGAAGAAGAAGAAgcagaagctcagcatttcgaagcagttcaagcatgagtcgaggaagcggaggcggtgacgatcgtctcatga
7_Unigene_BMK.23892	3731	perfect_SSR_2	(TC)10	3051	3070	aaccctctccatgcctgataaccacgtatctcatagaaaattcttggaacaaataatattcaaaatttcaaacgcagaagaatcgcaatggcaaacgcaccagagcataacgaagtcgaacatttacccctgcggaagccgtaaggccctgtgaccaacaacaacgaaaattgcaagggttagctattaatcaaatgccgagtattttttcttccttcgctttttctccttttttttgcaatttcggggagccaaagcgagaccagagctctctctctaacttttctctctctcgagctgTCTCTCTCTCTCTCTCTCTCatttgtaattgacacttgtagatttcagagtggatttatagactgatttctacgtttccatttttttgttgtttggtta…
7_Unigene_BMK.39172	1191	perfect_SSR_3	(GAT)7	1	21	GATGATGATGATGATGATGATgaaaagaaacaagaaggagagaacaaggaagcagaagaagagggtgaagtgggtgaagagagtaaagatgattctcgtagtgatgatgccaggcataataatgcaacaagtgagaaatctgaacaccagaagaaaaattatgcatgtgacgaaaataaaactggggaaaacactgatgacaagaaagaggaaaatttaagtaaggaaatttgtgcaaatgaagctgagcagccaccagcaaagaaacaatgtctaggaacagattcatcaaaatgtacaatcccatacaaagtggaagag
8_Unigene_BMK.16088	1046	perfect_SSR_2	(AT)7	1001	1014	cgagatggcagctatgcccatgtcagtgaagtttccggccaccttcatcccagagaagatgaagtcatcggtggtggcctcggacgcgttcttgcatgggaggatgttgtgaagaggtgttcttagggcaccgaatttcgggtttggtatgcagtagtcttgaaccgggtcaggatcggaagccaatgttgtggcgcattggagggcaaaaataacgagcaaaattgtgatactagaagacattttcttggccattcaatcggattagaacaatatatacacccacatatatgtgtgtgcATATATATATATATgggtgtgcatgtgaattgtaagctcctttaat
7_Unigene_BMK.40612	2434	perfect_SSR_2	(TC)11	1	22	TCTCTCTCTCTCTCTCTCTCTCctacaacaaattttttcttcacacgtttctttgtttttacacctccaagcaaaactaccaattcctactacttctactaccaaatcccccacaactgcaatgcaatgcaagcaaccaccaccaccacccccgatcatcacccgacaagtagctcacccatttcacttctgctcagtagtttccattccgtcaactcccaatcctgcttgcatcaacacagccaacaatacaattcattcagctcacgtttcacaaaccattatcagcagcagcagcagcagcagtagcaacaatatcata
7_Unigene_BMK.40612	2434	perfect_SSR_3	(ACC)5	136	150	tctctctctctctctctctctcctacaacaaattttttcttcacacgtttctttgtttttacacctccaagcaaaactaccaattcctactacttctactaccaaatcccccacaactgcaatgcaatgcaagcaACCACCACCACCACCcccgatcatcacccgacaagtagctcacccatttcacttctgctcagtagtttccattccgtcaactcccaatcctgcttgcatcaacacagccaacaatacaattcattcagctcacgtttcacaaaccattatcagcagcagcagcagcagcagtagcaacaatatcataatttcacacacaagcagttacaacaaaccgtacctcaatgatgcgagatccacccaaacagttaaaaggccctccac…
7_Unigene_BMK.40612	2434	perfect_SSR_3	(CAG)7	286	306	tctctctctctctctctctctcctacaacaaattttttcttcacacgtttctttgtttttacacctccaagcaaaactaccaattcctactacttctactaccaaatcccccacaactgcaatgcaatgcaagcaaccaccaccaccacccccgatcatcacccgacaagtagctcacccatttcacttctgctcagtagtttccattccgtcaactcccaatcctgcttgcatcaacacagccaacaatacaattcattcagctcacgtttcacaaaccattatCAGCAGCAGCAGCAGCAGCAGtagcaacaatatcataatttcacacacaagcagttacaacaaaccgtacctcaatgatgcgagatccacccaaacagttaaaaggccctccac…
7_Unigene_BMK.37604	1691	perfect_SSR_2	(CT)10	1671	1690	gacccgacgccgcctcgctcgaaaacctaaagatcgtcccttctcgctgctcctcgaagtcgctggtctcccacggaggcggctgagactgaaatggagacgcggcggaggtgttattggggtctagacggggaggctccgcattgtgatcgggaacggcggtgggtttgaagaatatgtgttttccggcgacgagcccggtggaggccgcaacagctgcggcgaataattgccacattgaaaaaggcacttcagtcttcactgtgtctcacactctcactggaactgaagaaatggcaaCTCTCTCTCTCTCTCTCTCTc
8_Unigene_BMK.16165	1294	perfect_SSR_2	(TC)10	3	22	taTCTCTCTCTCTCTCTCTCTCcagcatgaccctatatataatataactcagtcacactggctgaaggtcacaaaagccaactcctttccacttcccagaacgcattctatttatagtaaaccagagaaagaaacgaaagctcgaaacttttgccttggtttctttttttagcatttcaccgactccactactcatcaacaataactgacccaactcactcggagaccgagtcgagcttcaactcctcctcaccctcccctccttccccgtcctcgtctgggttttcccactccattccgaaccccggtcaaaacccacttc
7_Unigene_BMK.6824	1069	perfect_SSR_2	(AG)9	1	18	AGAGAGAGAGAGAGAGAGatggagacgaagccaagtgagatcagtagctcaaagatgttcggagggtacaacaagaggtacaagcatttcagccctacgctcggctgctccatgagcttccacatctacttccctccttctccttccccttcccaccgattccctgtactttactggctctctggccttacctgcacagatgagaattttataactaaggcaggagctcaacgtgctgcctcaagtgagggtgttgctctaattgcccctgatacatctccaagaggcttgtctatagaaggagaggcagatagctgg
7_Unigene_BMK.37105	1620	perfect_SSR_2	(CT)6	72	83	tagtagcgtggttctaagattaattcgttctgttgtcaagatatatgtttgttttcttgaagaaatcacccCTCTCTCTCTCTagccatcgtctttaaccaaccactctcacacacactgttcttcgcaaacttccccatctgtccccaaatcaattcaccggaaacaaactgaaaaacaaatcgaaccaaacggacggaaattccgttaaccatctctcaaaatcccccaaaatacccaaatccaacgtcaatttcgtccttttgttccatcatttctcagacaaatttgaattccgatggccggaaccctgttctcgaagctctccgacgacgtcgttgtgaacatcctcttcaagctcgaggaggatccgcggaactggg
7_Unigene_BMK.38126	1643	perfect_SSR_3	(GAC)5	209	223	tgcagcaacggcggcagtggcagctgagaaatcaagctccaaaggccaagcatggttctgcaccactggattaccaagcgacattgtcgtcgaagtcgacgacatgaccttccatctccacaagttccctctcatgtcgaaaagtcgaaagcttcataacctaatcatagagcaagagacgaacccatcaaacccccatcaccaaatgGACGACGACGACGACgaaatcgaacaagttcagtgccaaatatccctctctgacttccccggcggctccgagagcttcgagatcgccgccaagttctgctacggcgtcaagatcgacctgaactcctccaacgtcgtgccgttgcgctgcgccggggagtatttggatatgacggaggagtactcggagga…
8_Unigene_BMK.16218	1849	perfect_SSR_1	(A)10	85	94	tgagggatgatcaagtaggacattaagaattcacaggcgacataatcaaagcatagaagtgatatatatgacataaaagaagccAAAAAAAAAAggccatgtttttattaggtatgttcatggccatacgaaatcgaattacaagcagccagaccaaatttgtatatttcttcccagaaatcactatttcaaattttcaagcatgttgctaatttttcgtagaaccgtctcagaagtcgttacttctactggtgttgttgaatggctgaaataacttcgttaatgccctgaaatctttttctctccttgagaaggagctttgctaactcaagagctcgacgctcacaacccgcccgcttgctggcatcagctatggactcaaaatcttcaacat
8_Unigene_BMK.16227	1119	compound_SSR	(CT)6aggcgtgtgtgtgttagtggtcagtgtattttggggaaagtgagatctaattgggaatctatgagagactggttgttatgaatcttgataggaggc(AG)6	956	1075	tcaaaaggtccacgaactgcttctccatctcctgcttcagatctgggtcattacttccgcaatctgtgactgagagattagccaacccaggagcaatcttgaggagggacaaaggaggagggcaatcgcagttgcaagaagggcaagagattttagaatcccccaactttatggtcttcttgaaccgccaatacaaggccggcccgcaaacccccaatgcagaaaccaccgcaaacaccaccaaacagcacctcaaacaggtagcagatcgccttgacatctctctctcctctctctctcCTCTCTCTCTCTaggcgtgtgtgtgttagtggtcagtgtattttggggaaagtgagatctaattgggaatctatgagagactggttgttatgaatcttg…
7_Unigene_BMK.6733	1070	perfect_SSR_2	(CT)6	65	76	gcggtcgccggctacaacaaaaacacagcaagctgcgtgacaccagatcctcaaacctctatccCTCTCTCTCTCTgaaactctcgcaaaacctctctgtttcgttatggcgcggagctggagatccaatccggtggttctcgtgcttttcctacagctctgcttgtcgctcatctctttgtcgctcgcagtttctcccgggtctgctgacggatacaccattcatggccgagtgaagatcccacccactctcggggtgaaggggtttgcaccttacggaaaaatatcaaatatcaaaatcatactaaacggtggtcaaagtgttacctttctgaggcctgatggattttttacattccataatgtgcttgcgggg
7_Unigene_BMK.22716	1489	perfect_SSR_1	(T)11	62	72	ttgttattctctgagatcaccatttcatttactttgcattttttgatagttttatacttggTTTTTTTTTTTctgtcaacaattgtaatcacaaccaacaaacaagccagaggtaaataatattaggactaaactataaaggggcaacacctctctaatgtattttatcaagcagttgaatgacatatatgaaggacaactccaacctttaaaggggcagcacccaaatcatccatagacattcaccgaagttcggagggtcagcacctaagatgtccacagacattcactgaagttcggggggtcagctgaccccctgccccttaatgcatccgccagtgttcgtgaatgcatatttacttgagttgaaca
8_Unigene_BMK.16316	2640	perfect_SSR_1	(A)11	76	86	tggggctcaaaagtgattgtattgtaggtgtctaaaaatttacagcccgctatagttcatcaacagaaaaaattcAAAAAAAAAAAgaaaagaaaaaaggagtatcgaacatacggcccaccatagtttataaaaagtacatttgaatttgttttgccataaaggccgaagagcacagagagagtacgcaaacacaggaggcccaaaaattaaagttacagtcggaatataagaggcataaaaaatcttggccgtttgaaaaaccatcagtcgcacttttcatgttttttctccagcatcgataaaatctactcaatccatgatgcacccaacatcttagccatgaaactgtaccggtcagcagcttcgtcaatcattttctgggt
8_Unigene_BMK.16316	2640	perfect_SSR_3	(AGG)5	2537	2551	ctcgcttaagaggtggatcataacgcgggtgatcgtaaagctgggtgatcttttccccaagccgccctctcgtatcgcattccttcagaactgactgcgtcaattctacttgtttctgtacgaactctttcgtctcttcggagtcaggatcttcaagccatctgtaaggatcggcgaccttgacgccgtggtagtcgtcgacgacggactcgtctcggcgggcggtagggtagtgcaaggggaggtctagggcaatgagggaacccattgcgtttgtgtttctaggttttgggagagagaAGGAGGAGGAGGAGGagagagagcgaattggaaatggaattgatttgagaactagaggtggtgaaggcagcggtgctattagagacgatggtgtgtata…
8_Unigene_BMK.16407	2350	perfect_SSR_3	(TCG)5	78	92	ttgtctcgctacgtgttcgatgctgtgcctctggatcggagggtaagtgtttgtttggagcgatggccagggtcagaTCGTCGTCGTCGTCGagcagattgaggtactgcaacccggcgtattacttgaagcggccgaaacgcttggctttgctcttcatcgcatttgtttgcgtcactctggttgtctgggaccgtcagactctcctcagagaacacgaggaagaagttgccaagttaagtgaacaattgagccatttgaaaagtttggtggacgactcgcaaaatttgcaagatgatgccactaaaaagaatatgttgaagggcaggggtggtgagaaaaaggttggctgggacccgattgacattcaaagaagagaaaaggtcaaagaa
7_Unigene_BMK.37130	2581	perfect_SSR_2	(TC)6	2471	2482	agctaatgaagctgattcagttcgaatctcagcagggttacaaagccgcgggagaccagatagaatcctcttgagaccggcataatccctcgtgactatggccttgtgcacagggctatgatcatacttggacacatcgattccagccatgcctcaggagtatataacagcaatcacttgttgtgccgcttctttatggtcttttgtgaccccccaaagagaccaagattgcacaaaaagagactcagccacttaaccccacaaaccacaactctctctcactctctcttcctcaggcttTCTCTCTCTCTCttgcgagctccaccgcaagttaaagtatgatccaatccagatcagaacatgaatgcgtctggtaaaagtaagaggcttttttccttt…
7_Unigene_BMK.5769	1018	perfect_SSR_2	(CT)10	999	1018	aagagctgcttctagggttgtgccccaaaacatcagacccagcggcagcatcagaaattggcaggtgacccatttggtgctgatccttctgaactgacctgcttctcttcctcagcattctctcaaatttcccccttttgggaaaccaaaagcccccttttctaggttctttctctctctagctctggaaatttcagcgaggtgatggctcagatggaagaagaaggcccaaatgtagtaaatatatcaagtttttgacgatcggtgtttctatctgtgtgtgaaacttgttttccactcCTCTCTCTCTCTCTCTCTCT
8_Unigene_BMK.16486	2291	perfect_SSR_3	(GAG)7	2162	2182	cgaacaccgagagggtagatgtcgccgtaagtgacattccattcgaagaatctgtagggatcttcagcgacggctatggagaagagagaggcgagacatagcagtgcccagatggcaccttccgctccgtttagcggcattttagttatgcggacgactatgtgattaacctaatgactgacagagtgattttggaggtgttgggatgggaaaaggagagctgtggagagagtgactttcaaaagagaagtcagggaaagggaaagagtgaatggattatgacataatcgatgaggacttGAGGAGGAGGAGGAGGAGGAGggagacgagattggagagcggcattgttggggggtggaggagaattgtaggatgcatggcagagtgcattggatgcag…
7_Unigene_BMK.40770	1154	perfect_SSR_1	(T)10	9	18	tgtgctagTTTTTTTTTTctcgtactcctccatgtggcatcttgtgtcaataggacaagaacatgtgttgatttttttttcataaatttttgtgttattggcatgggaggctgttggaacaatgaaccagtgccatatacaagtcttgtcctaggcgaggagacccactaacttattaatatgtgggacaattgcttgctccatgattcaaactcaaatatagttcagaccttacgatcatcaatgttcttaggcaagcaaattatcaagaaaaagacttggctacttatagattgatcgaagaactcctcctcaaga
7_Unigene_BMK.40770	1154	perfect_SSR_1	(A)12	400	411	ggcatgggaggctgttggaacaatgaaccagtgccatatacaagtcttgtcctaggcgaggagacccactaacttattaatatgtgggacaattgcttgctccatgattcaaactcaaatatagttcagaccttacgatcatcaatgttcttaggcaagcaaattatcaagaaaaagacttggctacttatagattgatcgaagaactcctcctcaagacacctcgtaggcctctagctctggttgttgtactttggggattgctttgtagtctgttatttataaatttccttctttcagAAAAAAAAAAAAcaagtaaaatgcgaacatagaattgcaaggtctaaacatcaacttgaaaaaccaaaatatcaaaatcagataacttaaaagcaaaga…
7_Unigene_BMK.40770	1154	perfect_SSR_2	(AT)6	593	604	attgatcgaagaactcctcctcaagacacctcgtaggcctctagctctggttgttgtactttggggattgctttgtagtctgttatttataaatttccttctttcagaaaaaaaaaaaacaagtaaaatgcgaacatagaattgcaaggtctaaacatcaacttgaaaaaccaaaatatcaaaatcagataacttaaaagcaaagatatagctcccacacatactcatgaacccaggcatcatgcacaaatacaagaaatccaaacccattcctcatttcaaaccaataggcagtctgaaATATATATATATaggcaattgaaccaacaatcatattgggcattcaaaaaagtaattctctcaccttatcttttgagaaagcacttacactaaagaata…
7_Unigene_BMK.851	1465	perfect_SSR_3	(TCC)5	1328	1342	ttcttcgcgtctgagacatccaaccacttcgacacaccctaaaagtcttgaaaccggataatgttccggaaatttaagatccgtgattccatcaactgcataaatttccctgtaaaattcttccattgctttaattgtagcctcatcaggaaccttaccagcggcatgaatccaaagacggcctctgataggggaaggccaggacctgccctcgacgcgcttgatgccataaaccaacaaagaagcccatggttggtgcatagtcaaacatgggtttctgtaattcccagaagaagtatgTCCTCCTCCTCCTCCtcttctcatctctgagattcttcggatgggatttcggccgtctgatctgattctcgcgcagccttttcagttaactggaaaaag…
7_Unigene_BMK.41085	2698	perfect_SSR_1	(A)10	2651	2660	tctttacctcctttgtcttctaaggtgagtttgaagaaaaggcgctgccaaagcattcctcggaggcacttgaatctacaagctcctatggcatgtaagattgtacagtaattcccggattaatatcggaatgttgttgcttcaagtccttttatatttgatctgtggtaggaaggaatctgtgaatgaattgtatattcccacaacaaaaactctctagttagtttgtagctgtcagttgcctgctctagataacttttgtattttgagtattaaattttgaatttggaaaacaaatatAAAAAAAAAAtgttcctcgagtgatctgtccccataacttatgtatcc
8_Unigene_BMK.16552	1870	perfect_SSR_2	(GA)6	1828	1839	tggagaggtcggagcggagagcgtcaacgatctcccgctcgtttttggtgatgagcttgagtatgcacttgagctgcgacaccctccattgatagcttcgagtcttgccggagacgaaggacgccctcagctcgttcaccaacgcagaggcggcttcttcgtcgaaaggcttggccgccgtctgcttctcctccacaatcgccattgaacccatgggaagatctcaatctaacttgcgaaggaagagaacaaaagtttgacggtggaggagatgatgtcacacacggagaaaaacctgatGAGAGAGAGAGAggcttggtctcctgcaacttagggaatttat
8_Unigene_BMK.16562	2187	compound_SSR	(CT)10tctgtctctcctctctcctctctcctcactcctctctcctctctcta(CT)6	1957	2035	tacgagagctttgctattgtttatgttacatatcatgttcaatacactagtttaagcaataaaatgagtaatggggacttccagtttcccagttgtagatattgggccggtttgggaattacttatggaaacgctaaaatacgagcagaagtgtttcttactgaagcagtctcaaatgttcatcgctcgtgtttcccttgatttgaaaaaggaagtaaagaaatgaaaatgatcattgagcaaatagcaacattgtgagggggtaaacatcgaatgtgaattacagttttaattcaactgCTCTCTCTCTCTCTCTCTCTtctgtctctcctctctcctctctcctcactcctctctcctctctctaCTCTCTCTCTCTcctgctatctctctctttta…
7_Unigene_BMK.3477	1625	perfect_SSR_3	(CCA)5	1069	1083	tcctcaatctccagagcaatgtcatcagagggtgttccccaattcccccgtccagacccttcacgcttaatatcactcccacgtcctgtaccactgtgacgatcaaaaaccctccgagggcgttccccttcaccatcctcaccattcttgtaaccaccacgacgcccaccacggaaggagccacgaggagcaccatagccactacgtctttcagaggctttcccatctccctcttcagatggtctgtagccaccagaaaaaccattggtcttctcattgctgattggatctcgactaaatCCACCACCACCACCAcctcctccaccacgcccacgactgaacccacgcccaccaccactaccatggccaccaccacggccaccttcatactttacctct…
7_Unigene_BMK.6525	1019	perfect_SSR_2	(GA)6	68	79	tgatgaatacgcctacagttgcctcgcccaaatcacactcacaaaccaaccggagccgccgcagagcGAGAGAGAGAGAgtgagagataagcaaccagagcagcggagatgaagaccatcctctcctccgagaccatggacatccccgacggtgtcaagatcaaggttcacgccaagatgatcgaggtcgaaggtcctcgcgggaagctcatccgcaacttcaagcacttgaacttggactttcagctcgtcaccgacgaggagaccggaaagcggaagctgaaggtcgaggcctggttcggcacccgcaaaaccagcgccgccatccgcaccgccctctcccacgtcggaaatctcatcaccggcgtcaccaaggggt
7_Unigene_BMK.13770	1804	perfect_SSR_3	(TGC)5	1170	1184	ctggtgccaggcggacgaccccggcccctcttgccagacaccgggctgcccacagcttgtccaactccagcacccgcaaccaccttacgcggccgacctgggcgcctcttctccgaccctggctcgtcggcgagtccgagagcgactagcatgggctgggaattgggctcagctgggacgggatgggaattgagctgctggggaatgggaatgggaatgggttgttggtggtaggaattgggctgctggggaatcggaatgggttgctgtaaagtgggcagctggagaattggaataggtTGCTGCTGCTGCTGCtggggaaagggaatgaattgctgggaaatgggttgttgggaattaggctggtcagaaatggacttgtttttgggagggcggccg…
7_Unigene_BMK.13770	1804	perfect_SSR_2	(GA)10	1785	1804	gctatcgccctcttgctcgacccatccttctcctttaacgccgttatcgctccgtatatcatctcggcataaggagggtgactgggagtagggttcggagcaggggtggggttggcagctacatgggtagtggtgattatgttattttgagcttcgacggtggcgggagtgagggttgaggcggcggagacggcggtgaagggtggtggataaagatacggagttggatatggaggtggtggtgggtccatggatttaggtgtacgttggacttgggaattgggacttgggtctccggagGAGAGAGAGAGAGAGAGAGA
8_Unigene_BMK.16669	1925	perfect_SSR_2	(AT)8	28	43	cgtggtgccatggatctgtccccatacATATATATATATATATacaacaatttgaagcccaccaaatcctcatatgtatcaatggcatttggtatatgtacatggaatttgtatatgtatataagcacagacattttgaactctatttacattaataactagagtgttgcttatttcaacgaaagagaaacgaaaaagaaaaagaacggtgatcataatggggagatttcaataagagctataaccaccaccaacaccttcaggaactagtacatcaaaatcacttacagtccattccgcagtctctcccgagttactgacgtatatttctgtaccaacatta
8_Unigene_BMK.16680	1289	perfect_SSR_2	(AT)6	1277	1288	ttggaatcttgttgcaagtccttgtggagtcacaacttgttgatttttcgtgatcatctttggcttcttttcccgaaatgggggatttttcattggaggaagctggcgatgaacttgacctgaagacaaagatgacaaccaaagcaaggaaaattccaaggaggagaagcttagcattgaaagttggataggttttggttctcatggtttggctggttttatctggttttgtgtgtgttttttatcagtatgtgtggagagaaataggttaagatgagaggttggaaccctaaaccatgcATATATATATATg
8_Unigene_BMK.652	1930	perfect_SSR_2	(AG)10	1	20	AGAGAGAGAGAGAGAGAGAGgtttcaaaacccaagtttctttacaagttaaacgtcgttggttttacattgtgagacatttatgtgtgtgtctctgtgagtcagcatttcatttgctctgtttcagaaactttggaagtacaaagatctctcccctcccgcagatcttctaccttagaagatggtcttccaactgagatgaccatgctctatttatacaacttactggtgctttagatttgagatatagagatttccaccaatagaagtcggcattttgcaccgcatatttgatagattgatgaaggtgggcttccatct
8_Unigene_BMK.16700	1230	perfect_SSR_2	(GA)9	1	18	GAGAGAGAGAGAGAGAGAgtgagatatggaggtcgggtttttggggctgggaataatggggaaagccatgtgtatgaatctgctccggcatggcttcaaggtcaccgtttggaacaggactctttctaagagtcatgaactcgtggagcatggtgcttctgttgcagaaacccctgcagaagtggttaggaagtgcaagtataccattgcaatgttatctgatccttcagctgctctttcggtggtttttggaaaagatggcattcttgagcagatttgtgctggaaaatcttatgttgacatgtctacagttgatgc
8_Unigene_BMK.16731	1603	perfect_SSR_1	(T)11	234	244	ttttctttcaacaaatcatacattagagagatatcttaggaaagcaatctcccaatcagagaagccacagagacacccaacaagcacttgcctagctaacaagagaaacaacaacaacaaaattaacagctattcattgaagattcaaactaattttttcttcttctttttttctttttcaaattaatttgttgcacctaatttcaaaaggctttgctttcttcagctcagccTTTTTTTTTTTggtcatctaatttacatttcacgtttcttgcagcttcacaaaatgctagaaaaaaaacaaataaaaattagaaaatgctacaaagctccaatgatccttggcttcttgccaaactctaaatccagtaactccatctctctcagtctcttcccaat…
8_Unigene_BMK.16731	1603	perfect_SSR_2	(GA)9	1586	1603	ttgggctgcgggaccacgcctttgtacttggaggaagggagcttccgggactcggcctcgacgccaccagtgccgccgccgctgctgagctcggagtcgagaatcacgctgctggcgccgctgccgacgcggcagagtgtgtccacttggggcgctgacttggcaagcgggtccacacgtgtaacaatacgatggggtggcgaaatggacatggagtagtcgctggttgtgctctcttctgtgctgcttattccatccattgttcttgtttcgttgattatgtattttgtgtgttccaagGAGAGAGAGAGAGAGAGA
7_Unigene_BMK.37580	1773	perfect_SSR_2	(AG)6	1698	1709	gttatctgggcggaaaatctggccgtatggcccagatctgacgctgtccatggttcccggctcgagatccatgaggacggcgcgtgggacgaacctcccgcaactggcttcgttgtagtagacattgactcgctcgagctggagctcgttgtcgccctggtatcggccggtggggtcgatgccgtgctcggcgcagacgacctcccagaacttggcgccaatctggttgccgcactggcctccctggatgtggagaatctcacgcattttggagagcggtggaggagagagagtgactgcAGAGAGAGAGAGaaggtggttctcggagagataaatggtcagggaagaagacgaaggcgcttgagagaactcgggt
7_Unigene_BMK.39753	1201	perfect_SSR_1	(A)11	234	244	cggcaactgattttccagttgcgaatattaaatgacgaaaaacacctgtcccttcctggaaagtacattcaactgccactcaaattttgcagggagaagaaaatatattaaaattacaaaaaagccgaactttcaacaaacacatcgaatatcgtaagtcatcacaataatttttatcatttccaatccacgacaaaaaataaaaataagaacacgaaaatataattaaaattAAAAAAAAAAAttcagagagaatttgattgacgaagcgatctatctccatctctaaattccgttttgctcttccgtctaaacgatcgctgatgatctccgggagagagacgcgccatgagaaccgatcgagccacaaatacctattcaaattttctccagaaaatt…
7_Unigene_BMK.39753	1201	perfect_SSR_3	(GGC)5	813	827	ggcctcgcgaccggcggccttgtagtcgtagctgcacacatggcggtcggagtaccggtgctcggagcagaagagctcgccgcaccggcaccggaacccggtcagcccgacctttctccggcatccggagcaccgattgaccacgcgcctattcggcgactcgtccgatctcgggatctccgacgccgtcgtcttccggaaggtctcggccggggcctcgaagctgaaggatgaggtagatctgggacttttctctgcagaaaacttcaaaatcgccgcggacgaagacgacgatgaggtGGCGGCGGCGGCGGCcgatgcggcgttgaagcacttctggcacatgttgttggtggagggattgccggtgacgccgcagttgttgacgcagcgcgttag…
7_Unigene_BMK.39753	1201	perfect_SSR_2	(AG)9	1075	1092	aacttcaaaatcgccgcggacgaagacgacgatgaggtggcggcggcggcggccgatgcggcgttgaagcacttctggcacatgttgttggtggagggattgccggtgacgccgcagttgttgacgcagcgcgttagcgtttcggggaccttgaactccgtctcttccttctccgctctctgtgccatatttttcattcaaattttgaacaatcgagagatggatctcactcgtcttctctcttttttttcagagatatagatggatggaaaggaagaagattggaggttgtggttttctAGAGAGAGAGAGAGAGAGgaagaaaaaaagttgtggattttagagagagaggggaggcttgggtgggcgatggagcagacagaaatgggggagggggat…
7_Unigene_BMK.34709	2697	perfect_SSR_3	(CAC)7	349	369	tctcttttatgtcttccatttcctccacctcctcctccttcatctcctcctccctaccgcagccgccagccaacctctccacattttcttatcactcccttccttttgcttcttacaacaaagagcattgaaattcgaaacaacaaaagaaagaaagctcacagaattcacaaactctgttttgttctggggaagctttaggcactgagcaaaaatgccccacaccagtgccaaatctctgcaagaaatgggctttgattccctcacgaaccgattccgtgactcactgagttacaacgaCACCACCACCACCACCACCACcgaccacagcaacaagccagatgtcaaacagctcgatctgggttcgcccgtgtcgccattgatgactcggagttcagc…
7_Unigene_BMK.19613	1635	perfect_SSR_1	(A)10	232	241	aaacttagtctctttagaacgttttattggtaaaatacgtgttttgattccttcaattgtaataaattcccgctagctaaaatgataaatacacatctccaaacacacaaggatacattacaaacttaatattattatctaatcatgtcatcaatgtctgagaataaataacgttgtaagacagtaaaaagttcaaatctaaacctttcatcactacaagattttaaacacAAAAAAAAAAtcgccgcactttgaatctagtctagccggcgaaggaggtactcgacttgaacaagcttcgtgagcggcattatccagtctccgtaaagacgagaaactaccgacggatcaaccttgtatttttcacttgcgttgtgtttgtcggttttagcgttggca…
7_Unigene_BMK.2279	2057	perfect_SSR_2	(TA)10	1	20	TATATATATATATATATATAttcatctattatcacctaattaaactacttaatcatctattaccaataatcaccaagtcatcaccatcttgtggcacaaaatcaaattaaaaccccactaggtaacctcacttttgcattgcctgattgataaatgttgttgtcgtcttctaccctgtcaagtcatgtagcaactgtgcccccatcaaatttctgtaaggcaaattattctgaccttcgccatctaatagcgagtactgaaccggttgacattcttcagcatgatctctagggtaaaatagagagctctgtgaggcagga
8_Unigene_BMK.660	1461	perfect_SSR_2	(AG)9	1443	1460	ttgacatgggctcgattcgaaaagagaattgaagtgtcggaatcgctcaaagcttgctgattgattgccctcgtgtagcaatctatggcttcagagaaatgctttttaccctttttcacacactcgttccccttttccttgagttcaatggcagcgctttctttgagggcggcgatggcgtcaaggtcggctttttcgctttcggtttggggttgggaccccttttccatcagcagcgccatttcttacttcaaattcgcctctttgctatgttttgttcttcttctgcaatttgcaactAGAGAGAGAGAGAGAGAGa
8_Unigene_BMK.31982	3479	perfect_SSR_1	(A)10	240	249	ttaacgtcccgcattcaagtagaacacaaggctctttgaaatttccaccaaagattgtctggttctgttacacaggggttcgggtacataatctattgtgtctacactttaacattgcacttccacagccttcactgctttaacgtggcagccgtaacaacttgaacatcttatgcaagtcccatatataatttgctacccttcccgacaaataaatgtctatcaaaatttcgttttctAAAAAAAAAAtattgtacgagatggagaacagattcttagtaccaaccgccgtgtcgtgcagctccttccccctcgtaatgctgtttggtccactcccagcgtcgtgcaatctgtaggttcaaccagccacaatgctcgccattcttgcaccaagtctgg…
7_Unigene_BMK.2852	1369	perfect_SSR_1	(A)12	222	233	aagaaacagaggaggtttgactgaccaatccaaaagctcatctctgaaactcaggggatgagtcaaagaccaacccaactcagaactcgaactcagcacaggaaagtcacttcctttctctctctacaacttctctctctagttctcgctctgattcatctaagctaagatttattcaggtggaccgttatccttaacaatatgaacatagcctgttaaccAAAAAAAAAAAAcactatgaacatagctcagaaagttgtgggaaagtattcttaaaaacaaacgcttaatttatggaaatttttaaagagcagacttgaatgctaagttattatgttgtaataacacacttggattcattaatgcaaaagcaagaagctcctgattcctttcaaaagc…
7_Unigene_BMK.39650	2530	perfect_SSR_2	(GA)9	2441	2458	cggtcgtcgtagaagatggaggtgacagcggtgtaggaagtggaaccactgtcggagtcccacttggtgattagggcctcagcgatttcgatgttctcttgcattagcgagtcggagaagctgtggcgcggcgacgaaggcaacatggcggtggttctggagggagagtttgaaggcgacggagacggagatttgaaaaacagagtcctcattcctttccttggcatctgcagattccagaattcaaaacccaggttccaaaattcaaaattttgatcggttgattcgggatttggaggtGAGAGAGAGAGAGAGAGAggtatgaaggtatggaaggtgaaatgtttatggagggtatgagaggagtgaggggaggtatgaaggtataga
7_Unigene_BMK.27525	2008	perfect_SSR_2	(CT)10	1989	2008	gggggaaaatctttccgcttgcccggcaaagggagctatggttatcatacaggatcctctgatcacagtttttgtcacagatgtgagtggctccagttagcttgcagaggtacatattcgcgcagacgtgctcgttctgacacttccagtcgcatttgtgcacaggatttgacccatcacggcccaaaattgtcgacagataaacaacattcgttggtcctgctaccacagaattgccatccacctccattgcaattgcgctgttcttcaacgctaacccagcagcaccaccacctactcCTCTCTCTCTCTCTCTCTCT
8_Unigene_BMK.13772	1410	perfect_SSR_1	(T)16	96	111	cagcaattaaatatggattggagtacacagggaaagaatacaaaatagttatagccaaagtacgataaatccttcgaaactatatatatgtagggTTTTTTTTTTTTTTTTccaaccaagcaagcacaagctaaacaaaacagcatcccaaactgatagagctaacaagataggctcacaaaaaaccaaaagccaacaaaaaagcattcagtaattctatcaaaattgcgacatatgctcttaaccaaataaaccctaacctctagttttaagccggcccagattttttttcctctatgccgcaatgcagtccaatcacctctgccttacatacaacacatagacaacagcagctgctgcggcaacaacgacaccagtagaccctgccacaactggcaa…
8_Unigene_BMK.16964	1493	perfect_SSR_2	(GA)10	1	20	GAGAGAGAGAGAGAGAGAGAtcgacccatttacagagacagaatgagcagcgacaaggctccgaatccaatcgctgcttctgctgcagcatcccccacaaatgcatccagtaatactaccactggcggtggtggctctgctgccgttgccaatgctaacgtaagccttcatcccggcgttgaaccctgtaagggcatcaatggccttgacaagctcgtcctccatgatccacgaggcagttctgctgaggtgtatttgtatggggctcatgtaacttcatggaagaatgatcatggagaggaattgctgtttgttagcag
7_Unigene_BMK.13328	1488	perfect_SSR_2	(TC)9	76	93	cacaaacttgccaccacgaaatagacaaaccctcttcctcttccatttcgcttcccctctctcgctcccaaaattTCTCTCTCTCTCTCTCTCctctgtaaagatgagcaagggacctggactgttcaccgacatcggcaaaaaagccaaagatcttctgaccaaggactacagctccgatcagaaattcactgtctccacctacagcgatgcgggcgtggccctcacctcaacagcagtgaagaaaggaggactttccactggggacatcttgacacaatacaagtacaagaacacggtggttgatgtcaaatttgatacagaatcaaacatctcgacgaccttcacgatcaatgagattgtcccatccacaaaaactatagcttcattcaa
7_Unigene_BMK.40090	2316	perfect_SSR_1	(A)10	2188	2197	gttcttagcctccagcggatgctcctcatcgatgtggcagcaaagcccaacgacatcaaaatcatcggcgcaaaaaggacacaaaaactcggcctttaaatcatcgtccccgtcagtttcttcgtgcgaaaacagatcggatcgcgacagataccgcctcgacgagggggtcgagaagagactgctccacgaattatcagagtccatttcttatgcagtgcaaaatcaaatcacggcgacggcgaattcggagctccaatcgaaacttggggttcgaatttgtgaagtttgaaaccctagAAAAAAAAAAttggagacggtagataaagcgagtgtggtgtgagagtgtgaggaagcgaccaagaaattgcgagaagagagagagcacgcagcagagac…
7_Unigene_BMK.18436	3726	perfect_SSR_3	(GAG)5	2905	2919	tgtgcataaccgtggcaggacccgcccgggcaaaatccgtccttgtttcgacggtgggcgccttctccttcatctggtatgtctcaaatccagacccggatgacataggagggggataagaaccgccgccgccaccgcctcctccaccgccacctccaccgcctccgccgccgccgcccatcccagtaccgatggtgtggaaagttctcacttccttttccttcttcttcttgatcttctctcccccaaactggtggtgatgaatctcctcatccatcctattagtattgatttcctgcaGAGGAGGAGGAGGAGcagcctctgcagcaccaccagtgctagcagtaacaaattcatcatttagtactggcggtgcttgcggtggcggagcgaagtcac…
7_Unigene_BMK.35875	2763	perfect_SSR_2	(AG)9	1	18	AGAGAGAGAGAGAGAGAGatggtgaagaacataagtgaggtgggagtggaggactttgttcaggcagggctagacgttgaagaggccaaggatttcgaaacagtcctcaaaaatacaatctcccgcacgaacacaacggacccaaaagagatatggcggcagatagtgtctgagagattgctgaaaccatcacaccctcatgagctgcaccagttgatctactactcagtgtatgccaattgggatgcctccaccaaaggccctcctctctactggttcccttctctataccagtcacggcaaacaaacttggggcga
8_Unigene_BMK.17077	3061	perfect_SSR_3	(TCC)7	804	824	tcgctttgtgcgttcgagctcctgttttagagaagagaggcagttttccatgagttcactttcttgtctggctttttggaggctttgttttgtgtcctcaagttctgctctcacagttccaattctggataatgcagggccatgcccattttcatttgtttcgttctgcatctgtttgagctgggtggcatggagctctccggcaagaactttttctccgaacaacgcaactgcctctttgacggagcggaacggttgcctcgtatcgatctccgccctccttgtcctcgtcacttgcatTCCTCCTCCTCCTCCTCCTCCtctggagacgacttctttgaagatgttacagcctttcctgcaaattctgctcgtactactgcccgtctaaatctgctt…
7_Unigene_BMK.26016	2560	perfect_SSR_3	(TGC)5	2153	2167	attccagaatggtggtctgtgatcctgagccgcctctgcgaaatgggcgacgcccttctatgaaaactacccgttccagaccgatccatcctctcggaaacgggactatgagacggatcggatagatggggcggcagagaaccggagtgcgccgatcttgggatcctctccctctctctggctttacgattactcgcctccatcttcctcagccgcctctcgtccgacccttccttcactctcggagacatatcgttcatttcccagagcgtggcggcgagcttcctcgccgacacgggtTGCTGCTGCTGCTGCttggacctggcgccgccgctctgggagtagttgggggagtccatggcgcgcaatgcagaggccgtcggggacctggagctcatg…
7_Unigene_BMK.38053	2135	perfect_SSR_2	(AG)10	1	20	AGAGAGAGAGAGAGAGAGAGttgtactcgtgtgtgttgtgactcgtgagagaccaagtcaaggagagaacaccgccatctttgtgtccaccagaatctttcgcagaagtgctttttccttggtgcttttccttttctggagcaaaaacctcaaagctttgggcttttgattcaaagttccagcctttggggctcagttctcagttctcagtttcccactcttggataccagcagtcagttcatcgactgacagtgaatgtgaacattaagctgaatgggctcaaagttctccttatgtgcatatgatgttcctgtaatgt
7_Unigene_BMK.25293	2510	perfect_SSR_1	(A)12	2487	2498	aatgggaaaagccaatgagtttgctgcgaaaattgttttgctgtcttttgatgctgccgggcaaagttgccaaggcaaatgatccctgattctctttccaagctgttactctttggtaacgaaaggaacgaaatgggggcgctggatttggtacttttttgtatcgaagttttgtgtcttgtgatttttcttggaccctgatttgtataattagcttggatttgtgtttcctgtattcgggctaaaatcctgttcctgaattattgttatggtttaataaaatattgattttcggcaaagAAAAAAAAAAAAtcaaggatcaat
7_Unigene_BMK.35584	2672	perfect_SSR_2	(GA)9	2654	2671	tgaattcgacgacgtcgtattgtgaagggagttaaacccgagaaataaaccaggctgagcctccgtgtaaaccatcagcaccaaaatttgtcaaattttgaaaaagcaggggctaaaattgaaaaaccaaaatgtcgagggtctcgaaagagagtatggatttttagttgcagaagcaacaacagtagcagcgacaacagcggaagaatgacgatcgtgcagcagtctcctgtgaagaggcagagttttccatgcacaaacccaagaagtcgccggagattggtagcaagttccggtgagGAGAGAGAGAGAGAGAGAg
8_Unigene_BMK.35045	2509	perfect_SSR_2	(GA)7	10	23	agagagagtGAGAGAGAGAGAGAgctttggtattggagaaggaagattactagtgctactagttgatgattttgcttgatttggtgatgagaaaatgatggggttgtggtagtggtggcggaggaggagaaggaaggtgggccttttgagttctgaccatagaaaaaggagattagataaagcaggaaaatttgggagaggaggaggaagaaaatataagagatcccctttggattttgatggtctttgttgcttgtatttgtcaatgagaaggtttagccaaagagagtaaaggagagagaaaaactcttccttcctctctc
7_Unigene_BMK.37653	1260	perfect_SSR_3	(GGT)6	463	480	gaagaaacccatctgccagaagcagcaatagagccaaggaagcggaaaatagggaagaagaaaggctccaaggcaaagaagaaagcgaagatgttacactcgtcagaggaaatcagagccatgaagccgaagaagtttaacaataaaatgaagaaactgtttctgaaacgagctaaggactacaattcggagtcggaggaggaatccaaacaggaagatgcgaaaccgaaaccgttgggaaacaatgaggaggagccgagtggcggtgccatgtcgtcttcaggagaagagtcggaggaaGGTGGTGGTGGTGGTGGTcgcaataggggtgatggagtttcggatgacgaggagcacggcgagattctgcccggaatcatgaagttttcggagggttgc…
8_Unigene_BMK.24249	1325	perfect_SSR_3	(ATC)8	1302	1325	cttcatcttacccttactccaacttccttcctctccttggctctggccaagagtgttgcttgactccgtattgttcccgtactcgtgagacttatcgagttgtaacaaattaatgacagtcttcactgttgataattgcacgtagccaccgtcaagcagtttgtgtcttttgtttggaggatcagattcagaactaaacatcttctctgctacttcctcaatatcttcgttctttccataattttcttgacggcagaatggagagtgacccgtgctttttacttcatcatcctcccagcaATCATCATCATCATCATCATCATC
7_Unigene_BMK.248	1968	perfect_SSR_1	(G)15	1954	1968	cctcaacctgtctcgcctttccatctctctttctccaaagagagtaatgggttcgccgagccgccgaagacgagccctcacggccatgtcgttggtgggaacagcgagagcagaagcacggcgcttcatcagcagctcctgcattgctttctcctggcgctctctcactactctgctctcttccgatatctcgtactccccacccgaaatgccggtagctcgtggaggctcctccaagtcggaatcatcggagtcacttgtgctcgtcctggcttccccatttattggcggcgggggggtGGGGGGGGGGGGGGG
8_Unigene_BMK.17253	1656	perfect_SSR_1	(A)11	657	667	acctctctttgcgtttctcgagaaacctctgcaatgacctagaccgagtaattggtagatctgcataatttataaaaataaaaatacatgaggatgctatgacttaaaatactaatttgagcattaatattgcaggatattactagtaataccactatatataatataataggataatacttgtgttccactcataggaacctacttgttctcagacttatgattaacgtagttttgctatacgaatttcataatcagaattgttcatactttttattatcaactaaaggtcatttctacAAAAAAAAAAAtcaattaatttgaaaatagtttaaccattcgtgcctattacgattttgataacaatcagctttctcatgatgaaccgtcaatttgttt…
7_Unigene_BMK.7683	1004	perfect_SSR_3	(AAG)6	1	18	AAGAAGAAGAAGAAGAAGaggaagtggtggaagatgaaatggcttggtcttctgtaccttttcttatcggtttctctgcaattcggtggtgtttcttcaaaaaatcagggtcatgaggattctgcagccacaagaactataaagagagaggcgggagatccaccggaggtacattgttcgagagaaaggagtaaggcggcatggaaaataattcaggagtacctgatgccctttgtagagaaagagcggtatcagatttcaagaacatgtaagctgcaccccgacaatgatctgtacagagatcaggaagagcacaaa
7_Unigene_BMK.7683	1004	perfect_SSR_2	(AG)8	874	889	tttccagtcaaacagggtccagcagcaagccgtcttcacgagttcttcttgcgccaattctgtgatgcccacacttgtactggacggcaaaagcccttctctcgtggccgcaggaagaagagggcgagcatatcctaccttgttatttccattctgactctggcattgctcttcctgttctactcttacatttacatgtacagcaggggagtgaaaagaggaactcaagaactgaagcgtgtcacgccaatcggaaggaagaaaaaaccctcctagttacggctttcattgaaaagcaacAGAGAGAGAGAGAGAGctcctccttagtcaaagagaccgaatcccatgtcatcatcagattcttcatcggattcttccttcttagcctcctctttcttc…
8_Unigene_BMK.17263	1406	perfect_SSR_2	(AG)10	1386	1405	tttccattgaaataaggagggttatggagctgaatccaagaaaaagtgaagatccaggtgagaaagtgaggagtgggaaagaaaacccagaaatttcttgggaaaatcttcaagtgggtggttttgtttgagtacaaataaggaaggagagaggttggaactgtggttgctgctatcagaaggacatgcaatgatgaaggtgatgtggtgtccctgtttgtcactcaaaatgtggaggaaaaaggaaaaagaaagcttaaaagaaggtgcggggtgagtgaaaagagagcaaacagcggaAGAGAGAGAGAGAGAGAGAGa
7_Unigene_BMK.32317	2656	perfect_SSR_2	(CT)10	2637	2656	aacgaggtcgttcagggcagcggaggagcagagagcagaggagttgcagcactgaaacaaatcaagaagaagaaggaaagctcagaacagcagggtcttcaatgctgaggcagtaatgggtgaaataccataataacgtacaccatttacaaacgagagacccagaagaaggagagcaaaaaggctaaacagacaggacggttatggaagcggccattattgctagtggctctgctattctccctcctttttcttttatctttttttactttttctctgtaacgactgtgaattttaataCTCTCTCTCTCTCTCTCTCT
8_Unigene_BMK.17284	1604	perfect_SSR_1	(A)10	186	195	taaaactgtagtgtgttcttctttaccacgatacaaaaggctcaccaaattttccgataaaatcatccccaaaaaatccaatctttgaattcaatcccccactctctaaccctaaatttcacttttccagatcaaatggaaaaaccccaattcaattagcttcgaaattcagtaaaattgaaaggAAAAAAAAAAtttgaaaaatatgttgagctcaaaccaataccaaccctctccctccgacgcctcgtcgccgcttttaggccactccatcgccgacaacatcgtccggagccggcgactcatccgtcgtccgccgcatcctctgcgcggcgcagcgagcttcctgcgacgggcgagcagccgccgcatgatgctgcgagagccgtcggttagagt…
7_Unigene_BMK.34912	1012	perfect_SSR_3	(ACC)5	59	73	atacactagttggcttcctttttcgcgcacattgccttttcgatcgcttcgaaagcaaACCACCACCACCACCtagaagaaacattcaacacccgccacagccctcagccgtcgtctccggcgatccatctgaatctccgatctcatcagagagaaatttagggagatatgagcaacgtatttgaagggtacgagcgcaactacagtgagctctccgccaacctcaccaaaaagtgtacggcagctggtgctctcgatggagaacaaaagaagcaaaagatttctgaaataaaggctggactcgatgatgcagaatctttgatccggaaaatggaccttgaggcaagaagtttgccaccaaatattaaggctg
7_Unigene_BMK.38356	1334	perfect_SSR_2	(CT)6	1267	1278	aagcgcgggatggctcaggaaagcggttaaccaaaagtcagggatggacttgatgatatcatttcgcttatcgtagaccggcctgcgtacctcattatacttctgctccacttccaggactttatcactggcttcctcattgatcttttcgagctcgtcttggacctcctgcaacttctcgatggagaggacgagcttctcatcgatgtggtcagcgttctcatcctcgggtttctctgagagcttcagcttcttgcccttgtcagccaccatctttgttcgaggctctgaattctgatgCTCTCTCTCTCTaaaaccctaccgctctctctctccctctctctctgtgtctcgctcctcgagtgaca
7_Unigene_BMK.36143	4160	perfect_SSR_2	(AT)8	1153	1168	agactcgctggtgatacccgaaaatgttgagtttctaggacaaaaaatcgaactcgcacccttcaaaggtttgctcaattctgttcaagacactgcttcatctgttgtaaagaccatctccagtcaaccccctttgaagttctccatctcaagtagcagtgcccagtcgtggttgctaaccacgtacctcgatggagagctccggattagcaggggagacaacggcagtgtgttcgtgctaatcaaggcaggcagccccctcttgactccctgaacagaactcggtatagcaacgttgtgATATATATATATATATgtatatacgtgttcaaggacatgagatgtaattttctacaatgaatgaataaacagaatatgtcttgtgaaacaatgttgtac…
7_Unigene_BMK.36143	4160	compound_SSR	(CCT)5ttatccggacttgggaccggtagtgtaatataagtcctaaattattatatgtaaataaaaatgaagaaaacaaatgattgcaacaatacaaggacaag(A)10	1496	1618	gtaattttctacaatgaatgaataaacagaatatgtcttgtgaaacaatgttgtactttgtagacttaattaggctagccaagtcggctagtttgcacctaagtttgaatcttcttagtgtaatttagaatttaaattaaatttgatacaaacaacaacaaagtcttatcccattaagtgagatcgactatatgaatcctagaacgacactacactcagttttgtgttcattatcataagaattctatgtgagactagagtgtcggttgtcgactacatgacttgtcgactacatgacgcCCTCCTCCTCCTCCTttatccggacttgggaccggtagtgtaatataagtcctaaattattatatgtaaataaaaatgaagaaaacaaatgattgcaac…
7_Unigene_BMK.36143	4160	perfect_SSR_1	(T)10	1740	1749	ctatgtgagactagagtgtcggttgtcgactacatgacttgtcgactacatgacgccctcctcctcctcctttatccggacttgggaccggtagtgtaatataagtcctaaattattatatgtaaataaaaatgaagaaaacaaatgattgcaacaatacaaggacaagaaaaaaaaaatctagaaaataatccataagggcaattttaatgagaaggagctattttggcatctgcctcttccaattttggacaccaagcattctcttattcaccctttattttttaacttttaccatgaTTTTTTTTTTacctcaaatttttagctcatctgctcaccaattagatcaagacccaccagtaaaaatgacacaccttggaatagtaggaagtaaaagtg…
7_Unigene_BMK.36143	4160	perfect_SSR_2	(AG)11	4138	4159	aagcttcacacttttactgttctgaagtagtaaaaaattagaattcaaatccaactatgaagtgaatctacagaaaccagatcacaacgttgaaaatctcaaaaacccatttcagaactgagcacataaagcagaaccagcactaaagactgaaaatttggcacaaaatattgaaacccagaaaccaaaagtgagagaactcacaaacccatttgaggtctggtacaaaagaatcgatcaaaaacagcaacaacttgacaaaaaccagttcaaaccaaatgcagcaatgcagaaaaccacAGAGAGAGAGAGAGAGAGAGAGa
8_Unigene_BMK.17508	2154	perfect_SSR_2	(AG)10	2134	2153	cttggcgatgtcaacaaggatctttgcggcggggtgaacaatatcaagcaacttcatgatggtggcgccatcgttggaaatagtaacactacccttgtcgtcgtgaatgagcttgtccatgcccctagggcccagcgtggtcctcaccacatcggccaccgccgtgcaggcgtttatattgctcaccagctgcgccttcccttgcgacgtatccgtaccctccttcaacagtatgatctgtggttgcagcatggatgacattgttgcagatgcggatgttacggcggcgaatggatgcacAGAGAGAGAGAGAGAGAGAGa
7_Unigene_BMK.29	1263	perfect_SSR_3	(GTG)5	1042	1056	cttctcttttcaccacacaatcccatggtaaaagctgaaggaataatgtgatggtctgctgcttgctggtccatctcaactttgcaagtactgatattattgttgttcttgctttcttccaactccaagcagctgctgtggttttcactcccaagaaaattaccaaactcttcatcttccaccattggagggtaatcttgatgatcttgtggtggaaatggaggaggggtagtagtgtcattgatctctgggactgcacagagcccatcaacaacaaaagggtaggaggaggaggcagtaGTGGTGGTGGTGGTGaaagggcattcttcaaagattggttgtgtggtggagaatccaacaaattgaggattaattgaggaaaccagaactgggttctct…
8_Unigene_BMK.38829	1697	perfect_SSR_2	(AG)9	1679	1696	tggaggagtcgcagatggtggtgtttgtggggaggatggaggggtttctgcaggggtctttggaggtgggaatgttgagggactggagggctctgagttgctttgggtcgagtgtgcttgaagatggtgaggattgtgaggtagcgctggtggtggagtttggtggggtgtgggaggaggtggcccaggtgggagatggggttgagggaagtggtgctgtggctgagaaggcggtggtggagacgaggaggtggagaagtagagtgagaagcaaccgtggtggttccattttagagtcacAGAGAGAGAGAGAGAGAGa
7_Unigene_BMK.5901	1358	perfect_SSR_2	(AG)6	1344	1355	atctttcccttagagatggcaactgaactcaaggagcttcttggaccgaaaacaaaattggaagtgataaagaacacatcgcatgtaccccaagttgaaaatcctgctcaatttaacaacattgtaaaaagtttcttgtgcgactcttgaattttttcttttggcctggaggatttgaaattgttatattatttaactggagaagtacaatactccctatcacttgaaatacaaataagaatatgtttgccttgacacacattcttagtttgtgttgcggactatttttatctgacaattAGAGAGAGAGAGgcc
8_Unigene_BMK.17653	2592	perfect_SSR_3	(GCT)5	2504	2518	taggcgtaaccccaggatgtgatagaggcaaagacgatccagcagaatttgcagctgggcttcctaacaatccatcaagaggtgggtgccgaaacgcgcatttcaaattcaagcaactgccattcaaccagtaccagcaatccctggggttgacccgggcatactcactgtgtctgtattcgcattcacttccctttttgcaggtgagaggcgaggcaagaaagtagacgcaatcggtgttcctcttcaaggcctcctcttcagccgaagtttccggttgctgcggcggtttctgttgtaGCTGCTGCTGCTGCTgttgtggttgcggctgtggttgtgcgccgactaccatggcgactactgggttgagactccggcggatcgtgacg
8_Unigene_BMK.17671	4575	perfect_SSR_2	(CT)8	1	16	CTCTCTCTCTCTCTCTcctctctgaatcgaagcgaggcgaaaggcagagagccttttatctctgttaacccagaaaacctgggttttgaggctgcattttgaggatttggggatggaaaatggtgataagattgctggtgggtctgaagtgggggagaacaagagtgtggctgttgtggttgttgatgagagggttgtagaggggtctaatggactcaaagatgacgccgaagatgaggttttcgaggaggcaatagagacacacgaaaatttgcaggagcaggggagcaaaaatgatttagtggatgctgctgct
8_Unigene_BMK.17671	4575	compound_SSR	(TGA)5ggaggaggat(GAG)5	436	475	tggtgggtctgaagtgggggagaacaagagtgtggctgttgtggttgttgatgagagggttgtagaggggtctaatggactcaaagatgacgccgaagatgaggttttcgaggaggcaatagagacacacgaaaatttgcaggagcaggggagcaaaaatgatttagtggatgctgctgctgttggtgaagaaagaaaggctgagacggttggtggtttggggttggactctcttatagagagtcctaatgtcgaaaagtttgaagaggcaattgaagttcctgatgaggttgggaaatcTGATGATGATGATGAggaggaggatGAGGAGGAGGAGGAGacaatcatggctgctgaagtgaaggtggaaaatattgtgggtgggaacagcgatgatga…
7_Unigene_BMK.4026	1532	perfect_SSR_2	(AG)6	1491	1502	aaaactattttcagcaacattatttgcttctagagttgtgtcatccttaagaactttcccctgatgaataagcatctgctgcggggcagggtacacatctgcaccctgtaccgtctctataattgtcttgacatcagcaaccgtctcttcgggtttcacttcgatctcgaagttggtgcccttcaaagtcttgacaaaaaccttcatcgtctacttcaacttgtacgattcggcccaattcgtagagttccgattctccggcaagactccgatctctggttgccgccggtcacgttttccAGAGAGAGAGAGgagagagaaacgcgagagagagagcacgaa
8_Unigene_BMK.17801	1498	perfect_SSR_1	(T)11	1278	1288	aggtcaaagccgtagacactaccggcgccggtgattcgtttgtgggtgctctccttgcgaagatcgtcgatgaccattctattcttgaagacgagaagaggttgagggaggtgctgaaatttgcaaatgcatgcggagcgattacaactaccaagaagggagcaatccccgcacttcccaacgagtctgaagccctcacccttttcaaagcaaaataaaagaagaagaaggtgatggatatcaacagcaacaacaagaagggaatatctgtctgtttttatttttcttcttaatttttccTTTTTTTTTTTcctaagtttgtaggagctttgttttcgaattttgtgttttattgaagagggattttccagcattagtttggctgcgtgcattgatgaa…
7_Unigene_BMK.40804	3685	perfect_SSR_2	(AG)7	1	14	AGAGAGAGAGAGAGgctataaattaggttagggcaccaaaaaattgaagtttcgaaatgtcatctctgtgaacatgttgaggggaagagaaagcttgatccgattggtgggcaaacgccggcgcttccttccccaccgtcaatcactcctctcctcccctacccagagctctctgaatctgtgcaatgatgaaaatggtaaaatggtgtccgttgatagcgtggaaggatcgtcaaatcgagatgaacaagaaatcactggaaacattgagagtgttgtgggtagaggggttgcagatgatgagagagttactt
8_Unigene_BMK.17850	3256	perfect_SSR_2	(TC)9	1	18	TCTCTCTCTCTCTCTCTCcacttgctctccgccatgttctaactagtaacttctgttcttctcagtatattttattttttgttccattattagggtttgtttgttggattcacttttcctttttattcaaattttttttcgtgcctctgcaactttatctctttgtaatcactcacattctcaccacctttttcgagtttttcctcttagccaatttttatggtctctccatctcttttccatcttttcacaccgccatggaggtttcccctctccttctctctctcctcctcctcctcgtcctcctcgtcccctcct
8_Unigene_BMK.17850	3256	perfect_SSR_3	(CTC)5	285	299	tctctctctctctctctccacttgctctccgccatgttctaactagtaacttctgttcttctcagtatattttattttttgttccattattagggtttgtttgttggattcacttttcctttttattcaaattttttttcgtgcctctgcaactttatctctttgtaatcactcacattctcaccacctttttcgagtttttcctcttagccaatttttatggtctctccatctcttttccatcttttcacaccgccatggaggtttcccctctccttctctctCTCCTCCTCCTCCTCgtcctcctcgtcccctcctctgctcaaatgccaggatttgtgagtttggattgtggaggtgaagaaattttcactgatgatctgggtctggagtggactc…
7_Unigene_BMK.14680	1489	perfect_SSR_2	(GA)9	1472	1489	ccggaattggagtcccggccaccgcctggggagagcttaacctgcgaaacgtacatccactggaccaaggagaaggcgatgccgatcaccgcgcacagcggaatcaaaatctccgccccgagatctgggagtatcgtcgcccccatagctccttcgcctaacagaggaaacacagagaaacagaggaggcttggagttcaagagcgagaaagagaggagagagagagtgacggtagggactatacaaatggcgaaattgagaaattagggtgtcagctcagcttagattgagttggggatGAGAGAGAGAGAGAGAGA
7_Unigene_BMK.14947	1158	perfect_SSR_2	(GA)10	1139	1158	tcgaatttccactgggtgaagctttgggaagtggaggaggaagaggaggcggagtcgggtttggaggggtagtggtggtgggttgacgggtcgggcggctgaggagtaggaggtgatgaatctaatgagagtgaagtgggtagtgggtcggaggaggagaaagggagcggcggagggtgaggggttgtggggctgaggacggtgcgggtgcagtggcggaagaagccgcaggagaagagatgggttttgagctttgggtgctgagttttcatgggtgctgagtctcactctgttgccgatGAGAGAGAGAGAGAGAGAGA
8_Unigene_BMK.17949	2363	perfect_SSR_2	(AG)10	2343	2362	tccaaggcgtattcttccagtagcaaatccttcgccttgaggccagtgtggaagaggtgaaggcagagagaagggccgtggctctgagtaatcatacaattggtactcactgctgctccaccaccaacactcacaccccaacatcttcaccctctcaaattcaaaaacctacaaaagtacttccaagattatgctcctcactcaccctttcaaatttctctccatccctgtttctgaaatattttagagagaggaaaaaagaaagaaagctctttcctttctctctctacacttgaggctAGAGAGAGAGAGAGAGAGAGa
7_Unigene_BMK.6421	1217	perfect_SSR_2	(AG)9	136	153	taacgttttactttattttcatagtcatattaaccaaataacaataggtacaaattggccatcaaattacaacagatcatcgttataattcagacagataaattaaggcagaggagaaaaatcaaagagagatgaAGAGAGAGAGAGAGAGAGtctacttcccatctgtattctttcagctttaatttcaagtgtcagggcacagaaacacctgttcctcaagggcattttcgaaaatatgaaaccagcagtaggcaactcccatctctctctgtcttggatttcttcctcttccgttgtttgctcagtcgtagatctgtgaatctgccaccacattattaattccaccttccttttccgtttacttgtccgtcaaagtaaacagagaataacagaaaa…
7_Unigene_BMK.37891	1356	perfect_SSR_2	(GA)8	187	202	ggaatcacccctatacagaaaagtgtgtgcgtgggattggagcatgcatacactctttccagtttcaaagcaaaagaaaggaaatacaagagagaggagagagggtgtagaactagtgggttcatcgaaaggtcggtttcttttggagggtaaaaacaagcactcgattaggagtgaggggaggagGAGAGAGAGAGAGAGAgtaccaaatatcctaccaaattccgatcaagtcagaaaccagtagtttcagattcaaatttccatctcactggttctgaatcctgatcccaaatctggaagatggagaaggaaccggcggtactgactgagcaagaagagacggaagctgaatctctggagcttgttctttttcaagtgcctgaatgttacgtatac…
7_Unigene_BMK.23407	1847	perfect_SSR_2	(TC)6	17	28	aataccttgaatgtctTCTCTCTCTCTCttcttgctatttcctccctctttcctttcctgcagcatattcttattgatagtattgtctttgccctattagctatatatatgcattgcacagagcctgagtcctgcaaattcagaaagattatttgcttctactaattccaagccttttgatcttcatcaacaatggacgcaacgtgggtgaacacttctctcggccttaatcttgttccgttctgcagtgccgatgatcatcaagctcctgccactatgcaacacgagcttgaacgggattatgctcaattccaagggaataacgcat
7_Unigene_BMK.1034	3648	perfect_SSR_1	(A)10	62	71	ttacaatcacattattgataaaattaacttcacaaaaattaaatcaaaggcagttaaaaacAAAAAAAAAAcaaaattgcaaagaatataagcagaagggcattcataagtaaaattctagagtcagctagagcctctcccatttccaactatacacacctaaatcactgcctgccggatacaacacagactaccaatacaaaaatttaaacctgccaccatcgctcgtttcgacaattttcgacgagggaaaaccacattcatcatggattattcagtgttcggatctttgtcttaatacgaaacttcggagtagcggaaggagtagcggaagtggtaccttcagatgccgcaggcctggtggtttcagc
8_Unigene_BMK.18025	1437	perfect_SSR_2	(AG)7	1407	1420	ggttgactgacgtaaagcagatggctttatcgagtccctttatgttcaagtatgcaaggcacctggaagcccaagggcaagcatatgatacatacagatgatatcttccaggttctgccggaaattgcgaattcgggtgccgcgaaatgaagttacgaaatacagaagcagttctcacaaatgcacctgatagtgaggtctcgtctagtgcagatcgagccatttgattgtgtgctgaagaatgaataccttgaaggcttgaaggggatctgagggagagactcggagaaatagagagcaAGAGAGAGAGAGAGgtgatgtagtgctgttg
7_Unigene_BMK.9690	1005	perfect_SSR_1	(T)10	259	268	attgtgttacaacactagcttattcactctactgggatgaatttttcaggcatacctttagtatatctggaggttgatgttcaagtcattgtttaaagctgcggttttaataatgaggcgtattcgtatcattttcagagctttcgctatatctattgctgggtgtcctatgtggcttggtttcgttaacctatcaaggtgcttatcatacatgttggtatttgttgacaatcttcacaagaccgttggcctactaaaTTTTTTTTTTctccctatcgtgggtggcttggctattgggctgatggcattggcatatcctgaaattctttatcggggtttcgagaatgttgacattttgctagaatctcgactacttgagaaaggcctctcagctgatca…
7_Unigene_BMK.35281	1756	perfect_SSR_2	(AG)9	1	18	AGAGAGAGAGAGAGAGAGatgggggatttatacgctctggattttgatggagttttgtgcgatagctgcggagagagctcccaatctgctgtgaaggctgctaaagtgagatggccaactctattcaacggcgtggattcagctttggaggattgggttcttgagcagatgtacatagtgagacctgtggtggaaacagggtatgagaacctgctactagtgaggttgctgctggaaatgaggataccttctataaggaagtcctccgtagcggaagggctcacagtggaggggatactggacaagtggtcggaactg
7_Unigene_BMK.28985	2260	perfect_SSR_3	(CTC)5	1890	1904	gcatctttccatcagtattcccatgattgtttccaacagatatctttaaatcatcgacagaattctcaagattgcgggctctgctctctagttgtgttagtcgtgcactaacaccttccaacacatgtagcaaattatcagtatgcttcttcatggtttggtcaatctctgacacaattgcggcattgcggtccttctctaaaataagttttccaggttcaagggaatccattgaaccataatttctgatcggagatgcagtgttcgacttggactcgccagagttccaagtcctagtcgCTCCTCCTCCTCCTCcgagattgggcgccgcatcgaaactcggcgacggggaagaagcaccgacgacggggcgaatcggctggaaatcgtagctgggaa…
7_Unigene_BMK.28985	2260	perfect_SSR_3	(TGC)6	2132	2149	tttctgatcggagatgcagtgttcgacttggactcgccagagttccaagtcctagtcgctcctcctcctcctccgagattgggcgccgcatcgaaactcggcgacggggaagaagcaccgacgacggggcgaatcggctggaaatcgtagctgggaagcatctcctgatactccttgttggaaatcccacttccatggccgccaccgccgacctgatactcttcttctcctccgccttcgcggtggctgttgctggtgttgctgtccatcttcatcaggtcgatgaagtcgtcgttctggTGCTGCTGCTGCTGCTGCgtcgatccctgcgacagatccattatctgcttgtccataaacgacgtcgttctcatcgaggaaatcaaaccgcgggcggag…
8_Unigene_BMK.18082	2325	perfect_SSR_1	(A)10	14	23	ttcagttacaaccAAAAAAAAAAcaattttactggtaataaataaaatcaaattacttggagcttggaaactaaacatataggttgccgcttgtctttcttttttcgtgtaatgtaacaaaaatgaaatgcctgtcttcccatctttcaagccctccctgttctaaacctatcaactccttacacaaaagggaacggtggacaagaaagaaactgcatccttttgatgcatggagaccaattttcacatcggataaagattaggtggagaatatggatttatacctacattttaaaggaaaaaggccgtcagttggacgccga
7_Unigene_BMK.36576	1288	perfect_SSR_1	(A)10	1173	1182	cctccaccacgcccacgtccaccaccaccacggcctccactacccgtagaattgtgagaaagctccacacgccatccatttttaccattcaaagcttgaaccgcgtctagagcatccctgcgatcgtcgaattcaataaatgcatatcccggcggtcttcgtgcaacccatacatttcgaagaacaccgaacagccgaaattcatcttctagatccctctcgttcactcgaggatccaaattcccaacataaacccgagtcatcgtcgcaataccaccttcaagtcttcaaccttaagagAAAAAAAAAAccctagaatttgtgaaatttgaacgatcggagcgacagggatacgaattgggtgctctgcgcgtggaatcgcagagctcgaataaaccc…
8_Unigene_BMK.679	1060	perfect_SSR_2	(AG)7	1047	1060	ttccagctcaaataggaatttgagctcatcaggatgaacggaaatcaactgattcccaccgccggcactcatgatggtccaccaccaaagatgcaaacaattttccgtctttctttttttttccaaaatttcaccaaacaatctcaaaccaaatggcaggaggaggtacggattgctcggtccaacggcaaattcgacctcagcttcggggattcagccaccaagatcgggttcggtccgagcgatcttcaacaccaaaaccaaactcaactcctaattagattttagaaaaagagaggaAGAGAGAGAGAGAG
8_Unigene_BMK.18237	3048	perfect_SSR_2	(TA)7	2909	2922	aatattcaagaacgtcggatggaagtccttgttttggttatgttggtggattcgtcagtaatttccacagggggccgttcagatatcatacaggttctcgtcttttagacatgcagtagtttgttcattctgtgctggttggatttgaaacttgaaaaatagtatgttccatttggctggtgctgtctgtatacacgccctctatcatcatattgtttcagttgactgttaaagttgtgattgtgatatcttcttagactgggcggcctaatttcgggagattctatcctacaaccgggtTATATATATATATAtcaacgaatctcccctaatttggagctgctagtttactgtttgttggatgttacgtctgtgtctgtaccatttatctgaaaaaag…
7_Unigene_BMK.17223	1921	perfect_SSR_1	(A)10	194	203	cttccgccccctcactattctctgcaccaagcagctcgatttagggcttcaccatttctattcgaatcaaggaatcactttttggaatgattgctctttgtgttggtgtcagtgtggttggggatatcttctgaatagaatagaggatctgagggggttatgctcgatttctattgacagttattctctgtccAAAAAAAAAAtggaggatgataatggacttgaacttagtttgggtctctcttttggtggatcatctgccaaagccaagggtaaaaatggtgcttccccaaatgctagagcagaagaaggtgatagaagcaacaaactagtggatgattttaaggactttcttcatggtggggctcaaaaacaagaatctagtagtagctcccaaat…
8_Unigene_BMK.18275	1835	perfect_SSR_1	(T)10	74	83	gaaaaaaaatattaaaaagcaaaaacaaccaaaagaaatcaacttggactccccgttcgtaaaatcgtcccccTTTTTTTTTTcttccaataaaaaatctgcgtttctgtctcgattttgctttcgatttggaagaacggggtgtttaggtttgaatttcaataaataatctgcagattttgtaatttaattttttatttcagagacatttagatgagatattatcagatcaaatcttagagattaccgagcgaagaaaatcaaaggcaacaaaaaaaaaatggagaatatgatgagcaagcttcggaatttggatgcttacccaaaaatcaatgaagatttctacagtcgtacactctccggcggcgttatcactctcgctt
8_Unigene_BMK.18275	1835	perfect_SSR_1	(A)10	272	281	gaaaaaaaatattaaaaagcaaaaacaaccaaaagaaatcaacttggactccccgttcgtaaaatcgtcccccttttttttttcttccaataaaaaatctgcgtttctgtctcgattttgctttcgatttggaagaacggggtgtttaggtttgaatttcaataaataatctgcagattttgtaatttaattttttatttcagagacatttagatgagatattatcagatcaaatcttagagattaccgagcgaagaaaatcaaaggcaacAAAAAAAAAAtggagaatatgatgagcaagcttcggaatttggatgcttacccaaaaatcaatgaagatttctacagtcgtacactctccggcggcgttatcactctcgcttcctccatcgtcatgct…
7_Unigene_BMK.33855	1512	perfect_SSR_2	(AG)6	1362	1373	caacaacgactctcttgtgttcatggggtttagcacaacagaaaagaaaaactatcctcagtttttggccggaaaatactcggttctgcagactttggacaaactagtcttggcagcgtcgtttaatgttaccagcacaaccattgatcagcttctgtctgcacaggctgactcgtttataatagattgtacttcttgtgctgaagaagaggagagagcgatgttggaagagattgaaaagaaaagggaggaagaggaagctaagaagagggaggaagaggaaagagagagacaggaggaAGAGAGAGAGAGggagaaggaagcaaggaaacgagaagaagagcaagcggcgagggagcgagaagagcaagaggcgagggagcgagaggagcaagcggc…
7_Unigene_BMK.33855	1512	perfect_SSR_2	(AG)6	1486	1497	aatgttaccagcacaaccattgatcagcttctgtctgcacaggctgactcgtttataatagattgtacttcttgtgctgaagaagaggagagagcgatgttggaagagattgaaaagaaaagggaggaagaggaagctaagaagagggaggaagaggaaagagagagacaggaggaagagagagagagggagaaggaagcaaggaaacgagaagaagagcaagcggcgagggagcgagaagagcaagaggcgagggagcgagaggagcaagcggccagggagagagaggaggaagccgcaAGAGAGAGAGAGgagcaagccgcaagg
7_Unigene_BMK.23529	1752	perfect_SSR_2	(TC)10	1733	1752	gaccgtattgttttctccagtgttcgaaataagggaagagagtggaggtgtagtcatgggctacaaactcagcagccaccaggtttggaggcttcaactcctgcagttgttggattttctgcatctcgggaagattcccatacagaaaagaaggcgcagggcctttgatgccttgcagtcggagcttccttctgaccctctcggattttagccaaacagtgacgtagaggtggaggaagaagccaaccagtcccacgacagccatggaagaaattattctcaagacaatagagacatccaTCTCTCTCTCTCTCTCTCTC
7_Unigene_BMK.363	1461	perfect_SSR_3	(TTG)7	1295	1315	tgtggagaccgatcgcggttgcaggaaatcaatggacgatatctgcgagttgttctccaggaaatcctgttcctttagctttttccttttggattcaaaaccgtaatgccactgcaaatcagcgccagtatcgctgccatccgttgcagccacgggaccaggcgcaaacccttctacatgaaagggcggaacgtaaggaggatgctgctgggggtgatcttgtaaatttccggggtcataataggccaccgccggcgacatctgaccgtcgattgtgtacaaatttctgaaagacttggaTTGTTGTTGTTGTTGTTGTTGtgtaggggaataagaacaatcaaatgttcatcaattggatatgtcagacgctaaaacgaccgcagtgacgttatatga…
7_Unigene_BMK.363	1461	perfect_SSR_3	(GTT)5	1431	1445	ccatccgttgcagccacgggaccaggcgcaaacccttctacatgaaagggcggaacgtaaggaggatgctgctgggggtgatcttgtaaatttccggggtcataataggccaccgccggcgacatctgaccgtcgattgtgtacaaatttctgaaagacttggattgttgttgttgttgttgttgtgtaggggaataagaacaatcaaatgttcatcaattggatatgtcagacgctaaaacgaccgcagtgacgttatatgatttatactgctgaccacacttaatgagataaggtttgGTTGTTGTTGTTGTTgtattggagaataaga
7_Unigene_BMK.40488	2222	perfect_SSR_1	(T)11	2130	2140	aacaccggggcaggcgctggaactgcaaacagggtgtcgtggaaagggtttaaggtaattacaagtgccactgaggctcaggcgtttacgccgggcagctttattgctggtggtagttggttgagttctactggtgttccattttctcttgggctgtaaaatgtaaattttacgcctgtttgttgtcgtactactgtattcttgtgaggttagttcgtgttgggtgatgtgaggcctaaattgtaatagtataccttaaaactgccatctgttggtaatcaataagagcatctattattaTTTTTTTTTTTgccaagaaatcaaagtaatgtagtgcaaagttgaaagttcttggtgtggatttattgaatcacatggttgcggctctgtgaa
7_Unigene_BMK.15359	6180	perfect_SSR_2	(AG)9	5823	5840	aagaaaaattcatcaaaacgccctcaaaatttggatgaaacggctccggaataagcatcgaacgggacgacgagcctagggtttcattctttaatattttttaagatcttccaaaaactaaggtattcttgcacggaggagctacggggattcaaatgaaaagagatgtagagcgagagattggctggaatttgggggtttgatcttctctgccttgttctcctttcaatcgggatgtttagagagagtatcagtgagaggatttcagagcgcgagagagttgtttggagagagaaagctAGAGAGAGAGAGAGAGAGaagctcagaacccaaaaacccagcagtgcagcagcagaaacagtggcagcagcagcagcgaaacaattgatggttcttctg…
7_Unigene_BMK.15359	6180	perfect_SSR_2	(CT)10	6160	6179	ccagcagtgcagcagcagaaacagtggcagcagcagcagcgaaacaattgatggttcttctgctgcggcaaaagagggcctaaaaactagaaagagaaggcggtggtttggcttttgtagtaaaagtttggctgggatttccatagctataagctttgagatttaatacaatttatagcaaataatatgtttcaagtagttgagctgcaggaagacgcagagaaaccagaacacacttactcctctcgtacttagtgggaacattaagatagaaagaaagaaagaagatagaaaacactaCTCTCTCTCTCTCTCTCTCTc
7_Unigene_BMK.31544	1195	perfect_SSR_2	(GA)10	1176	1195	acttcaccaatgtgcagcttgtaaaggatggttgttttaccagctgcgtcgaggccaagcattacaactcgcatctcagtggtgccgaagaaggtgtcgaagagcttccgaaaagcttgacccatggcgacgaaacaatactcgaagaaagaaaaaggggaaagctagatctctctcctcgtctttctctctcaatctctctcttcgtctgtgtgggtatttgtatgaagttgaccgggaggtcgtcgtcgactatagagagggagagagaaatcagtagggaggggttcgatcgaatttGAGAGAGAGAGAGAGAGAGA
7_Unigene_BMK.16614	1256	perfect_SSR_1	(A)10	136	145	ggtaaattcatttctttaaatctcacctgttcatttcacattgaatgcaacgtggtaatgtagattctctgaaaacatgataaggctaagccaagttcaaaaaaacatcaaaagcttcaaatgaagacaaaattgAAAAAAAAAAggctcttataagtttacaacaagaagcctgcactacaagaattaatctacaatgcagaacagctgcttttgcttagttctgttctatcacttccaaagctcttccatcgggataccacgctcacgagcgacatcccggaactgcctcattttctgtacggcaaccacagtggctctagcattgttgagagcattcttacttccaagttgcttcccaagagcattttcgacacctgccatttcgagaactattct…
8_Unigene_BMK.18493	1355	perfect_SSR_2	(AG)11	1334	1355	aagagctttgggatccttgaaagtaacaaatgcagtttttgatttccctggctcacgttggatctgaatgcgttcgatttccccagagaaggagaagaactcgtgaatctctctctcgctagctagatctgacagctgctttacttggaccgtcctcgtctgctgctgcattgtgagtgtgagctctgtgaaagagggaaagtcttctcctttcagaagggctgttggcggcggcgccggtggttggtacagctaggacttgggggagaaaaattggagtgccaaccaccagaccagactAGAGAGAGAGAGAGAGAGAGAG
7_Unigene_BMK.11258	1039	perfect_SSR_1	(A)10	75	84	aaatttgaagtaaccatacatcaccctgttatagcatatagagaactaagagaaggggaaacaaaaccaaaaggAAAAAAAAAAgattcatatttttgtacagtaaagtagtgtgttccttatcccaacacgggcgcccgtaaagtgatatacatcaacttaatgaagagagaagaaacatggtccatgaccatgtctagaacacactactcaataagcaaacatgacaccaactcttactcaaggctcagagcagtgatgttgctccatgctcatagctgttgctaccgcacgtcagaagacctggcaatgcatcaccgcgatatcataacatttaccagagactcatggaaccttttccatgtctttgcttctctcttttgt
8_Unigene_BMK.815	1279	perfect_SSR_3	(CTT)5	1035	1049	aagctgaaacttcagatcttcatcatcatcgtcatcatcaaatccatccctaagacgtttaactggtggctttggtttgacagcaacaattagggaatcaccatcactgagttgtaggtacacatcttgcgcacttttgctatcatgcaatacattgcctcgcaaaataagcctcagcctctcaattggtaagtggccattctcagctatcaattttctcaaatcatgcactgtgatggatgaggggacatggagacgagaagggggagctgggccaatggttctcacaacgatctccacCTTCTTCTTCTTCTTcgtctcaaactcctcgtcgccattgacgatgctgctgttattcgaaatgggtatcagctcttcctcctcagtaatctcgcccat…
7_Unigene_BMK.32029	1675	perfect_SSR_2	(GA)7	1309	1322	tttcatggcagatgcttttgtaacagcctttgactcctcgtttgcatccttaagttttttaagaagcccggagagcttatccacctgtttctcaacctcttgtatctgcttattgaaagtatccatccctgcatcggaatagctatgtggaactggccttcccatttcaatatcatctgttccagaagtatgagctcttgcttcaccaacaaatgaatccgtaagcaggtcgttcatcttgtacaaaatcagatggccgcacagagagaggagagagagtaaagttgggagatggaggagGAGAGAGAGAGAGAgctgtaggcggagtgatgaagtcgctggcttggttgggtggccggcgaaatacgaaaaatagaaaggaaggaaggaagatgcaaa…
7_Unigene_BMK.21424	2794	perfect_SSR_3	(TCT)5	2779	2793	aggttatctccactttctttagggtcagcattagaagttggcactgcttttttaacagaaacagctttcttcttacttttgtcaacatcattatcaggttgttttttcttattttcaccatcctgagattttattggttgagaaggaacggttttctgggcagaaactgaaggcttggcacctgcactctttatgtccttttttgcaacagtttgagagtcaatctcttcatcagaaaatccacgtttaacagaaaggttaacatcatcaaagctcttaacatcccatggatcatcatcaTCTTCTTCTTCTTCTt
8_Unigene_BMK.35142	1790	perfect_SSR_3	(TGC)5	554	568	cataattactgaatagggttcaatacactctgatccttggaagggcttgaatgtcacagagctttcggcagcaaaatttccacacgcggactattcttgcactgcccaagctgagttgaaaaaagatggcggatggaccgacaaacatctcatttccattcccgatcaaggtccccaggtacaggccctgcatcacatggcatggaaaaggatagttcaccatgaatgcatgcaccattcccaatgttaataagactgctgagggaatccataagctgctgttgctggggatgctgcgagTGCTGCTGCTGCTGCtgttgcggctcctgctgctgaagctgctgtggtcgcagactcgcaccggccgcacttgaaggagccccatttgattcagaaaat…
7_Unigene_BMK.22279	2375	compound_SSR	(TC)9atttggtttcaccaatttcaggtataagagagagagacggagagaaggagtcaagcaaggagagctcatcgagcctaaagactctctcctctctctgca(CT)7	22	152	gcttcatttcccatttcttgaTCTCTCTCTCTCTCTCTCatttggtttcaccaatttcaggtataagagagagagacggagagaaggagtcaagcaaggagagctcatcgagcctaaagactctctcctctctctgcaCTCTCTCTCTCTCTccccctctccctctctccctctctgtgtgtatctgcagaagtggatacaaaagccagcgaaagactctccccttcacaaatccgtcgccatgatgtccttgaatagaagctgttttctggggaacccgggcattgctgggtcttcaaccccgttctctcagagccagaagaggcgatccgcgtcgctgaaagtggtggctgtggtcccaaaagtccggacaggcgaccgaaacggcagcgttgtgat…
7_Unigene_BMK.21444	1440	perfect_SSR_2	(AG)6	1332	1343	attccgatttagcattgttcttttcattctccacctcaatatctgaatgagattcctcctgcgaagcagcggcggcgacaatcggccgagtccacaagctccgccgatgcagggcgagagaagcgccggaaagccctttcgggagggcaataggcgaggctccatgaccgcgagcggcaatcaattgtccgaaccgcagagaagaagacgaagaaggtgacttcttcaatccacagttgctagggttagggtttacgagcgagaaggactgcaatgtcacactcattgtgattgaatcctAGAGAGAGAGAGatagggtttgaaactgaggcgaaggtgacgaggagaggtaggtaaaatgcgccgaggtgtgcaatttttatactccaagctggaaat…
8_Unigene_BMK.820	2827	perfect_SSR_2	(AT)6	811	822	aaattccactatgttcaccggttcattggacggctagatttgcagggctgaatccttaacctgttcaaacacgtgcatctcgtacaccgggtgtattgtagaaaaactgattccttcccttttgctgaattttgtgggtgctctttcactcatttctattgtaacaatttgaattaatttcttttaggaacctgtacaattcgagttttactcgtgatatgcatacttgtaatgcgagaagtcatgaagctgaaaatgaaggaacaaaggaacgaacaagatatctgcaaaagacacgtaATATATATATATctcctcgagaaaattgcagtgtatttacacaaagtagttctcaaagtcgaaagccccaccatacatgaacactccctatttaccctc…
7_Unigene_BMK.37116	4747	perfect_SSR_3	(TGC)6	325	342	ttgtacaacaagtagattaaaccgcactcatctaccgtaatcattgcggtggtgatgctcaccacacctgtaaaggccgtggttcatgaaaaacaacacatacaaaactacaaaaaccaaatattcgagaaggctttcatgaatgcggtaacctcagcaatacaaaactacatccaaaagtacttctccaagaaaaaaccaaaaatactgagtcccaattcaaaaacagtatcagaatattattatcggtctctagagtcgaatacggaaaaaagctcaactcagctgtacccgatttgtTGCTGCTGCTGCTGCTGCtggtaattaccgtacccggcagcaggatagcttccatagtacacgttagggtcttgggcaacttgtgcgtacccatagcta…
7_Unigene_BMK.37116	4747	perfect_SSR_3	(CAC)5	1623	1637	ctcgtcggcggaggcgggctgggagtgctgggggagctgcggagccggaggggccgcatgcgactgtggggcccacatggcaggtgcctgggcagtcagcggtggcatcatcatgtagggctgcgcgggttgctggccatactgctgggcgggctgctggcttaatgccgacggagccacaccgcctgcacccggttgcatcatcatgtgaatgtagagagagaaggggaggagagagaggcatctgatgaaggagagaggaggctctcttgtcggagagagcctgcccagctgcactaaCACCACCACCACCACcaaagaagaagaagacgaagaacgacacctaacccaaaacctatcatctttctaaacccaccgaaccaaacattaatttcccac…
7_Unigene_BMK.36698	2086	perfect_SSR_3	(TCA)7	1	21	TCATCATCATCATCATCATCAtgtcgacagtatggagctcggactgcttctccgacctactgtgcgcagaggactctggaattctgtccggagagtcgccggaatgctcgtcgggagtggaatctccggcgtacagcgaggaagagtccatagctggattcatcgaaggcgagcgccacttcgtccccggtatcgattacttgtctcgcttacactctcagtcgctcgacgtcaccgccagagctgattccgttgcatggattctcaaggttcagagttaccatggatttcaaccactgacggcgtatctttccgttaact
7_Unigene_BMK.8375	1775	perfect_SSR_2	(CT)10	1	20	CTCTCTCTCTCTCTCTCTCTcccgttctctatttgctggggcacattccgcgtcggtcgtcctcaaaacactgacccaacccaacgacgtagcctctctctaaattccaacacagacctactcccccacctccctccctctccctatctccgtcgccatctaaaaccaccccctatttttcttgctgttttcgttttaatttttctccgaaaattcgcagtcttttcgatgtacctcgattctcagatccatgggaggccgacccgtgtttctacataacccaattcttcattctgcacctgggttttcgccaatgcccc
8_Unigene_BMK.18832	3493	perfect_SSR_1	(T)14	165	178	gtaaaatcagtttttctaacacggtacaaaatctgcttctttaaatcacatcccttcatggcattgcagtatttcagtatataacaaagattcagtaagaagtccatgtccaagagaccctagagatactctcaaaacgaacagattccaagttcttcaatctcTTTTTTTTTTTTTTgcagtcaaacaataatatagttcctcaatctgataacggttacatcgtaaaaaaaccagaaaacgatccgggatacagttttcgattgactatagcatgtctaatcagctcgcacctggtaatccgatccaacattttgattcgctaaagctcatcactcaagccaggctgagtccgccacggaacgagcttagatttgtgctgctgcagtttcagctgaa…
8_Unigene_BMK.18832	3493	perfect_SSR_2	(TC)11	3472	3493	ttacactgcttagcggatttgcgaaccaagagcgacgagattcgagcccattggttcttcccgtacttcatgaccgccgccttgaggatctcatcctccgtgttcttccacacgcctcctttgatcataatcctcatcttgccctacttttcttcgattcaaaccctaataattgacgattggtaccaaaaccctagggtttttcgactgggacgcgtcggagaagataatcggaaaatcccccgggggtttaagaatcggcgacttctggatttgacaaaaccctagcgcgcgggcacaTCTCTCTCTCTCTCTCTCTCTC
7_Unigene_BMK.2767	2441	perfect_SSR_2	(AG)7	1182	1195	tctggttatatctaacggggaaaatttccaaagctttccactcgaatatgtttacaagtgaaggctttgcgtgattggacagactttgctttgcatgattgggaagataatgtaagggctttgtttcgccaaggccaggtaataatctataattggcaagaattcattaagccttctggttcctgttaatgatcgaacttctctgcatcttgctggctgcaaacctatatgacactcaatgacatcaacgctgcagttgaaagcttcaagaaggcactggagttggaaccaaatgatgacAGAGAGAGAGAGAGgtcgatcaaggtttcgtcgattttcgtcaacttgggctccccccaacatccagtaaggaaggcccgtgcgtgtttttttgcgtgg…
8_Unigene_BMK.18841	1525	compound_SSR	(GA)6gggagagtgagaggggg(GA)7	212	254	ctcacccaggcccgttacaattggcatgataaaagtggttctgacatatcgaaaaatctctgagcgaaggagctaagaaaagcactagatttggaaaaaggacaggccacctctcaaagtttacccccacccttaagcttctctcctttctccctagattttggtgaatcagtataagtttttgtaatctagagcactgaaaaagtgagggGAGAGAGAGAGAgggagagtgagagggggGAGAGAGAGAGAGAatcagactgaaagccaacccagttttgtttttcacaatcttgaactaaatttgaggccttttttcgtttagatcactgtagatagaaaatgggtgttgccaatcaagaggcgatcaagcagtttcggttgttaatggaagaagtt…
8_Unigene_BMK.832	2563	perfect_SSR_2	(CT)9	320	337	attatgataatattccaagtcaataacaaactgccatacgagaaagttacaatgcataaaccatgcaacaacacatcaaattccaaatagatccaatcctcatttcctccaaaatacaattacaaagggaggattatgagaatcaaaacataagtctttagtaggagattacatgtcccatgaagcctcctcccccaatgtcacaaaaccatctccaaataaagatggccacttctatgacagaaaccaaaacaaacttctatccacatagagagagaaagttaaagactttaagccctcCTCTCTCTCTCTCTCTCTcctctcctcgcccgttgtcatcgtctccaccgcagatctaggtctttgaacgtcaaagtttcaagctcgcctcagatccag…
7_Unigene_BMK.1879	2207	perfect_SSR_3	(TTC)5	693	707	cgggaacttcctcaaaagattattctgtgatttcgggaagcattgtagagttcccgaactgagcctgaaagctgcagtgttattgcttctcaaccccatcatgctgtctgcacccaaaatgttgcagacacatttgtttttattggtttctgaatccattgatgtagacatgtctttgaatgctagaccagatcttagacttatggactgctacctaacagcatttgaaaggtctgtccttttatataccagccacatgtctagttcacttatggatttccattgtttgggtgttaaatgTTCTTCTTCTTCTTCtaccggttcacgtatgctagggagaagttgtcaaccttcatttgaatcgtatattcaacaagttacgagagataaaatgtgtga…
7_Unigene_BMK.38948	3617	perfect_SSR_3	(AGA)5	213	227	caaaaaaaggggaagttagattcatatcagaaaacttgaattttgtaaagagaaaagaatggatgataaggagcctgaagttgcagctgattttggttccagccaaatgcctgagaaattgtcaacgaccaccattgacgcaccttctgttttgcaaaaccggaacggcagaagccaaggagagggagcacaagagctgctgcagttgcacgAGAAGAAGAAGAAGAaactgaaaaagttgacatcgatcaagctctccaaatcaccaagtttgaagccgtctcgaagaagatccaaccaccatgtatcctccactgatgattcttgcgatacaagtacagaatacctacagaattcagcaagaacattaacgaggcggtctagttttaagcctgcaaa…
7_Unigene_BMK.25109	1680	perfect_SSR_1	(T)12	1	12	TTTTTTTTTTTTcatgaatttataaatttattaaaatttttcaaattctaaatttaatacacatcttcggtctatcctggtcacaagtctcacgttcacaacaaaagaaaaatacaaaatagtacctcaaaaataccagagacttctagatcatagaaaaccaacaccaaccacatattacttaagccgaattttacccgctagctgtagtactgtacatttgatctctcctcttgaaaaacaccatgcatgtcaataaaattttaccaaccattcagcaaatgacacaagaattgggatcctcttctgcac
7_Unigene_BMK.25109	1680	perfect_SSR_2	(AT)17	1647	1680	atctggatttcagtctgatggcggcggcgatgcggagccggagatgtggtatggaacgacagctccgattaatcaagtgcgctggtctgctgtagaaatgagctggattggtattggctttttgaacaagttgcagctcttgaaggtttaattagaatatttatggatatatatttagggtatcacttgcaattccataagctaaatgttgagttttgtaattaagagaatggggagttgtctgggagatgaatcccaaatgtcagtgtcatgactaagagtaaatttgttgtgtgatccATATATATATATATATATATATATATATATATAT
8_Unigene_BMK.18985	1523	perfect_SSR_2	(TC)11	1	22	TCTCTCTCTCTCTCTCTCTCTCagtttgactaaactaaaccctggccattgaatctccgattgatctcgtgtgctggtgaaaatggcgggaggaatgaacaggaggatatcagctgtgtcggcgagagctcacacccgaagagccaagcaaaacagctccttccagcttccggcagggatttttaagacagcactagtagcgttggttattggactttcggcatgggtatatcaggcaatccaacctcctccatcaaagatatgtggctctcctgatgggcctcctgttacaggaccaagaataaaacttagggatggaagg
8_Unigene_BMK.19026	1266	perfect_SSR_2	(TC)6	43	54	tctctctctctgctctgcggccctacttgttttgctctgctaTCTCTCTCTCTCcacattcttttgtgtgtgcgtgtctttaatatctctctgctcccacattccctcctccttacagaaacacagagttagagagagaaagagagagttttagtgggagagagagggattgcaattgcaatggcggtgtttgagagtaagaagaaatgggtcggtgtgttcgtgacggtgcttcttgtgtgttgcttcgcagctgctatggtctccgagatctctcgcaacagcaatggaggaacagagaagttgcagagctggagcaactcgtcaatggctgccagagtgggtgaggatgat
7_Unigene_BMK.22694	1730	perfect_SSR_3	(CGG)5	1389	1403	tgtaaaacacatccatgaggggaacgactagcagcgaaacgacgaagaggcccaggcccacattgatccggacataggcttcggacttgtgggagtagaagattatcaggaggaggcagaagaggcccaccaccatgtacacgacggagaatatacggtcgacgctggcatctgggtagaggtaggcgaagtaatcgacggctgtgatgaaagcgttccatgggaggaggtagccgagacccagtgtgaagtggatgatgtaggccaagtggaaggagtcctttgggattttattaggtaCGGCGGCGGCGGCGGttacggtggggagcaggaggctggcctcagaattttcgtcggcggtattggcatcgaaacccatcggaaattggtggatgtttc…
7_Unigene_BMK.4414	2504	perfect_SSR_1	(T)16	2376	2391	gatcttgatgaactgattaaaccgattcgtttactagaaaggttgaagacaaatgcttcatgacagacgcagctcaagaggggacaacatgcgacgagctatggtatgcagtaattagtctgttgtaagtaaattttgttttcccaaaactttgattctgcataggaagacatacagagtattatactggaaataaaagagcaggtgcaggagaatccgctgttcttaccggaaacccggggccattctggccaatccattgtcctcagatgtaccggaggcttgcactttcgttacaggTTTTTTTTTTTTTTTTccttagctagggaattgagatttttttttccttttagctttttcctccccactaaattgtatactgtacatttgcaacactat…
7_Unigene_BMK.27961	3155	perfect_SSR_1	(T)21	3135	3155	tttttgcttcctcaatgagcttcattgactcaaaaactggattctcccaaatgcaggtgccgtcctgaaccgccgctttccccagcttcaccgtcgcctttcccacgtcgtccggcaccagcgacagcatcaaagcaggcttcttcaatttcggcacctgagttgcctgaaactgcaactggaatacagctcttatcttcttcttcttgctccatgacttgaacatgttttctgctttctgagtcctgagttttcagatctcagaaaaaatttcctgagattttgaacaaacgatgctgcTTTTTTTTTTTTTTTTTTTTT
7_Unigene_BMK.41100	1975	perfect_SSR_1	(A)10	689	698	agtagacgccatcctcaaaatcgtgggcatcggctggagagagattgtctttgcgctcagggtcttgggttgaagtgcgagactttgaagattatgagaaatggatcatctgggtcctcatcttattcttcttcttcaaatgcttgtaacttatctggttcgagagaagcagagaaaggaaagagggagggagggaggacgagagaggggagagaagaaagtgggcgaatcaaagaagaaaaaaaagtaacaggtgagagagagaggagcgaagggagagatgagggagtggggtgggtgAAAAAAAAAAtaatcttcataaccaaaaggagaaaaatgaaaaagaaaaagaaaaaaagtcaaagcgtccgcatataataatgggctcaacaaccgtaa…
7_Unigene_BMK.21434	1481	perfect_SSR_1	(A)13	37	49	tgatgacattaagtattttatttgaattttagaaagAAAAAAAAAAAAAgatacatcgtatctaaattctaataaggttgctgctgcttactatggcaagcaaatttcaatggagttggtgggtctgagagtgaaccatctacaatctgatcgaagactctcttgttagctgcctcagtgaaatgcacaccatcccaattcacccaaagtgatgggtcttggcatgcctttcccactaacacatcttttccatgaaccctaatctttcctccacacccaatgtgcttgttgaagttgtatttcccaccatgaccacaacatgctcttatcggttgctcgaatccatgct
7_Unigene_BMK.23489	1336	perfect_SSR_3	(CGT)5	870	884	gctcaagcttttcatgagcttctgctcttcgaagcagagctttcatatacgaaggatttagttcaagcgctttcgtgcattccttgattgcgtcctcatacttttccaatttcgataagcatactgcactgtttaaatgacaaatggaacgtaattcgacagacgatggcatgtcaggtgcaaggtgtaaagcaagctcatactgcgataatgcctcttgatattgcccactgccaaacagtctattgccttcaattttcacatcacttgcttcttcaaacgctttctgcttcgattcaaCGTCGTCGTCGTCGTtctgagagggagtttcttgttgttcgtcttgaagatgaagttgttgagggatttcgtcgtcgttgagttcgccgtcgctggcag…
7_Unigene_BMK.17980	1128	perfect_SSR_1	(G)19	1067	1085	cttcaagggcttggcgagatcggcgaccttggaggcggtgaatgcgtcgaagtcgttctcgagtttcttctgcttgacggaatcgtgcagggcgtggttgtcgacgaaatcgatgtcgtcgttggtgttgatggagaggtcgaccgagccccagtcggcgccgaaaaggacggaggtggggctgacgtggaggaggatgacggcgtcgccgggccggatgtagtgatcgacggcccagcggacagcgtgggcgctctcttcagagaggtcgacggcgacgccgagcttgcggcggggggcGGGGGGGGGGGGGGGGGGGcggggtgtcctgggtgaagagggggggaccatcctccaaggct
7_Unigene_BMK.24094	2955	perfect_SSR_2	(AG)6	45	56	tgttggcagccattgatggtgctccgtttttggtatatacgcacAGAGAGAGAGAGttggagagagagagtgtgtgagaagatgatctcggacggagttgaagatgaagagaaatggctggcagctggaatcgccggcctccagcaaaacgccttctacatgcatcgtgctctggactccaacaatctccgagacgccctcaagtattctgctcagatgctctcggagctacggacctccaagctttccccgcacaagtactacgaactctatatgcgggcgtttgacgaattgaggaaattggaaatgttcttcaaggaggaggctcggcgcggttgctccattatcgatctcta
7_Unigene_BMK.790	1350	perfect_SSR_2	(TC)8	1	16	TCTCTCTCTCTCTCTCtaaatttcggtggtaacgtttgtttcctttcccagaatctgcgagtataaatcgttgcgatttgtctgttccctgacactcacaaacgcacttttcgaaaacccaactctcctgtcttcgtctctaacttccctttttcttcttctgcacaaaataaacatatcaattgaagtttctcctttgctcgttgaagttccaggcgcagagagagctgccatgggtcggcctccgagcaacggaggccctgccttccgcttcgtccagtccgaggttacggagatggaagctattctgcaacaa
7_Unigene_BMK.36605	2850	perfect_SSR_1	(T)11	2195	2205	gtccggaaagtaattcatccttctttccttaccattcgaccccacactttcccgggaaaatgtcaagggaaaatccaacaaaaagaaatcaacttttcccagaaaatgaactgaaaaacccaacaagtaactaccctcacctcacatatctctctcactctccgtgtgcaagatctgtgtcctggatttcaatccgtgacaaaatttgacacaaaaccccgaaacctttgaaagagaatcttagaaaaacctacacgaatgagaccacatcagcagatccaaatatattcaaagatcaggTTTTTTTTTTTaaattgaaaaccttatttgacatcatccctttcacctgagcttggatctgcagtgaaagagagaagggaaaaaaaacaacgggagaag…
7_Unigene_BMK.36605	2850	compound_SSR	(GA)8gt(GA)10	2479	2516	atattcaaagatcaggtttttttttttaaattgaaaaccttatttgacatcatccctttcacctgagcttggatctgcagtgaaagagagaagggaaaaaaaacaacgggagaagaaaataaaggaaaatattttttggtttgattctaatgagtgatcatctggaaatcaaaaagtgatgattacaggcctggaaaaaaaaacagacgaattaaatttgccgcagatctatcagaatctacaacgagttcccgaaatagaaattattaacaaaatggaaaatcttatgattctaaaaacGAGAGAGAGAGAGAGAgtGAGAGAGAGAGAGAGAGAGAcggcaaaggctggcagcaggagtgaaggttgaggctgggttttctgtggttcagtttgttc…
8_Unigene_BMK.19323	2236	perfect_SSR_1	(T)10	2007	2016	tttgcttcagaagcctatcggagaaggggttggcgcttgttgacaaatgcagtatcttgtcgcgattacttcccgtaaagacggttcctttcattttacgtatctttcttgttcttgttcttctcacgactaggacgagaatatttcaggcattttctttgaagtcgtttgtgttcttatgcttgctcccggaagccaggtttagagacgaaattcataaccctatggggagtgactgccagctaaagctcatggcgttttcttcgtgtttatttttatgaattttgatggttttctatgTTTTTTTTTTcgccggtaatttggatctccaaaataccggcgtaaatatgtcatcaaatttgttctttttgtttttgaatttgttgcaaccgcatcact…
8_Unigene_BMK.19377	2244	perfect_SSR_2	(AG)8	2073	2088	gccatcggccaccaccagttcatgttcgggtaggggttccggtctaacttcggcctccgtcacaggcttgggtttagcttcgggttcaggcaccggttccggtttaatttcgggttccggcgccagtgctggttcagcttcgagttcaggctctaattcggattcgggtttgggatttgttgtcggatctggtacgagtccgttctggacgcgcggttgttcggtggtggtggacattgtgggagatcggaggagggcttggatttggatgagtgatccgactgtgaagttacaggttgtAGAGAGAGAGAGAGAGatccctgttgttcaaagtaaagactttgaggaaagtaaaatttaagcggccgaacggagcacggaggagttaaaacaagaatg…
8_Unigene_BMK.870	1242	perfect_SSR_1	(T)21	1222	1242	ccttccctgaaatagagttttaaaaagagcatcacccatttctttgtccgtgatttgacctctgtgatagttcttcaagctgagagtggcagagtactcgagcttgtgggctatgtaccggcaccaggtcgagagggaaaccatcgcagagagagacgaccgaccgccagcagcttcgagttgttgctgtacgagatatatgcgtcgtcaagcttccccttccccttcccctacttcttaaaccccccaaaaaaatttgatcttggaaattttggtgtcgtgggctctcgcaaatcgcaaTTTTTTTTTTTTTTTTTTTTT
7_Unigene_BMK.286	1292	perfect_SSR_2	(CT)9	1	18	CTCTCTCTCTCTCTCTCTcatgatggagccaagtgcttacactacttgcaagacaacttttgtgacgctccaatcaatctggcaagctttgcattactaagcatgctttgtagttcttcatctgtttcttcacccaagtcctcaagtccttctcctgataacaacccatgaatcttcaatccattctctaactcaatggcttcagccatttttgttacaaccttcccaaagctgaggtatcgcccgccggcgccatggtccatcgcttcataaatgcagacatgcgcctcagccgccttcttcacgtcctccacagcc
7_Unigene_BMK.286	1292	perfect_SSR_2	(TC)9	1082	1099	ccaaatcacccatctttgccacaaccacgcactccaactggcttatctcaccacctctcattagcttcttcatgtcctcaaaatccacttcgtgctgaatggtgactcggaccaaataaccccgggccaatagagccctaactatgtgagaacccaagtgagaattcccactggtcacacaaaccagcctcctatctcttgcatctaaactgcagctgaaggcatttttgacacaaattttatgttccttcccagaagaggacatcaaatgttttgggacttccatttcttccattgccaTCTCTCTCTCTCTCTCTCtagattgatttgggaatttatattgttgtgtgcacaatatttacatagcatttgcttgatgatgccttctggaaaggaaga…
8_Unigene_BMK.35573	2936	perfect_SSR_1	(C)10	2663	2672	ccaatctaccctcagagacctattttacagactccgccgggagtcggcggtgctccttatcctggtggctataactactatcagagttaccaaccatctggaacgcctagccatcatggtattgatggccgggttccaccggtcagaggtcatagccgccctcaacaatccagaaaccaatactctggattggacagaggaggaaataggagaccacctccaccccaggctgggtatggccacaagtaggacgagcttgtgcttgtgatgaaattgtcgtactatatgtttgggcgggcgCCCCCCCCCCgcgaacggcgaaaatggaagcagaagttatttttcgctttgattgccgctgcagttgggattgtagagtcggcaaggtagcggactcca…
7_Unigene_BMK.33475	1390	perfect_SSR_2	(AG)6	1303	1314	accgcactcaccccatgggatctcctctgggttcctgatcccgaaaacggtgacgggcttctcaccgaagagaagggtcttggaatccttgaccttgagttcatggtgcttccatggaccgtggactgtgtcgtacttgaacatgtaggtcatgtagtcggtggtgatgaaaggatcgttgacagcaacgagttcaacatcattcctctgaagagcgaccctagcaaccaatcgtccaattcttccgaatccgttgattccgatcttgatcttcttgccagatgttgccatgatgatcgtAGAGAGAGAGAGtagagtctagagatagaggcggataagaacgctgaccgagggttttagaatgtagtgtcggatccaagtcgatatt
8_Unigene_BMK.37771	2173	perfect_SSR_1	(A)11	152	162	tggaatagtaaatacagaatctaagctaaatctttttccttgttctgtgtatttactgaaaaatttgaatcaaattatttaaaataacaccagaaaggaaaagaaagaaagaatgaagttgggatccatctaacgattctaaaccctccccAAAAAAAAAAAcaacaaaaggtatcgacatgttaccaacattttctaaatccaaaggacaaaattaaaaataaaaaaaaatagacgcccacgtttctaattaatttcccgggaagctgctaatgttcttcttgttgttggctccgctgctgttgttggacgtggtagaggcgctgttgttgttgttgctcggatgagctcctccaccaatgatggaggtgatagcggccgcgagagcagcagtgaagc…
8_Unigene_BMK.37771	2173	perfect_SSR_2	(AG)9	2156	2173	catccggttgttgtcattggacggctgtgacgcatcctgctcttcccggcggccaagtttgacggggaattccattcccgggaacatcctttctccaccaaaaaacctgcttctcttgttgttgtggtggtcgagcctaaccgcggcggtgggcggcttgttgaggaggtagccggagtcagaatcaagagtgagcccccatcctttgtccataaaaattaactaatgttttgacgatacgaacaagtggtaattataaaagagagatgaagaggagattaagaaaatggaggagggtttAGAGAGAGAGAGAGAGAG
7_Unigene_BMK.4189	1402	perfect_SSR_3	(AGA)6	1263	1280	cacagaagtcgtgcacgcgatgaaggccaagaaaaagaaagcctggtcactcaagctcaatctggccaccgaaggactcggaacgctagggtttccgacctccatagtccactgactttccgacgtgtcgtttagagcttcaataaaggcttcattgctggcctgggctgccgccgattcggaccgggacgacgtcgctttagcggaattgggagcgcagagcgtgattaagcgggagggcttggaagtggagcggagagaaagggagctgaatttgcaggggcggaggagagcgatcggAGAAGAAGAAGAAGAAGAtgaagtgagattgttagggttgaaggaaaaaattggggccgagtgaattgagaaatgaacagatttcatttttttgtttgc…
7_Unigene_BMK.16374	1090	perfect_SSR_2	(AG)6	1067	1078	tggcaccacttggcgaggacattgagcctgagcatgcgttgctgggtcttggccaagtacttgagcattccaattttcttatcggtatcggactggtccggcgccgccttcgatttctcggtgagctctttcagcgcgaggaaagattcctcggcggcgcggctcaccagggcggagaactccaccgtctgttgccctagctccgacgccattcttgtggttccggaattgagagaaatcagattgggattcgaaagatccgcagctgctgggagaagattagggcgttaaggtttgcacAGAGAGAGAGAGaagggagccact
7_Unigene_BMK.36232	1232	perfect_SSR_1	(A)12	1148	1159	gacgttgaagaaataaaaaaacttgctcagtcaggcacagttaatcatcttgatcacatgatcatcaggctcgccaggaaactgccgacaggtgatgtgagtgcgctgaagacccatgcttctgaggatcaagaagaaccgctggatgaagacgaccttacataacctcaaaacagagattgtcctatattttatgatgtcttcatcccagtacattctataacacgaaaaccgttggcatttacaatgcgatatctttgcagttagctgaatgaaagagagcctgttctgtaaacatgtAAAAAAAAAAAAccaaacttgtaagtatttgggatgtttcaaattttagtaatttgggtattgatatttgacacttcaatccgcg
7_Unigene_BMK.562	1750	perfect_SSR_1	(A)12	1739	1750	atgggaatagttttctgcattagagagtagaagtggccgatccagaagctcggatggccattcaaaactgggtggattattctcttcaatcgttgtgcatccatttttccttataaatttcttttgttccttcccccgtgcgtaattgacttttgatagagctttgtataactctcccctctgctgtgtgtaagttgttaattgactgcttcagggcaagagctgaatggtttgtttgcaaattaacaaaaatggggtgtttgcccatcaaagttaatccagtacgaatatgattgtcacAAAAAAAAAAAA
8_Unigene_BMK.19636	1214	perfect_SSR_2	(CT)9	1	18	CTCTCTCTCTCTCTCTCTcatcaacccaaaggttgaaaagtgaagtaaattggtgagcaacatgtatcttctgagaagacaatctcaaaaaccaacccctgaggatgattctgcacaaaaagatgcaaaggtcaaagaactcagggcagcacttggccccctgtctggccgcaatttgaagtactgtactgatggatgccttcggagatatttggaagctcggagctggaatcttgagaaggcgaagaaaatggttgaagagacactgaagtggagggcaacttataagcctgaagaaacccgttggcatgaaatagc
7_Unigene_BMK.37121	1370	perfect_SSR_3	(GAG)7	1349	1369	atactgaattgggcattgtaggactttcaggagctctactggggcctgaattaaggagggagcttttctcaccatctggttggttacctttcttcttgaagcttaaaccccggaaaaggccgcctgatagcgcgctacctttagaggaaccttgagactgtagtaaaccctttccgctacggctactgccaaaacccgcaggccttgggggtatctgaagcgatatatccgggcgcctcccggtaggttctggttcggtaccttcttcttttactgtcttcagattttggagaccaccctGAGGAGGAGGAGGAGGAGGAGg
7_Unigene_BMK.12425	2413	perfect_SSR_1	(A)11	247	257	tttgggaacaatatgtgaaagaagaaagattaaccacaaataaaagaattggtaaagaatcttttgttgactgttgcataagcgctgctatatacactgtaaaaccgaaaaccgaaaaccgaaaactcgattatttcgaagaggggaaaaaatagattgaactggtgctaaaacacgctgtgttcttgaaatcaatgctgataaagagaggtgttaagaatatgggagggggcaactctttacaggAAAAAAAAAAAttgtgcactggccgttaagaggttccgctgctaaaaccgtggttgtttttctttatccttcccaactccatttctcgggtggtttggcggctttggccttccccgctgcttgagccggatgggtacaaaccgtattcactgg…
7_Unigene_BMK.12425	2413	perfect_SSR_3	(GGT)5	1805	1819	tgatgtacgcggctaataatttcaacttctgcctggaattcacgctccccttgcccacttccagctttcagctgcttgattgctacttccttaccattcggaaggactcctttgtgtacgaatccaaatccaccttgaccaagaagattggaatccgagaagccttcagttgccaatgctagttcctcatatgtgaatgtgcttttagaaaatcccaaggtatagcctggtggaggtggtggtgggggtagatcaccccctgaataattggaaccagaacctccactgctgcttgtgaaaGGTGGTGGTGGTGGTgcccctggacttggattatactgtggtgattgtggtggccgtgatgctactggtggtggcggagatggctttggcatcattgcg…
7_Unigene_BMK.12425	2413	perfect_SSR_1	(G)10	2372	2381	actaagaccaccacagctccaatggcaatcccgattataacccccgactccaagcctgaagatggcggtgacggcgacgaagacgattttggcggaggcggaggactctttgatggggtagaaggcgtagaacccgaagaaggcggcggcggaggagatggggtggttgatttcggcggaggaggagatgggttggttgatttcggcggcggcggggatgcagaagaggccggaggtggagtggtcgatggtggtgtaggtgtggtagacgacggtggtggtggtgacgacgaagtggctGGGGGGGGGGcgctcgggggcgctgggggtgggggggcgggc
7_Unigene_BMK.22247	3133	perfect_SSR_3	(TCA)5	1170	1184	acgccatttgcaagagcctgatagtggaagtccagagtctgcgtaaggctctgaaacctcaactgatccgatgcttgcatgcctttgactgcatcaacaaaatagataaaggggtccacatcatcaattggtgactgtaattcctcatcatcactgaaatcatcgtccgagtctgagtcatattcatcactagggcgaaaagactttgcctgtgcagctaacttttgaagtttaacgctatcaacttcatcaccatcctcggcatcaagtcccatttccttgtcagatccaccaccatatTCATCATCATCATCAgtttggaaaccatccatttcatcatcatcttctggttcttcctcctttgcagcttctgcaacttgttccttgtacgcaactagg…
7_Unigene_BMK.21527	3117	perfect_SSR_2	(CT)9	4	21	tccCTCTCTCTCTCTCTCTCTcgacccatgaccttcttgccttgcttgctctcatcatttgcaagagatgctcctgctcagttgcagctcacttgacctttcactggtgaaactcatgaatctggtgcttttgcttccaatggcagcaatcactcgtgactcctgacctttgctgaagagcagaaggaggacaaaagccggtggaggggagaagaagcatgtggggtttgctttgctagtaccgggcacgagtaacgcgcgtgttgtcacataacttcaggatctccattgatgcattgctctttccgagctacactttta
8_Unigene_BMK.19789	1311	perfect_SSR_1	(A)12	26	37	gaacccaaaaaaaataaatattctgAAAAAAAAAAAAttaaaaaaaaacaagaactatagaacctaaaaagttgcaatgtaaaatgataataagaagattctcatcgcatggactgctaaggccaatataaaaactacagcaaacacttgatattgtaccagcccattaatagaatacaaagggctaccatcagacttggatgggttaaaaaaaactcactgagtccaacaaagaaatgtttaaccttcaacaaaactgcaggaagtcaaaagtaacattcaatacgttgatccataatatgaaactcatcctccaactatgaatgcagacacaagc
8_Unigene_BMK.19870	2470	perfect_SSR_1	(A)13	2097	2109	acgcaattcctctcggtatggcagcacttcaagaaaggctatggctagcagtaagccaagctcctcaggtgatcacactcccagtgacggtcgcacaagcagattagtctcaagcagtagccgcccatccaccgggaacagaggttacgaacccaagcgctctgcagctgcaagaggcagccgagatgatcctctccggagctttgagctcctttcaatcaggaagtaatggaaagcatctcaccatagatatttgctgagtcatctaatggataatactcgtccgtcgatgagtagtgcAAAAAAAAAAAAAtcaaaaaacaaagacaaaattcgctcgcttctgtacgtgggacatctcttaagcaccgcggttacagaccctattgcatgtctcta…
8_Unigene_BMK.19880	4003	compound_SSR	(CA)9cttcat(TC)6	5	40	ctctCACACACACACACACACActtcatTCTCTCTCTCTCtagaattcatttgacctcttggcactgtttgtggttaacttgcttggtttactgctgtggtggatgagtttattccatgtatttgggttcggtttaaaggtggggcatctgctttggatgctatgttgctggattgtatctgtaatttccatgaactggtacctcactggtgggattgtgacagacaccaaggtaggtttgcttggtgaagctgccaatatgtgcctcaaatggtgggagaaaatcccaatgaacatcagcaagatccgccaccattactaccagtatatcgggtcgaag
8_Unigene_BMK.19963	1228	perfect_SSR_2	(CT)10	3	22	cgCTCTCTCTCTCTCTCTCTCTcactccctcctagcccttccttttcttagttctcatcaaacccctatcacaatttcctctctctcctccaattctttctctaagctagctcttggtcaaaaccaaattctgggtttttgtttgtgagcatggaaggccaagaagaattagtcgtgaccaatgatcaagcgtcacagatgatcatgatcaagggcaagcgtaccaagcgacagaggcctcagtccccaaacggggtggtcaccgcggcagtcacctctagctcatccagcgcctgtggcgctggtactattggaggaggag
8_Unigene_BMK.20005	1087	perfect_SSR_2	(GA)6	264	275	ttcggtcttaaatgatcactcgatggatgtgcaggcatacaattgatacagctctctcgaaaattgaatccaatagcatccaacaggcatagaaataagtacgcctggaaaaattaattcagctactcatttaagcactcatacatgcatatggaatttcagagctccatcctttaagtagaaaatgcaccactaatatagagtcttgacaaataacaaccatgggctcatagaatcacaatattcatttgtaggaagagatcGAGAGAGAGAGAacgcatacaatcttttacagcacaagcacacaagcacacaggcacacaacacaaacacatacatggtatattagttattcaatcgaccaaacttttaagctcaaaacatatatatatttactag…
7_Unigene_BMK.6112	1764	perfect_SSR_2	(TA)6	111	122	tttcggtagcttataattcaagtcaaaagatttaatttacaaacgtaaatacatgagtaatgctacacttacaaaagaaaatacatttactctgtagtcatactcgtgtgTATATATATATAgtaatatctggccaaattaataatagagaaaatgccctataattgtggcaacaaagctagcaagctaatgtgccagaacaatatgctaaagagtttatagtcggtccatctgcgcgtgctttcataaagctgcattaggccatgcaaataatacatagcctctgggaccttatatgtgctggcttttttttttaatttttttttatggcgtgaacgatatctacatattatctcagattctcacattcatagtatcttgcatttacttgcaaaaccc…
7_Unigene_BMK.6112	1764	perfect_SSR_1	(T)10	306	315	gtagcttataattcaagtcaaaagatttaatttacaaacgtaaatacatgagtaatgctacacttacaaaagaaaatacatttactctgtagtcatactcgtgtgtatatatatatagtaatatctggccaaattaataatagagaaaatgccctataattgtggcaacaaagctagcaagctaatgtgccagaacaatatgctaaagagtttatagtcggtccatctgcgcgtgctttcataaagctgcattaggccatgcaaataatacatagcctctgggaccttatatgtgctggcTTTTTTTTTTaatttttttttatggcgtgaacgatatctacatattatctcagattctcacattcatagtatcttgcatttacttgcaaaacccttttt…
7_Unigene_BMK.14264	2995	perfect_SSR_2	(CT)10	2976	2995	gtagaaagaaacgcaaagccgaggttgtcccattcgatgtcagctaattcccttgtttcaacgaatgtatcggacaatgtggcatacgggcgaatgggagaggaggcggcggaagctacatgagaagtcaaaggaagctgcttctggagcttgagggagagaggagaggaatgggaggtgaaggagaaggggcggacgggaagaaaggaagaagaattgggggaggggcaaagaaggtaatttagctgaagacctccaaggacggcgctgctctccatctcactctctcaacctctaaagCTCTCTCTCTCTCTCTCTCT
8_Unigene_BMK.20068	2421	perfect_SSR_2	(CT)10	3	22	caCTCTCTCTCTCTCTCTCTCTcgaacctctgcaacacaaactcaggaataatggcactttctctcagattacacaaccttctctccccgaccttcagacccaaaccaccatcatcatcaaatgccactctgtctcctcctaacccatctctctctctcctctcctcctctccccttccgcacctcctactcagaacctcacactccctcaccattagagccgcttcctcgtcctcttcttccccaaccacggttgctgatccacaggacatcaagattaatttggttcccactaaaccaattgaaggtcagaagactggaa
8_Unigene_BMK.20068	2421	perfect_SSR_2	(TC)6	148	159	cactctctctctctctctctctcgaacctctgcaacacaaactcaggaataatggcactttctctcagattacacaaccttctctccccgaccttcagacccaaaccaccatcatcatcaaatgccactctgtctcctcctaacccaTCTCTCTCTCTCctctcctcctctccccttccgcacctcctactcagaacctcacactccctcaccattagagccgcttcctcgtcctcttcttccccaaccacggttgctgatccacaggacatcaagattaatttggttcccactaaaccaattgaaggtcagaagactggaaccagtggtctccgaaaaaaggtgaaagtttttcagcaggaaaattaccttgcaaattggattcaggctttatttgat…
8_Unigene_BMK.20090	1098	perfect_SSR_2	(CT)10	1	20	CTCTCTCTCTCTCTCTCTCTccccaatggcagccatagctcgcgtctccagaaaagccctaacctccttctccagctcagcccagccatccgccttccaccgcaccttctccgccgaagcagcaaaagccgcggccataacaccctcgccggatcgagtcaaatgggactacagaggtcagagaaggataattccgctcggccagtggctcccgaagatcgccgtcgacgcttacgtggcacccaacgtggtcttggcgggtcaggtcacggtctgcgacggagcatccgtttggcctgggtcggtcctccgcggcgatc
8_Unigene_BMK.20163	2400	perfect_SSR_2	(GA)6	4	15	agcGAGAGAGAGAGAgcttgtgtactggggagatagagagaggttttttgttgttattgtgttgaaatggttgaattggaaaatacccagaaaccattgtgattgtttatttcgtttttcggatatggtttttgcactaccgtctgtgatcttgtaaaccgggaaagcgatcttcgatgcgctgattggattgctggaaattttggggtttgggtaatttgggccgttgttgattcgattctgcttgtgtttgagaaatgaacggtggcgatgaggtcgtcgcagcagctccagggggtcctccaccgcctctgg
7_Unigene_BMK.13544	1009	perfect_SSR_1	(T)10	731	740	gggcaggataacttttcacaaaaattctgggtttctgcatgcacacgcaccccaaaatagtaaacctcgatcaccactttcccactggaaattgtttgacctgttgtggcagagatgctaaaggtaactggcttgcctctcaccactgggtcaggcaatattttgactccctggaccttcacagcgtactcatctttctggctgcaatatttgacatcagtagactgagtgagtggtaggaggaggtagaaggagaagcaaatcacaatcgagtgagcaagcaccgccatgatctttcccTTTTTTTTTTgcagagaaaaataaatgcaaacggaatttagcggtaggatcggcgtcgtggtagtggtggtggataaggtgtcaaaaggaggaggggag…
7_Unigene_BMK.39591	1065	perfect_SSR_2	(AT)9	2	19	cATATATATATATATATATtcctcttcacttataaatgagaagttttaggttcaaatttcgtaaacaataagttcataaccaatttatacttacccatcccttaatgtaaacatattgttacatatatagcaccctaaggtttataggccacaaattctccttaacaaccttggttaaataatttaggagaaaaataccctaaacgtgaagggaaaggtgaaagagaaattttatgggtttcatttgactggttgtttatgaatgcctcattgtccgcttgttttccagaatgaagggcataagaatatttgttgatga
8_Unigene_BMK.20203	1821	compound_SSR	(T)10ccccccctttttttcggtttttcatttttcc(T)10	37	87	ttccccatcattttcttcgaggggttttttcctttcTTTTTTTTTTccccccctttttttcggtttttcatttttccTTTTTTTTTTcttcatcttcttcctctctcgtttcccttgtaatttcatcttcgtcttcgtctttccctgaaaccctaaccctaaaattgcaattgctaagccatttgtataaactccccaattctcttcgttgcgtgaggaggaggatatgcaacagcagaggttcaagcagcaagccatgatacagcagtcgctttaccaacaccctgccctcgtagctgctcctcagatagagcctatcttgagtggaaatctgcctcctgggtttgattcaagtacttgccgcagtgtttatgttggaaatattca
8_Unigene_BMK.20214	2738	perfect_SSR_2	(CT)11	2	23	cCTCTCTCTCTCTCTCTCTCTCTtctctctctctgccatagccagaaccacagagcagcagcagcacaaggcatgacttcggcgacttccgtgactctgtcccaggccctcctggcccgagccatttcccagcacggctccaactccacctccgaccgggtctccctctccgccaccctcacgctcccctctttcgtcggcctgaaatctacatcttcgtcgtcatcgccgtcctcttcccgtctctcacgccgccggctcggttcaaaccggcctgtccgggccgccgcggtcgagactctggacaagaccacagagacttc
7_Unigene_BMK.36433	2616	compound_SSR	(TC)6cgaaagaaaaaagtctccgt(TTC)5	12	58	tctctctctctTCTCTCTCTCTCcgaaagaaaaaagtctccgtTTCTTCTTCTTCTTCctcctgcgatataaaatcgagctgcaaaccccaaattcaagctcttttcactctcaaattccttctttctgagtccgcttctctctcttctcaattgaattaaattgaataaaataaattttcttgctttttaagagggcctcagcctcagaccgcggaggatgttataggccgcccctaatattttctagtttcctccgtcgcgctcagccgttcacgtctggggctccgccgccagctcctccattcgattaaaagataaattgaggtaaaaatagataaattgaggtaaaatgcctg
7_Unigene_BMK.40044	1852	perfect_SSR_2	(AG)8	1836	1851	aacatgggttgcgatcaaaattgcataaattacagaactttttggcattgaggagctacgatggccaaaagggcatgtgaaaaaaaatgtatacatatattcagagagaaaatagatgcttacagtgatacgttggcacagaggagcaacgtcaaaacgaattttaatccatgggagttagttcagagtttcatgaatggaaaacgtctctttcgcttaactaacccagatctaacttaaccaaaattgaagacaaaaccaaagttctaagcatggaagcttcaatcaatgaagtttggcAGAGAGAGAGAGAGAGa
8_Unigene_BMK.20243	1996	perfect_SSR_2	(GA)9	1979	1996	acaatattgagagggttctgataataatggaaaagagaaggacccagaaacttttttcgcttctggaatacttgatcggctcgaggtccatcgtatggccgaggctcgtaatcaaaaggtggcagcaacggctcaccaacaccagcagcagcagaagaaggagccgtagtagtagagagagatggcctgcgataacaatggtggtagtcagcaagcttggccttagcttctccccttcttcctaaagcttcgttcaagagctgcttccggaacgccatggatgatttgattcgattttatGAGAGAGAGAGAGAGAGA
7_Unigene_BMK.1670	1259	perfect_SSR_2	(AG)8	1	16	AGAGAGAGAGAGAGAGgaggagagagagggagaatcagtgtctcttcatatgcttgtggtatatttacaggcttcccaacggttctttacagccttttatttggttcgccccgtgacctactctgcaaaaaatccacctcctctgtctctccccatctctctctctccttctctcccctcttttggtgctgaattttcacagtatatacagtcttcgattttctttattgggtaactttccattccttttctccatctgccaagacccagttaccaattcccttgatagtttcagtcacttgggttttcttctctc
7_Unigene_BMK.1670	1259	perfect_SSR_2	(TC)6	156	167	agagagagagagagaggaggagagagagggagaatcagtgtctcttcatatgcttgtggtatatttacaggcttcccaacggttctttacagccttttatttggttcgccccgtgacctactctgcaaaaaatccacctcctctgtctctccccaTCTCTCTCTCTCcttctctcccctcttttggtgctgaattttcacagtatatacagtcttcgattttctttattgggtaactttccattccttttctccatctgccaagacccagttaccaattcccttgatagtttcagtcacttgggttttcttctctctctagggttttgggacgaactttttttcaagagaaaaaagaaacatactatgaactttttggggtttcgtttcttgggttttt…
7_Unigene_BMK.1670	1259	perfect_SSR_1	(A)11	470	480	tctctcccctcttttggtgctgaattttcacagtatatacagtcttcgattttctttattgggtaactttccattccttttctccatctgccaagacccagttaccaattcccttgatagtttcagtcacttgggttttcttctctctctagggttttgggacgaactttttttcaagagaaaaaagaaacatactatgaactttttggggtttcgtttcttgggtttttctgaaacaactttcaacattttccccatcaaattttaattcctttgctccaattttgcaattccagaaagAAAAAAAAAAAccgtttctcaggggttctttctatttcaatcacacaaaagctgcttggccttttcccacttttcatttcaaaattcagacccaatacc…
8_Unigene_BMK.20273	1563	perfect_SSR_2	(GA)6	1484	1495	ccgctccctccttaagaccatcttcaccgtattcgtcatagatttctctcttttctggatcactgagaacttcataagcttgacctaattccttgaacttctcaggatctccacctttgtctggatgattcttgatggcagctttcttatatgccttcttgagctcgtctgcacttgcacttttaggcacaccaagaaccccataatatttggtgttatcactcttccttgcagcatggccaaagccgccaaacatgattgaagcacttaaatacagcggcttcaggtaggtttagatttGAGAGAGAGAGAgttgcagtctttgaggagcagagagggaagagagagaagggttccctcttcacaaaagactaatccta
8_Unigene_BMK.18814	1693	compound_SSR	(TTTG)10ggggttttggtggaaattgaattcagagaccgatcgatcgatcatcgatggcagaagttttgagcaaaaccagtctcttgtcgtcctg(TCA)5	236	378	aaataaggttccagacacgagtgtagattttacagtcgttggttgttacgtaggaagaattctcctgctttctcgtttctccttttcctttttccctttgaaaacgctgtcaagtttcccacccgcgtgctcgttgcttcaactttgagccatttctttcccttccttttctcgaatcccaaattctcaattctcaaatcccaagtcgatcaaatcgcaattctctcaattattaTTTGTTTGTTTGTTTGTTTGTTTGTTTGTTTGTTTGTTTGggggttttggtggaaattgaattcagagaccgatcgatcgatcatcgatggcagaagttttgagcaaaaccagtctcttgtcgtcctgTCATCATCATCATCAaaacaaaaaaagcagcatctc…
8_Unigene_BMK.18814	1693	perfect_SSR_1	(C)10	1348	1357	ctcatttacctacactcctaaaccaactgaagatgtgcctgccaaggaggaagtgattgtggctgaagaggcaccatctcgtcttcctcttccgtcggcaacctcaaagtctgctcaagtggtcactgcttggagataacgtggtcagtgatcttcaccatcccgattccctaaacccacccatttattctactcaccttgttgtattttgtacagtagtgtttcttgttgatgcgatatgatcatatatgcaagagtaagagtggaacatataagcaatagtgttaaggtttgtaaggtCCCCCCCCCCaaagaggcgcggaagagttgagcgttgcagggccttggaattggtttttgggatccaagcctgcgtgcaaaaatcatgtgttgtaaatt…
7_Unigene_BMK.8443	1116	perfect_SSR_2	(TC)9	1098	1115	aaatcttagtaattagaggcgttcttcaaaaccctaatccatattttcctggcaggaggaggaaagggagttgcaggatagagagagttttatatttgtgatgcaaatagaaaagatgggtcattgtccccatggccatatgaaagtcagacgcaggaaagcgactcaggatcttggcaaatctaaacgcaggccagagagagggggtttcacttttatgctttcagaagaattttcactagtagataattatgaacataaacaagaaggggtttctgagagataattaattaaggagttTCTCTCTCTCTCTCTCTCt
8_Unigene_BMK.20303	1943	perfect_SSR_2	(GA)9	1898	1915	gcactcacactcggggcaatggacaatggtgacatgcttctgcagaccttccgtaatatcaacttcagagcgcagacacttgacacacatattggcagcgtttggtgccatggggataccgcatttgcaacatagtacgctgccaacagtctgatgaaccataaacatacctgcgtcctcagccattgcttcctcggccattgctggtgaatgcaaacacgaaaacaacaaatcagcagaatatgaatgaagcaactgccgatgaaaagccctaaagagggaggcgacggcgggagtgacGAGAGAGAGAGAGAGAGAtgaacgaaattgggttgggttagggcta
7_Unigene_BMK.19535	1040	perfect_SSR_1	(A)22	1019	1040	cttaaaagatattggtcatcctggccccagcgagagaaaaaggtttttcatagttcattattctagtttattacctcaatttttcgtatcacaatttatttgtaatatagttatggtgggtgccaatcaaaatccatcaaaaattgcaggtaaggtgccaaaggatttggttgttgtcttgatatataaatgcatctgggtttcagagcttcccatacttctaaagtataattgatgtcattgtatttacatataatctccttgttcataagaaatagaaaaataggcagagtttgtgacAAAAAAAAAAAAAAAAAAAAAA
7_Unigene_BMK.37242	1344	perfect_SSR_2	(GA)10	1	20	GAGAGAGAGAGAGAGAGAGAttgaagcagcagcagaggaacggcagagagagagactgagaaatggcagccctagtgtaccagatattgtcttcctccgcactggtatcactgggactctaccacatggtggccaccacccgcaaccacctcaaatctccacagtcctacgccgccaagccctaccaccccttccccctctcctcttcctcttccaacctgaatcctcctcatcatcgcctcaggtatctccagctttatgccatcatcgcctgcctattggtcgccgtcgtccaccagaccctcacctccttcgacgcc
7_Unigene_BMK.14785	1932	perfect_SSR_4	(CATC)5	133	152	tggtattcctctccttcttttctgtcttcttctccctcgtcgtctctcctcttctttcttgtttctggcatttctggcatttctggcagtcattcttccctgatcctttcctccttaatctcaagtctttcaCATCCATCCATCCATCCATCgatctggcatctgggattctgttctcttttacaattatcttctccttctctcttcgggaaataacacacagattaaacagaaacacaaggaagaaaagaaaataccttcacaatttggatccgcctcgatcgaattccaacttgtccttgagagagagaggcaaattaatagctccaaatgtggttcagtaaataatattggttggcaacttgacacctaagctgcatgcagcctcggcttcacatc…
7_Unigene_BMK.14785	1932	perfect_SSR_2	(GA)6	502	513	ctcttcgggaaataacacacagattaaacagaaacacaaggaagaaaagaaaataccttcacaatttggatccgcctcgatcgaattccaacttgtccttgagagagagaggcaaattaatagctccaaatgtggttcagtaaataatattggttggcaacttgacacctaagctgcatgcagcctcggcttcacatctctctctaatccatgggggagtgggtcgttggagctttcattaacctttttggcagcattgccatcaattttggaactaaccttctcaaattggggcataacGAGAGAGAGAGAcattcaatactagaaagtgatggaggaaatggaaagcttcctttgaagcctattatacactatcagacatggagagttggcttttta…
7_Unigene_BMK.41108	1279	perfect_SSR_2	(GA)6	1235	1246	tgatgagaacgaatccagaaaaaaaaattgatctaaagtgatatcaacatattgagacgatgccgtcaaaataaaggcttgatcgatgatggcttctatggtctcgctcagtcagttgttggagaaatggatgagctgcgagagagagctcaagaagatggagcaaagacaagaaatccaaggtttctgcaggagtgacgatttcctgaaaagtttaaactttcttccagaaggcaacaaatctaacattcttggaaagaaaattcgatcacgaattgaaaataaaaaataaaaaaatgtGAGAGAGAGAGAcagacgagccttcatacggaggctagcgatccg
8_Unigene_BMK.20462	1954	perfect_SSR_1	(A)21	3	23	ccAAAAAAAAAAAAAAAAAAAAAcccaaaaaatgaaaaaaagaagaagggacctagtcttagaacaagtagaatttcattttattcaacatgcagcagcagcttcctatagcttgctccaaagaatttttcctatctcagaattttggccctctttgcttgctctttgttattgctatgagtattgagaattgaattgacaacaatttgtggtggaaatattgagtagatgtaattaactagcacttgggaaggtcacttggaggtggaagaacagattcatttgggcctttgccattgtccaccacaaatgccatcttcaac
8_Unigene_BMK.20462	1954	perfect_SSR_2	(TC)10	1934	1953	ggcccagcctgtccggagttgtcggatcccgtgccaatggatgctaacattgtatttgacatggttgaccaccttgactagcactgtatcatcttccctagcataaattttgggaccaggataccttccattgacagtgacaatgggcttgcttgaacagagtcttgagatgttcttctgcaccacattgaacttgtaatgtcgaaccatgcattctacagatgccggaaaacacaaacacgccaccagaagcacgactcgaatccactgcaccattgccattttctctcgagcgctattTCTCTCTCTCTCTCTCTCTCt
8_Unigene_BMK.20472	1246	perfect_SSR_3	(CGA)5	276	290	agaagaagatttcgccccccccactctttctctctcatcagacccgcacgtcgccgttgttccgagaacatctcgccggaaaattcccagaacacttcgggcgtcgcggtgtagagcgggagcatgaagttctcgaagagcctcggcatcctgatcgaggaggccttgccggaatggcgggacaagtttctgtcgtacaaggacttgaagaagcagctgaagctgatctaccccaaagacggagacaagcctcccaataaacggcctagattgtcCGACGACGACGACGAtcgtgctgacggcgagggcggtgaggtttccaaggaggtaacggatttcgtgaggttgttggagaacgaattggaaaagtttaatgctttttttgaggagaaggaggaa…
7_Unigene_BMK.24616	1239	perfect_SSR_1	(A)10	392	401	tcaacgacacaatcatgatcaaacactataaaaactaaaagaattttcctttttttctccttttgcttctataaattttgcatccaaattcacaatttccagaaaaataaatgatgaagataatcaccatcaacaatttctaacaaggcatgatatgtatagtcttggtgtcatacctcaaccccaaccctaacccgacactcaaaactttgaccaaatccccacacatcctcctcacaaaatgcccctccccatacccactctgcatcaccaacaacaccttcaaaccaaaagaacaacAAAAAAAAAAgcctctacttcccaatcttctaaaccagatccagaatcattacaatatgaccggaaccgacgattcgcgccgaaagcgaaacaggtgct…
7_Unigene_BMK.2620	1763	perfect_SSR_2	(AC)12	1740	1763	tgcaagcggtcgaaccagagaaaaacttacatgcaactaggtcgtctgggttgaaaggaagctttttggttgaatgaccaactggggaaatgatgcttcaaaacggctagagcctttaaatggtaagacactacgatctagaacaaaaaaaccagactgctaggggttccccctttgccttacgttcttggtttccttctcgaacacaaaccctttcaaagaaggaaaaaaaattgcacgagtacacctcacaaaaccaaaatcctttctcctacttaatcattatagcaatatataaatACACACACACACACACACACACAC
7_Unigene_BMK.20269	1931	perfect_SSR_1	(A)10	1808	1817	tgtcccacaatttatcctcaatttaaaggaacacttctaccagtcacgaattgacagaggcgtcataaacaacaacgatctcggcctctatgtttttgcgtccaagccctccagcggtgctgctatcgtcaagttttagtctgagtcaaattgtgcagtgcttttagatttcggcttgaactgtattgtactctgtttttagtaaatttacgtcgatagaccgacgtgaatttcggtttcagtgtaataaacctgctgggttccattatagttagggctggtttggtattgctgtgctttAAAAAAAAAActgtttttgttttgttacgagaataagcagctgcgaacagtagcggattcagaattttagcattgggtggttccaattttatagcaaaa…
7_Unigene_BMK.37245	2258	perfect_SSR_2	(TC)10	2238	2257	gctccaatagtgagttgttggccaaggtcatgaccgtcagtcccagaaatatcaaaaaccccaccaagtgggtccagatgttgagggtttcgttgtggcaggcaaaggcgctgaacaagagatccttcaagggccactcgcatctgtaataatccaatatgtactcgttgtccttcatgtagggcggaagctcctcgaacttcctcaacgccgtcatcttggtcgtcttcttctccctaccattagtattactggtgctagtaccccaccactccattcgcttcctgtgattgcacatgaTCTCTCTCTCTCTCTCTCTCt
8_Unigene_BMK.20513	1823	perfect_SSR_2	(TC)10	1	20	TCTCTCTCTCTCTCTCTCTCacattctctgtgatggtttcactgtttggagggtaaggaaattgaaggcaggaaggaaatggcgtctctgaagctcactacccatgtctttatcgtgatcctgagtctccatgtatgttgttgcagcatgtttgattatcctaaagatccagtctcgtcgtttaaacaaaaagattctatgttaccaatgatctctcctactgtgactcctcaaccctttcttccccttcttgctccttcaccattggcaccatatactaataccaccgtcccaaaattatcaggactctgtaggctaaa
8_Unigene_BMK.20526	1962	perfect_SSR_1	(A)11	1774	1784	tctgacgctccgaccgaggccgacaatctcagcgactgcggtgaactcgagttgatctttggtgaaagcacaccgctgcctgagagccatactccagtcccgccgccggccggaaattccgttccaggcgagaaggtggcggtggcgtggcagccaccggcgataaagccgaagagcgttgagagaggggcgaggatagttaccgggttggcatcactgctgaaggagaaaccttgagacaaattttggaattttctctttaatttttaaattttctggcaaaaagtggatataaaaattAAAAAAAAAAAgaaagaaaatatataaatgggagttggaatagtagagtgggagtgggtactggtaacaggctttttaactttgtacttttaccaagtt…
8_Unigene_BMK.20577	1712	perfect_SSR_1	(T)10	30	39	tttttttcccgtaatttattgcatctttaTTTTTTTTTTctttccatatattcacagtaatgtaaccgtactagtaatattgaagcgaaagttacattgttgttttaattaaaaaaaccctgatagacctttaacctacaacccctcccttaaaactccatttacccttccccactaacccactacaaaagtcttctccaaaagtgtaacacttaagcacccttcacttccaacactatcctgtcagaacgctgctagaatgctgccgctgccacacaatgcttcacataatgctgcacccgttcggattctcgtcgctgaacagctcgaaggaatcgg
7_Unigene_BMK.23289	2071	perfect_SSR_2	(AG)6	1975	1986	tcctactcctgcattgtctatatgcaaaatatgtgtcttcctagaagaagaatatgatacagaagagaagccaatggaattttctttcaacttggacccctctatattgtttgccgtactgaaaaccacattttgtccagatttataccgaaatagctcagtacggaagcagtatgatgaacccgtctgtgaaaggagtaccatggccgcccctggaaatctgacaatacagtcgcaattcaaatctaggattctgcaagaagcttctgaggatggctctctgatagagagagaaattcaAGAGAGAGAGAGaaactggctcctgtttgctgctgatgaaaaggaagcgcaagcaagtgtacttagatgagaaattatatggcagcgggccttaaag
8_Unigene_BMK.926	3357	perfect_SSR_1	(A)10	80	89	tttaatttctccttttccgtaaaattcgaccaaaaaacatcgtaagctttttcttgtagaatgaaaaccctcctggaagAAAAAAAAAAtgaagaaaaggaccacaatacaccaaaatatcaattcctcattcttcttcccactgcagagaaaatagcccctaacctatctctccccatgaaatttaaaacctaaacgaacgaaaaagaaacattttaggcagacaggattggggcacctgtaacacttattgcactatttgcagaatccagtgttcgaaccgaaacccattctctttctttcatacccaaactcatcagttttctttcttttctttcttttttttcgcaaaacaaaagagaaaagagactaaccatctgccatcaaaa
7_Unigene_BMK.6721	1319	perfect_SSR_3	(TCT)5	486	500	aattcatcaactaagatagacaactgactctgttttactccaaattgtaatgatagttgtaaaccctcatctgctttctttgattggcgtttcttctccacattcggaacctatatttaaactctagccctcttgctactgcaacttgggcacttgtactgcttgatatgctcagcctttgcgggtgtgatctttacacattttccatggaaccatctttcacacacatcacagcaaatccagaactcatcagccccataattgtctccacatgccccgcaagtcgcaccttgttcatcaTCTTCTTCTTCTTCTtccccgctttcatcctcttctttaggcagcggagacatttttactcctttgctctgggggtgctcagactgccgagaccccttt…
7_Unigene_BMK.37139	1135	perfect_SSR_1	(A)10	163	172	tttcgactaaaaccggaacaatcgaaactgagagaccgcatcttcaatcaaatcttgcctgaacgtaaaaatacaactcaagagcatacaagaagtgaactagtaatctcaatttcgactaaaaccggaacaatcctataacaatgctaaagtacaacaatgAAAAAAAAAAcagccatcagcttctaggttaattcactgcaaatctgcaacaagcaagggccaaaaatcctaacagtaatacaaacaatagcacaaagcctagaacctcggttaactacctttcaaatgcaatgccaaccggccactctaaccctttggctttacttaccctcctcctcctcctcctcctctaaacttcaactttcactttgtttccaaccccacaaaaccaaagat…
7_Unigene_BMK.37139	1135	perfect_SSR_3	(CCT)7	332	352	gagaccgcatcttcaatcaaatcttgcctgaacgtaaaaatacaactcaagagcatacaagaagtgaactagtaatctcaatttcgactaaaaccggaacaatcctataacaatgctaaagtacaacaatgaaaaaaaaaacagccatcagcttctaggttaattcactgcaaatctgcaacaagcaagggccaaaaatcctaacagtaatacaaacaatagcacaaagcctagaacctcggttaactacctttcaaatgcaatgccaaccggccactctaaccctttggctttacttacCCTCCTCCTCCTCCTCCTCCTctaaacttcaactttcactttgtttccaaccccacaaaaccaaagattcatcaacaactttgctgcaaaaggcacttg…
7_Unigene_BMK.37139	1135	perfect_SSR_3	(GAG)5	562	576	ctagaacctcggttaactacctttcaaatgcaatgccaaccggccactctaaccctttggctttacttaccctcctcctcctcctcctcctctaaacttcaactttcactttgtttccaaccccacaaaaccaaagattcatcaacaactttgctgcaaaaggcacttgtgggttttgttgttctttggtcagttttctttgctgggtttggctgtttcaaatgggcagctgtgtcacgagctgctcaaactactccaaatctggaggacaagatagatactacccaccaagggaaaactGAGGAGGAGGAGGAGcaaatgtaccacaaaattctggtggacgacccaaaaaatgttggtgctttgaaggttgttttgtatgggaaactgaggaaaggg…
8_Unigene_BMK.20740	4021	perfect_SSR_2	(GA)6	3511	3522	gcaaccgtcggataagatccaagggacgacgttggggcctgtaatcttgttgtaagaaagatcgagaacccgaagggtgcggagggggaaggcagacgaggagggtatggtggagaaatcgagagagtttgaggagaggttgaggtaggtcaaggcggagcaagcggcggcgaagttggggacgtcggaaagacgaccggagagggagttgtgagccagatctaaggaggtgaggagagggctgcacttggatccgggagggaagtggagggagatggagccggagagagaaacagatttGAGAGAGAGAGAttcaagggagtcaagggccatgaggaagttggaaacaacggtcagatttgttgcgagggagacggaggagaggtctatggaggaaac…
8_Unigene_BMK.20740	4021	perfect_SSR_3	(AGG)5	3782	3796	gagatggagccggagagagaaacagatttgagagagagagattcaagggagtcaagggccatgaggaagttggaaacaacggtcagatttgttgcgagggagacggaggagaggtctatggaggaaacccttgttccattgcagaaaataccagaaaaggaacatgggttttggttggggagccaattggggaggagggtcgggattggaagggaggatttgaagctgaggagttgctgggcgtctgtgtaagaagaggaggatgagggtggcggagttgcagaggtgggtggcggaggaAGGAGGAGGAGGAGGaagaaggggaaagggaagtgagaaatggacttgtggggtttcatagtttgagttttggggtgatcgtaaaagaaggggtatggt…
8_Unigene_BMK.934	2117	perfect_SSR_1	(A)10	397	406	tagaaaaaaaagtggtgctatttgcactccttattaccttcaacacatttttattgatttatgttgtttgatattcttcaacttattaaatttgacggtcaaaaattaaaatgagtgagaaaaattaaaataattgtgtgaataacatcacttgaaaaataaaccagaaaagtaaggaaaaagagaaaaagaaaagataaattttcgcatattgtcttacatgtatcttcaattcatggactatattcatgacacaaatcactatccttccttccctattatttagctccaaaaaaatagAAAAAAAAAAggtaccctcttccgctgtctgttgaagctttttcagtcaagtgtcaggaacaatttccatggtccatgcacattacaatcagctactca…
8_Unigene_BMK.934	2117	perfect_SSR_2	(TC)6	1539	1550	tcatcacggcgtcagtttcagagacggatttcgaggtgaagctggtgaacaatctcggattcgcgaagagagaggaagtgggtttcgtatgttttcctgtgggagagagaagagacctggtttccgccattggagctcgcttgcttgctctggttcttcaaaattcctgtaaaaatccctaagatttgaagctctagaaaatggcagaaagtagcagacttttaagctctgcggtgttagagaatggcagatgaaaaaacccagaaaccagaaattgcagaaacgattccatgaaacgatTCTCTCTCTCTCtgctgccacaactctgtgacctccatatctccgaaaacagagcaaaaaaagctcacttcctgcgtttattctctcaaaattttcact…
8_Unigene_BMK.20816	1197	perfect_SSR_1	(T)11	1143	1153	ctattgtaccgacttaaaacgcttcccacaaggcgctccacctgaatgcaggcgatctttctagctcccttcaaagaaagattaatgttaaaatttattgttcaaaggcttgatagtgttttgagtattactgcctgtgcatacagggtttgaactagcatcgtgtcaaataaatgaaatgtttatttcttcttgtacgattagcggtaatgttgtaagatctgtttatttaataaatttttgtttgtgcttccacggaacagaaaaacgagagctgggtgttatgtgagctcgggttacTTTTTTTTTTTaaattattttttatccttaataaaggatattatctacactaaag
7_Unigene_BMK.41110	2915	perfect_SSR_3	(GGA)8	1294	1317	ccatgctgcatttctttcaagagggaaatctcgcgtatagcagtgcttggcactccctcatcttcctgctccaagcgaattttctttaaagctatagtctcattagtgacacgatcacgagccttgtacacaactccataagttccttcaccaatcttctcaactttctcgtactggtccatacagtctctctgctcaaatccaagccttcaaatcccgacggatcctcctttgaaaccctaagactccgattcctctgtctccttctgtgctgttgtgctagtcccgattgcagagaatGGAGGAGGAGGAGGAGGAGGAGGAtccaagttaatttttaatatttgaggacctagttgtgagggaagatctcatatctacaattgctgactcttctgc…
7_Unigene_BMK.36950	5420	compound_SSR	(TC)6ttgtgaatttcgatttgagaagctctcctccactacgagaagaatgaatgcattct(AG)8	5234	5317	tcaagcccttgtgggagccgcctgaactatggacctgtccatcaggaccagaattcccggagctcctcaaattcattggagaagttgtctctggacccaagtactcagtccatcttgatggaccctcccattctcgtgatcgcacagaagttggtgacagtgatgaatcttggctagagaaatgttgtctcgattttgccattggtaagagtaatcaagacaaaacgtacaagtcaaagctgcgaacttgaaaggcagagcaggcagaggcaggtgaagatcatggagctcagatctgagTCTCTCTCTCTCttgtgaatttcgatttgagaagctctcctccactacgagaagaatgaatgcattctAGAGAGAGAGAGAGAGaagagtggggaattc…
7_Unigene_BMK.651	2118	perfect_SSR_3	(TGC)5	50	64	ctgctgtggttgctgctgttgctgttgctgatgctgctgctgttgttgtTGCTGCTGCTGCTGCtgttgtagaggcatcataccaccggtatttgctgctcccatattaaacatttgatcactcaaaatttgggaagcgtgactcctctgaggattgttaccaggcatttcaaactgcattcgtggcagaagtgattgagaggacatagtagccgacatgtttggtatcatttgacttggtgtcgtttgagcagcattaaacaatgcactattagcagtgccagaaaactggctaagatggcgattcatttggcttcccgggttaagttggttctgaccaatgccatgttgtacatgtccagag
7_Unigene_BMK.651	2118	perfect_SSR_2	(GA)8	2102	2117	ttgaaggttaagctcccccacacacctcctcccgtctgctccgccggcggcaacacttcctccctttcttcggacaccacccaactacacccgtatttcccaccaactttccccaaaaaaatcacaacttcccccactcggaaattatcaacaaacaaagacccaaatcgtgccccaagttcccaaattaattccttaaattagagaccagaccagaagcaatacgttggagtacggatcttgtcacccgcgttcgtgtcccgggtcgccggagttttgccaatgaagtggggttgggatGAGAGAGAGAGAGAGAg
8_Unigene_BMK.20827	1725	perfect_SSR_1	(A)12	1001	1012	tcacttggatccagatcttagtcccgcgagggacttcgtcatgggagaggttgatagaactttcacctagatcccaagcacatgcgaaagctctcaatcattgaaggtgatgatataccattgattgatttgtttccttaacactgccattatgaaaattggcacgttggagactttctggttcaacatgttctgttgcttataatgagcatgggtaaagcattagcagctttattgatatttactttggttgcgaaagtgtaattttcccaatgcactgaaataagctgttggaatttgAAAAAAAAAAAAtcagtgaggagagtgaaggacatggctgcacctacacctgcaccaccagggtcagttcagaaaactgaggacgaatggcgggctgtt…
8_Unigene_BMK.949	1920	perfect_SSR_2	(AG)10	1	20	AGAGAGAGAGAGAGAGAGAGaatatgttgtaaagtttccagcttttcaatatacaagtttacaagctctcgctatctgagtgagagctcgtgctgggttttgctttttggggagttgggggaagtttgattctttttatctttcgaatagtctccacggatagtgctttttctaactgctgcttttctcttttgagtctctttggcttctcaaacattagatataaaaacatgggttggatgatgattccctgttctggtaattccaactggaaagcaaaaaccaagaagaaaaggaagaacaagattgagttgcaggaa
8_Unigene_BMK.949	1920	perfect_SSR_1	(T)12	1586	1597	agctttgacttaccttgcttcacagaagcatgaccccgaaatgcagccagtccaaagctcacgtcttgccccttgtactccccctagaaccaagagggatagtgaaaggaaagctcaattgtggtagtggacacgccaactatcacaaggttatgataatacctgatagatgctcatacgggtatggagtctgagctaacattttttcgctgatgatagcatgccctcataccctaattctgagagtttctacccatctccgtgttgcatctcatcatcagaaaatagttttcctcttcgTTTTTTTTTTTTggaatatatacagagtcggaatgctgtattatatctttgtgtgccttcgtacatttttcatttgtatttttacatttttattcttca…
8_Unigene_BMK.20909	1931	compound_SSR	(ACC)6tccatgcccctctccgatcagccccaccttcctcctcctctcaaaccttcacatcgaag(CTC)5	69	160	ccctcgtaataacaaactactaaagaccatcaacgactctcacgactgacataaaacgaccatgaccaACCACCACCACCACCACCtccatgcccctctccgatcagccccaccttcctcctcctctcaaaccttcacatcgaagCTCCTCCTCCTCCTCactctcctgcctctctctctcgctgccttagctttcatcctccaatggcgtggcggcatccccgaccccaccacccgctggtcccctcctggttcccaccacctcttccctggcatggacgcatcacctctttcctccgccgtcgtccactcctctccttccgattgccttagtctcggccgttcagcttcgccttcgattccctactatcagaattggaagtttgactctgtatccaa…
8_Unigene_BMK.20918	2033	perfect_SSR_2	(CT)11	1	22	CTCTCTCTCTCTCTCTCTCTCTcccctcattgttgcccaatttggacctgctgcagctgctacattcttcccttttcaggctccaagctgtgcagtgtgctccaaaaatggcggccaccaccagcttcccctacccctctgtaattttcctgtcagttctcatcatttcagggttcatgtttccagaaacggtaaattcaatgggaataaactacggccaaatcgccaacaacttaccgtcaccggacgacgtcgttccgctggtgaagtccatcggcatctccaaaatcaagctctacgacgccgaccccaatgtcctcaa
7_Unigene_BMK.37081	2436	perfect_SSR_2	(AG)6	2406	2417	atattctgaacagtgatcgaagaaagatactgattggacggattgggcgcgacattagaaccagaagaggcagccggagaagaaggatccgcagaattcacaccagtcgccatcagaaaagcaagattggagaagaaatttcaagaaattgaagaaggtcaggcagataagatctgtttgggagaagagaaagggtgagaaaattcaagaagacggaagcggtggatctaggtcgttagacattggcgaagataccatgtagaaacttatgattctgtgagaaaaaggttagaggtagatAGAGAGAGAGAGaattctagagagagaagtg
7_Unigene_BMK.2733	1769	perfect_SSR_1	(A)10	209	218	atgctataatattaagtttgcatgctctcagttgccaaactttaattttacaatatttgggtctgaaaaggcccaactttatcatcctctatgataacaccatctaatccgttctcctacactcgtttgatttgccgagcaaatccccttcaagccactttaagattatatattaattaaactccaaaaattaaggaaaatttttactAAAAAAAAAAtcatgtttgttttttattaaaccaaaatatcttgtttcaacttgggacaatttccgtgtttttcaacgttcttggatttctcggaattggatagagacgaggaggactgaaaggattcgcgaggaaactccgatagcatttgaacgacttctctcatcgtcggcctctcgacgctgttttc…
8_Unigene_BMK.955	4689	perfect_SSR_1	(A)14	108	121	taacaactgaataaaaatgagaaagcgcagcagccagaagcatgctcagaaattccattgtacaaaggtaaattaaatcagcaacagcacaaattaaagggggaagtAAAAAAAAAAAAAAgaacaagatggacctccatggaagttggtccatttgcataaaccctaatttctatacacgatatttatggtgatttgctgatccattcagtgatgattaaatacaaagaaagaaaaaaaaagtcatatctcctccttacccaatttttattggcgccaaaattgatctcatcgtcttcttcttcttcaattggcaattgatttcgatcatcattcggggttattagctcttccgtacgagtccatcccctccgttcggctttttacaattccatggaa…
8_Unigene_BMK.20984	2804	perfect_SSR_1	(A)12	2283	2294	agcctaagaagtttaatctcgcgaagaatgcgggtggcatccgatacatgttcaaagatatcatttattttctttatcgcaaccttttctccagtatgtgtatcatatgcagaacaaacaacgccatagcttcctttaccaattacttcctctattttatacctactaccctcaccatattctgtaaagaagtccacatctgcagacgacttttttctttgatccggctgcatcttaacaacaaagcatccaaagggtttctaagcagcaatccaacaggtgcatcaaagacttgagttgAAAAAAAAAAAAcccagacccagatcaaaaaaagcagcaaaaagataacccaaatcccacttaaatcgaaacacccagatgaccaaaactccaaaatat…
7_Unigene_BMK.12030	1301	perfect_SSR_1	(T)11	59	69	aaagccgcgtaaaatcgagtcgttggacggtacaaggctggaaagttatttttattccTTTTTTTTTTTaaatttttataacgcctttaaaatctctctcatcggatttggaggggtctctctcacgctgtaatctctataatttcgtcgtcgtcgtcttcctccactacgctgcatccgcgccctgcaaaaagcgcttgccattcgccatccgcctgccatctcactccttctgtacggaaaaggacccatttgccctcttcacccatttcgttttcaaaatcttttcttttttattcttaccctttgtatttgtcgagatttttttcagtcagccttaaagcttcaaagggtgggagattgagaggt
8_Unigene_BMK.21074	2047	perfect_SSR_1	(T)10	137	146	aaatccaaattaaccacccattgatatagtccttctgccctccaatttgaagtcattgccacgttcgaaaatgctcaatgggttttgggaagcttatatttttcttttacacaatgtgatgaagttaatttctaccTTTTTTTTTTaagaagaagaagcggcgcttttgaaaatttaaattcattgcaccattttcaaattatttcaagattttggcgagtctgttttatcttagaacctgtaaatttaaagctgttttgttgtggttgtacgtatgtaattggaagaagtggttttgaagcttcagttcgtatggttttaattatatataaaattacatactggtcacgtttactctttccaataataatatagacaaaaaaacaccctctttccaat…
8_Unigene_BMK.21074	2047	perfect_SSR_2	(CT)9	1686	1703	tcttgtaacaatattgatgaggagggaaatcatgatcagatagccttggagtgcttaatgcaaaggcaggagttgaatgaatgggttgtttcccaacaacaatgttctagctttctattttgggacagtgttgttgatgatcaagcgacagtacttgttggacaagatcatggtattgcacatccaacttcatcaaacgcagtacaactctcttcttttcctccatctctataagatattattgttggtctgaacaacgtacactgctgtccatcctaactttaccatgcacctatgcacCTCTCTCTCTCTCTCTCTtttctgaagttcttttgaaaatggtccaggcttttgagttcagagtttgttttcgttaattttggggtgagattgatcgat…
8_Unigene_BMK.21082	3157	perfect_SSR_4	(GCAT)5	198	217	tttattcaaacacattgaccttaaattttattgatgaacgaaatacaattacgtacgagtttccacatgcaagtaaggacaatggaatattaattcaacaaactcgtacgaagtgtttggaaaggccaggaaatacaattgcatggcttctgatccaaatcactggtacacatcacattaaataacactaggacaacGCATGCATGCATGCATGCATgaacgcaggccattaattctgaaacacattaacataccgacattatttaattaattattcaggtgccgggatatttaattagacgatcaagaagaatactcgatcttaaacccaccgacggtgataggcgagttggaaaccctaggcaccaacgtcaccagcacagagctgtcatcctccac…
8_Unigene_BMK.21082	3157	perfect_SSR_1	(T)14	2896	2909	gaaaaggttacttccaagcactattttcatgtatagagaggctacttatttccctgaaagtggaaaaactggttctccccgcggctgaggaagccgagtcaatctggacgaggaaattaggatttagaaagatgagagatgagcaattatcgaaatacatgagagatgtgcagttgacaattttccgagggacgtcaatgctagagaaggcagtgaagttgacggattgaaaacttgccaatctcccgaaagttccgcacggcaaaattagatgtaggaagtgttttatttgtggtgttgTTTTTTTTTTTTTTcctcatatcttctcagttagtgcttgacgtctcctgtaatatcgctgctatttttagttctaatagtgattcgcctctccaataa…
7_Unigene_BMK.27608	1326	perfect_SSR_2	(CT)10	3	22	ccCTCTCTCTCTCTCTCTCTCTtcctctcagagaggaagcacaaaggagacaaattcaggaaattgaaggaaaggtgatttggggacattttcggcacgagaatataaattggtaacgatgcctgcgcagaagatcgaaacgggtcaccaggacactgtccacgatgtagccatggattactacggaaagcgtctagcaacagcttcgtcggatgccaccattaagataattggcgttggaaatgcttcacagcacctagctacattgtcagctcatagaggccctgtttgggaggtagcttgggctcatcccaagttcggg
8_Unigene_BMK.971	1120	perfect_SSR_2	(AG)6	1005	1016	gaagccacttgtaaatgcacggccagcagtacaggtggccgcagagagtcaccacaggttcatgtgctgaatctaagcatatgttgcattcaaagcagccagtgtcgttgtccgagactgtagttggggatgagattgaattccacttcttgattgaaacatctccaactgaaacaaagtgtgtctcaggctcataaaagttctgttccatagcgatatgttcgaggaagagaaaaagctggaagggatcgaggtggcaatcaaaaacaagctccgaatcttacaggttacgagaagagaAGAGAGAGAGAGacgtggtgggtttggttgttggcgacagaaaggagaggtggaatggttgagagcgaaaggagggaggtgaaggttgtataaatacaa…
7_Unigene_BMK.40610	3011	perfect_SSR_1	(T)11	2889	2899	cgccaccatcatcaaaatctacaagaaagggccacagagctgatgtgaggcgggaatcgtacaacgaaatgaaagtgttcggaaggaaatgggaacgagccatcaagaatgataaatgttggatcgatccctacagaggtagctagtaactgattagtgcttgagcgctcctatcgtacatacgaatatctatcgtcatccatcgtcctttatctggaggaagctcagagctcagaagttggtgtaaaatttggaggatcattatacaaagcaaggttttatgtcccctgaattttgcccTTTTTTTTTTTacacagttgaaatgtaaatgtgaatacaaaaatcaactccactttatacttgagagaggcttggctggccggcctcctgtgtattgat…
7_Unigene_BMK.6250	1410	perfect_SSR_2	(CT)8	1334	1349	cctctttaacaaggagtcttgacaagaaaacgccgatgaaccgggttcctcccattataagaatcttctttgcactcgatgctgaaacttgcagtgcccctcgtcttggctgcgatgcccttcttttacactggagttgggagtggaggagtttggtgccattgaagtcagagagagaggaaggagggaggagagagaaagatgggtttctctgctgcggttgcacagccaccaaccttgccatttctctcttctattccacaattctctatccaatcttcttcttcttattcttcctccCTCTCTCTCTCTCTCTgaatgttgggttttctgaaattcttgaaatatgtcatgtcgtcgtcgtcttcttcctcttt
8_Unigene_BMK.34916	3213	perfect_SSR_2	(GT)8	3014	3029	ttccagaaaacgtaggtgtcgatcacatccaagcctccatcttttgccttctgtatgaggccttcccacatttcaggggtacttctgggataatgaatggatccagaaatgagcaatcttctctggccattgatgagaatggccttcttgtcgtaggtgacagtggtgcagtggatgagctcagaacccaagaacaatgccatcgacatgaacaaaactaagagcttggaaaccgagcgagtttccatctctgagaagcgagaacgttggagggaagaaatttgaatctagaaaatgtgcGTGTGTGTGTGTGTGTactttgtacttatggtttgatcgttcaaaattcggagtgtggcatgtattttataggttgaaatttgaagctttcaaactttt…
7_Unigene_BMK.38432	3256	perfect_SSR_1	(A)10	85	94	caaaaataaagaaaattcaaaagataacacaccctgaagtgaaatataataacctgcaaagcatgcgggtggataaaatttatgAAAAAAAAAAtgcaaaataccaaaacaccaaaattgtactcgtgagaaaagaacaccaaaacattgtactctatgtagttgaattcgatttgcaaatcaaatggtcaggttttcttggattccaaggaacgaaccggttatatttcctcccacgtctgggaaattctcacttccaggaagggatgtcactttgcctttccgatcaacttcaactggatacttcaatagatgacccctcatctccgttacatcatcggaagcaaattgtttccagttcatctcacccattgatcttactctccttacgcat
7_Unigene_BMK.21134	5314	perfect_SSR_1	(A)13	177	189	tatcagatcgaatgaatggaagaccagtggacaaaaattaataagagtgagaagtaaaaagaagagtgtgaataatacaaccctaaataaaaaggaaggtggcagaactgtcaaggactaactcaatgcttccgaaacaataatatacaacgccaaattgacaaataattgcagtgAAAAAAAAAAAAAgccaaaagcagagacagtgataaatcccatgaaaaaaacctcggccaaaaattttaggatctaggaaatggtctgtactgaactggtactaaattaaatcatcgacaacgacgacgacgcagccgcctattttcccgattaaaagcttgttctacaatatacaaatgccaaattgcttgctagaacacatgctcccccaaaactctgcca…
7_Unigene_BMK.37229	1375	perfect_SSR_2	(GA)6	1325	1336	gcagccgggagccccgaggcggtcaacgcaccaaccaaagtccactctctgtacgccttcttcaagctgccgtctctggccatgaaaattagggcatagataaccttggctatctcgcacgtcagaaccgacgacgttacgatcacttccctactggtgaagcgtttcgagatgaggggctgaactccatattggagtgtgagtaggagggaaaagagccagacccttgagtttatttgctcagagttcggcggcgccggagtttttttcttggcggccgccattttttgcggcgacgttGAGAGAGAGAGAccgttggagatttttcctgtaatttgcttgacgttattt
7_Unigene_BMK.41112	1950	perfect_SSR_2	(AG)7	187	200	gaaaaccaattgccataacatgcgtatatagaattcgaaatatacaattccaatcatcaacgttgcattccaactgtgtcatgacgtaagccctagaggctccccggcccgatggtcaggcttcacgtggccctcccacttgccgtggcaagaatggtcggaagccattttttcagagagacagacAGAGAGAGAGAGAGcaaacgaacagactatattccggcaatctccactcagaacaatgtctcctccgttaaaacaaggtgaaacactgccaagacacagacccaatcaatcagtcactcgcccggccatcagctgcaaaatggctcgagttgtccttctattcgaaacaagcccgcaatcagagtatcggagaaaactccagggccttacaat…
7_Unigene_BMK.41112	1950	perfect_SSR_1	(T)11	878	888	actcttctgggaggaacccattggtgggacaccctgtgataaaaactgtgctatatatcttaatgatgctgatgtcttttaatattcttcccttcccctcctatttccatgccttcaccaacaaacttggaaagttcttcaaatccgtgctatctttatatacctgtgtctccatcactctgtatggctttccaaatgaaacatctttcaatgccgccaacgctttgtttacaactcgtaatctgtccccaaaaatacagacagcttcagggtactggtacatgctcactctgaaggttcTTTTTTTTTTTcctttttggtaagtcactctcaaggttgaagtagccaaacatcacacaatttaacaaaaagaaaatccttaggaaccagaacttgact…
7_Unigene_BMK.36874	2439	perfect_SSR_3	(CAC)5	1965	1979	tcatcaaggccgaaacagattcactaccagcattgtccagtgatacccctcttgacaagctacccctagatgaggagctagtgcggcccttcacaacaggctgaatcttgatatacaaaactggttgatcagtgttcctaaagcttctctgactgttcattggagcagaaacgcttacggtctctttgacgataccatgatcagttaaatctacaatggcagtggccaacaactggcctttagggttgtccctccgaggctcatacaaatgcaactctaacaaattcttttgaaatgcatCACCACCACCACCACctttaaccgacatatctcttagcagagtcaccggtaacctgaaagactgattgaattcaatttttccctcaccaacaatggaca…
8_Unigene_BMK.21324	1154	perfect_SSR_2	(AG)10	1135	1154	ttgttgttccataattcttgtacagaaggttacccaactcagggattatgctcctgtcaatgccaagattttcaaccatataatcttctatattgattctgcatgctgtagcaatgccactaccatagggatacagtgtatcatcaagatcgaacaaaaggcagtcgaactttgtcctctgagcctgcatgaatcgatcgtcgatttccatttcaggaaaccagattagaatgccaataccaaattgatgaactagagagaaagagagagtttctttcttgcaagaagagaactctgggaAGAGAGAGAGAGAGAGAGAG
7_Unigene_BMK.38802	1458	perfect_SSR_3	(GCT)5	325	339	aaaatttgctcgttcttttattgtcaaaattttcaaatgaaaatgttcaacccgtacaagggtatggcttatgacaaaacttatgtggcatcattatcacgttctcacaaaataatagcatgaacattacgtattatcttctgttttcttcgatctccgattacctacgtaaacatcctgtgggactgttgactgtgttcgacgaacttgcccgaaaggttatagttgcccgatgtctcagatggagttgactgaatcatcatcgctgcctgcattattaccaccaccatttccgctgccGCTGCTGCTGCTGCTcccactactacttccgctactgctgctcccacttccgctgctacttccactgctgctacttgaactagaagtctcggttttcct…
8_Unigene_BMK.21402	1369	perfect_SSR_3	(TCA)6	1245	1262	aaacgagaagcttggaggtaaagacgaggctaatagcacaaaagcagcagcatttgcagcggatgaccacgatgacgagaagcgtggccctcttcttccagccggtgatcagatgacggaggttgttccaataactagtctccagcatagctgcaccatcaaggcggaggaccgcctgagctcagggagcggaggaagtgccgtggtggacgaggccgaaggccctcagcctgtggacagcagcgactcctataatttcccaaacaacatccacaattactaccctcatgatcatgatacTCATCATCATCATCATCAatacacggcgccacatgatcacgtagaacatcatcgtagcggagtccactcggaagaagatgacggtagcgatgacggcca…
7_Unigene_BMK.15060	1986	perfect_SSR_2	(TC)10	1	20	TCTCTCTCTCTCTCTCTCTCttccttcgttgaagcaatttcagttttggtgtttgaattaatgttctaattttcagttttggggtttgaattaattctctgaatttcagttttggggtttgaattacggttccaattattatcatgagatccatgaatcaatttcagttcttagggtttgattggcaacgaatcgtatgattaataccgtgattggtatatgtatcagtgcattgcagaggtaatcgatggaggctgctggtgatatcagtgctcgcaagggagctacggttggtgctgtgtccgcccttgtttcccaat
8_Unigene_BMK.989	1712	perfect_SSR_3	(CTG)6	1199	1216	aatggcttcgttcacctccagcatatacttgaaaatgggacactcagtgcgagggaacggatgataatcataaccccacgggttggcagcatcttggattgacttccttgacgccatggcttgtctcaacggcaccaaaacctcctttctcagccgcatccccagcggaaattttctcgcaatgctttcatacagcagacccgtggggcgtggggccttggaggagttgggtctggaagggcaatatgaagcggcactcgttatcttcaactccaacatctcctgcccctcctcgccctcCTGCTGCTGCTGCTGCTGcttgtgcttaagcttgttcagttcctgaatatcatacttcaagcactcggcaataaggtccgaaacccggtcgtgcaagaa…
8_Unigene_BMK.9242	2103	perfect_SSR_2	(CT)6	111	122	gccctaggccccgtatgaaaacattaatctgtgtgcgtagtccctagtctgacagagaaaataccaggtgctccaatggcgtcatgccaaccatccctgtgtctcgcctcCTCTCTCTCTCTccaaatccaaacctctctctagtcttaaaccccttgaatggaatccactcggatcagtttctcagccattctttcttggattccataacaccatgagcccaactccccaaattagacaaaacccatctcaaatcccctctttagtttcaatgtttctcagacatttggtgtttaattttccaaatctcaattagacaactcaaatcatttgtttaatcgcggtaggtgcgtcgacaattccgagaatacaactctttgacaaacgtgcatcgtactc…
8_Unigene_BMK.9242	2103	perfect_SSR_1	(A)11	1823	1833	ggcagaatggaaatttatcaattggtgtggaggtttacagattgacggataatctggtggtggtggaggccaagaggacgggcggagacgccgcgccgttcaaggagatgtggaagaacaagctcaggccttatctgatttgcccaaatgatcaaagcatctcatcgtccatgtcaactccgtcttcttcttcctcctcgctcgctcgcccagtcgacgaatgttgatcgtgggtgtcggacgacaggtcgttttctggagtggcaattaaaactaatcaagtaattaattaaaaatttgAAAAAAAAAAAtggtgatggttttgttgcgtttgtactgggaaataaataaaaacaaaagattactagccgattttgtaatctggggttaatactggga…
7_Unigene_BMK.17679	1190	perfect_SSR_2	(CT)10	1170	1189	gtttgttgtcggggtcgagacggagtcggcggcgaggagggagaagcgatctcgcgacggaggacaccgtcttggggttggatttgaatccgtagccgtggagcttctgcgtggaagaggaagaagaagacgacgtttggcctcccgactgccagaaggggcagagggtgaagagcttcgtgtcggagtgcgacttgtgccgctggtggtggtagctgtcgacgatggccatgctttcttcaccggaatccgatacgtggcatccaattagacagccggtgattgaagtcgcgtgctttcCTCTCTCTCTCTCTCTCTCTc
7_Unigene_BMK.7534	3013	perfect_SSR_2	(TC)8	105	120	cggtgagcaacctcgtcgcaacaaagtaaaacatgaacaaattgcacaaaccgtaactgagcaacctactctttggcgtcttcaacggatcggagggagaactgTCTCTCTCTCTCTCTCcgaccaacagaagccaccatccacgatgcatcactctccacaacaaaatctcaaagtgattgaggagggaccaaaacaatccaagcgtctttaacaaaacacagtttctaaagcatacccatacacggtgtaccaaaacaaaacaaaacaaaacaaaaatataaagttaaaaagttaaattacgatgaaatcagccgtttttgaacttcttccacaattctgtctctagaaattgtgacttcctcggcagcctccatgtctttcaatctcagagtctta…
7_Unigene_BMK.7534	3013	perfect_SSR_5	(CAAAA)5	254	278	cggtgagcaacctcgtcgcaacaaagtaaaacatgaacaaattgcacaaaccgtaactgagcaacctactctttggcgtcttcaacggatcggagggagaactgtctctctctctctctccgaccaacagaagccaccatccacgatgcatcactctccacaacaaaatctcaaagtgattgaggagggaccaaaacaatccaagcgtctttaacaaaacacagtttctaaagcatacccatacacggtgtacCAAAACAAAACAAAACAAAACAAAAatataaagttaaaaagttaaattacgatgaaatcagccgtttttgaacttcttccacaattctgtctctagaaattgtgacttcctcggcagcctccatgtctttcaatctcagagtctta…
7_Unigene_BMK.7534	3013	perfect_SSR_3	(GAG)6	2794	2811	tcggaaacagtagacaaagcggcggactggtgatccagaagcgcacatatcccgcacaaagctgaggataacttgaattcctccaacgcaagagcctcctcttcggtcaaaacaagcgacccgagctccaagtctcgggaattgatggcttcggcgagtcgaaccgcaagaacagtacggacgttgggggaaccagagagagataaaagcttgcagaggaggacgacgacggaggctctggattcttcgacagttgggaaggaggggaggagagagacaagattgtgcgcgagggccgatGAGGAGGAGGAGGAGGAGtcgagccgattgagcgccgacgagtcggtgcgcagatgagcaaggcccttagcaatggaacagacagaggaggaggacaga…
7_Unigene_BMK.7534	3013	perfect_SSR_2	(AG)6	2948	2959	cgagtcgaaccgcaagaacagtacggacgttgggggaaccagagagagataaaagcttgcagaggaggacgacgacggaggctctggattcttcgacagttgggaaggaggggaggagagagacaagattgtgcgcgagggccgatgaggaggaggaggaggagtcgagccgattgagcgccgacgagtcggtgcgcagatgagcaaggcccttagcaatggaacagacagaggaggaggacagagacgagcccttgcctcctactgttatcactggcagctccgccattgtcggagctcAGAGAGAGAGAGactgtgagaggttctagccggtttctgagctagggtttttcccgtgaagtgcgg
8_Unigene_BMK.1764	2032	perfect_SSR_2	(GA)9	416	433	gggtggatatccaaagaaatcccgcaacccaaacgctccctctgtttatacattcattcagttcatctttatataatatgcagactcgtgatcgatcatcctacactgacatgcttaccaaaactctgttttaccccccaaaaaaccaaacgtgtttcgaaaaacaaattacaaggacgcagaagaaagaactgtatttaccattatcgattactgtttacagtgatgacattcatctttttccggcttttttttctttcgtcaggggagaaatttaattttgagagagggagagagagcGAGAGAGAGAGAGAGAGAccagtatcttcattgacaagtagagaagtgtgaatcatgtccaacagctccaagcattctacaagctacttccatcaattt…
8_Unigene_BMK.21580	2490	compound_SSR	(A)10cagagaaaactaaacaatgatgcaaatttaatgcatcctgaaaagatgaacagagggatgacaactagagagtgaaagagag(GA)6ttatatttcatatatgattaagagagcgggaaagttgaggtggggaagacccagaaagagaatggctgcatttgcatttggtgttggttgttcgtagc(CT)7	2272	2487	gataaggaggaagacgaggcagagctcccaatggtcttgtaaaagccctttccaatgctctgtggacattctcttcatgtctgagcttcttcttcagcttatcaacatcttgctgcaatgccatttttcgttctcggtatgatttacgccgattgattgcggttctatcaattcccattgctctgcttttctgagtctccatcttcgtctcctttttattaaaatcatggttcatagcagcagcagcttttatggtctgaagattagtgcgtactctggtgttcattttttttattctggAAAAAAAAAAcagagaaaactaaacaatgatgcaaatttaatgcatcctgaaaagatgaacagagggatgacaactagagagtgaaagagagGAGAGAG…
7_Unigene_BMK.15421	1169	perfect_SSR_2	(TC)7	377	390	taaaccttgcaggcataatctctccttttatctttaacaggtgaatgacgcctatgcacagcttcatgatgtggggaatcccttcgtaaaggtttcctctcctttgccaaagaggaaccgcgacgatccttagaaatagaaactcttggtggagttcgttcccgcctggtttcaagtgcacgcttgcgctctcgctctctctccttcacccgccgctccaaaagacgttctcgttcacgctctctttctcgttcacgttcgcgatcgcgttcgcgttcccagtccttgtccctttctctgTCTCTCTCTCTCTCacgcaaacgctcccgacggcgcgcctcctccattagctcaaattcttgaagataactagccctgtcatccttgcgttcatcaatt…
7_Unigene_BMK.36171	2861	perfect_SSR_1	(T)11	23	33	agaaactttgctctgcttttcaTTTTTTTTTTTcaacttttttttacaggacagagaaaaagagaatcaattacattcctaacacagtccaacggaaccaaacacgcatatacaacaacacggtttttcgctcccaacttatccgttcccttgttaaattaaattccctagtaatttgaacaacatatactctaaaaatacaataaagaaacattacacagctgtatttttcgaatctgaatggagcgtttcacaggcatttgactgaagaagcaacagtcaggtaccgggttaactgttatacgtaaacaaattctgcgtaattcaggcaca
7_Unigene_BMK.36171	2861	perfect_SSR_2	(CT)9	2844	2861	tttagaagtttctccccaccgccttgtgggcacatgttttgctctaggagaaatttccctccgtgctatcaaggcaaccacatttctgccactgcagggatgatgctcggcggacagcgatggagaaatcggggtctgatccaacggtcgcgaaggtccagccatcgtaagatcggacttcatgggaatttaccgaatttgccactccaatttcggaatttgaattttgaggagaactctgtgaaatctgaatctgaggagagagaaaatcgaggcttctctcgctctctctcgctctcgCTCTCTCTCTCTCTCTCT
7_Unigene_BMK.14233	3918	perfect_SSR_1	(A)22	2064	2085	tgcgtctacatgaatggtgtacatgtacaaccatctaccggccttgacctgttagcgtgagtggttaattttttcgggtcgagaaatcgcttattagtttcgattcatccatgattaatcttgtaatactttggggatcagagggccaagtccccctggagtcttgaagtttgtttttgtaacctatttattttttctttttgatcttttttgggtcctgctgtcctctaaacatcaaggaagcaggaaatactgtctttagtcttgccagttaacaccgtatgatacaggttctgctgcAAAAAAAAAAAAAAAAAAAAAAgcaaaaaaggcagcctagcctgacggcgaaggagaaatctcccctacaaacagcagtagtattatcctgcaaactac…
7_Unigene_BMK.14233	3918	perfect_SSR_3	(GGT)5	3836	3850	ggacctcgcggcggacatcctcaacgtcgtcttggttgatgagcttgcgggtggcgatggatttgcaggcgaacagctgttttgtctgcttatcggtgacgaggtaggtgacgccgaattggccgtggccgagctcgcggccgaaggtgtaggtggaccggacgtcttccatgggccggcccaggacccggccgatgggagcggtgccggaagcggaggtggtggttgggggtgtgtggggtttgggtttgggtggggcggaggcattgggagggatgatgcgaacggcgccgtttgatgGGTGGTGGTGGTGGTcggcggggtcttgggcggaggacgggagagtgccgctgctgcagttgttacccattttttggtcaatt
8_Unigene_BMK.1015	1259	perfect_SSR_1	(A)10	229	238	acaaagcaatatttccttatacgaaaactcggtgctgctctcttaaccagctgaactacaagactcaacatttccttatacgaggaggaaatgttatttacccaaaactataaggaacaaatacagagaaaggggcaaattaagctaattagtagcataatttacatcttatatcactttttaataaaggcccaaaatttcttcatccaaagcaaaaattttctgaacAAAAAAAAAAgaaaaagaaaaaagaagctagctagtgataatccattcttaattaatttggcagcagactatagctagcaagctgtagatggatgagtactgtaggggttgaagatcaagtgagtcttattcgatccgattaagaatggactcgttgatgacccgttgtta…
7_Unigene_BMK.23816	1845	perfect_SSR_3	(AGA)5	1812	1826	gtgactcgttcgaggccgtctctgctgcgaactcggagcatcatctttgccatttggctgcagatgggtggtggggttttgggggttttttttataggggtggaggaggcggtggaaggagggtagggatcggaatcggattcgaattcggattccgggagggcgtgggatttgggaaagggaggaaaggtggggaatttacagaaacttggggaaagggaaaggggaaaagtataaggtggaagcttggggaaggggaagagttgtgaaacagtggaagtgggagactgagtgaagtggAGAAGAAGAAGAAGAtaaaaaggacaaaggtaaa
8_Unigene_BMK.21817	1138	perfect_SSR_3	(TGC)7	1117	1137	tacccagaaatcgatcctcaccgttaatcccaaacgggcccttaccagacaatttggaccccaaatctccgggagcaaagacgagcaagaggccgtcgccgccgccaggcgtcatcgagaatgcgaactcggtggaaaacgaggccgggttgctgagattcccgtagataaatttaaagggttttctgcggaggagaagaccggagcttgagaccgacggccgcgtaatgttgacataagatccaccgcctgctagcgcggcgtcgccaaggaggaaaatttcggaatcgaagttggggtTGCTGCTGCTGCTGCTGCTGCt
8_Unigene_BMK.1026	1138	perfect_SSR_2	(TC)9	1	18	TCTCTCTCTCTCTCTCTCtgtacacattttggcaatagggaaaaatggactggctccttgcagaattatcaactcatcttccccccatgatcaagggttccacttattcggccccccttaaatccgaatcggcaacccaaaattttggaaagttctaatttcacctcgaagcccagcagttacaatcaccacaccccaggctgacatgtttgggcttaaaccattcgtgaaatcaaaacttacacgtgggcttcggttcctagtggctagaagaagtttttcctccggccacgttgctgaaattctatcaaagaagta
7_Unigene_BMK.10493	1600	perfect_SSR_2	(CT)9	1	18	CTCTCTCTCTCTCTCTCTcatcactcacattgcatgaatctcgtgccccttaaaagtcgctcctctctctcccgccgttgtattttaattagttgctcatctaaccccaaccccaacattcctccagatttcaaattccaaaccaaactctttcaagcaattcaacagacaccttccaaacatgtccagagccattgagcttgattttttcggcatggaccagcaccaccgcgatgccccttcctcctcctccaaatcccagttccagaaatttctccaccgccccaaaagcttccgaggcattcacactgccatgtc
7_Unigene_BMK.40313	1787	perfect_SSR_2	(AG)6	1621	1632	ggttgcttctgtacggatggtcactgcactgcattccatctccgatgtcttgatcttgatcagctacagcattcatatctttcaaaatctgtttgccaagatcaaatcttttcgttatggggaggtaggtttgatctttctacagaatgggtagggggtcctgtttttgtttttctggttttctgtgctggatggagagatgggggtggaagcaaacaaaagagagaaaagggtcagcagagacggtcagaaggtgtaattgagtgagagaaaataatatatcatggcactgaactctgaAGAGAGAGAGAGcgagagggagagtgaggggtcaggatctcagcctcagtgatgcagatccttgatttcatgggtgattcatgagtgggagaggcgttt…
7_Unigene_BMK.32621	1284	perfect_SSR_2	(AG)6	1182	1193	ccagcagaatccccaggaaccatcttaatttgcatatggaagtggccaaacaagtaatttccttttgattgaaagccagtacctgtgtatttgtcgagatgcaactggatctctttgcctccattgaagtacttgatgtgatcaaaagcccaagtgggcatgtagtttctgccaaacggcaccgcaactggcttttttgggggagctgccattgttgcagagaccaaacacagcaaactcaaaaacatagtccattgtttgctagaagccattttctctccagcagagagaggaagaggaAGAGAGAGAGAGgaagaagagagaaaagaaaggaaagagaaaggagagaataagagagagttatctttgtactcctgttattccagattataatgaaag…
7_Unigene_BMK.23994	2282	perfect_SSR_3	(TCC)7	1999	2019	gataacaacgggcaatttgacagccttttcttctttggaaggcaataacgccccaaactttgcaccagccccttcaatagtttctccttcatggccattaacccaattcttaacctttgccattaggtaagggttgttgcaggaaggagtgtcgggggtggaatccacatccaaaaccatgtccctttcaccacgggccaaagaaagagcaatcagagataacagaaacaccaggcggaggagacccgacgccattgccattggacaccaccaccactcgaagattcaatctcctcctcgTCCTCCTCCTCCTCCTCCTCCaatttgtgatttttaatccaatctatcaaccaattcaatcaatccaatgtcgactgagagagaaaagaaagggaagag…
7_Unigene_BMK.23994	2282	perfect_SSR_1	(A)10	2184	2193	tttcaccacgggccaaagaaagagcaatcagagataacagaaacaccaggcggaggagacccgacgccattgccattggacaccaccaccactcgaagattcaatctcctcctcgtcctcctcctcctcctcctccaatttgtgatttttaatccaatctatcaaccaattcaatcaatccaatgtcgactgagagagaaaagaaagggaagagaattggtttctgtatttttttcaattgtttttttaatttttaattttaatttttccttcttcgtctctctgctcctgagaaaaaagAAAAAAAAAAgaaatggctgaaatacagaattatttatttgtttgtagttgtatatctgcccgacgtgatgccgaagactggtagacagagagaagata
7_Unigene_BMK.22268	1889	compound_SSR	(AG)9acttctgcagttcataaagtttgaatttttatcagagaaa(AG)7	1761	1832	cggccgagtcgcttggagatttccttcttgtgctccatcgccttcttcgacgcctcccggttcgggtcgagatgccggagccctgcgaacaaaaccaagcaactcaacgccgcgctcgccgcgtacagtatcagctcctgcaggaacttctcccctgaacctcccatttgaaaattgcacacgaacttgacttaattcccaatttctagtgcccttctgcaattatagcaaattagggcttggagttcagaagcaggggtttgggttggaagaagacgcagggttttcaagggataagacAGAGAGAGAGAGAGAGAGacttctgcagttcataaagtttgaatttttatcagagaaaAGAGAGAGAGAGAGatgagagaaatcataagcattcatatt…
8_Unigene_BMK.22010	2552	perfect_SSR_2	(AG)10	1644	1663	gcttctatttccttttcatctttgatcttcatgtcattaatctcctccggcaacttatcagcaaacatcgcgttgccgcccggaatttcgaccgccgaagcagcaggtgctgtcccagctgaagccatatgtatcgtctactctgtgaaccaaaaggctcacgccttcactttctacggaagttactgaactttatagcctgtggagctgcaagtcgctcgcattctgcattcgcaagctcgccgatccgaacaactcgaagactgaggagatgggcgagagagaaaccctagagattttAGAGAGAGAGAGAGAGAGAGtaagtctgagatttttcttttgtgggtgctgtttgtccttatcagtgaagccattatgtctccaaatctccagatttca…
7_Unigene_BMK.38344	2213	perfect_SSR_1	(T)10	813	822	ccctcatccaagtcaaatcattagcaatttggtcaacttctccattgaagctgtatcgcactctagctttactagctccccaacaatgacgttttaggtcaacttctacatctcaccaccaatatcttgccgtgtgtacaatgcaggcacaaagcagcatccaaatttttcatagtcccctcactaaccagaatatttcttctggttgtgcttctttactttaatttatatggctaaatactaagtagagattattttgtatatgtatatatatgcacttcaattgtctttccttttttcTTTTTTTTTTctacgaagactgtacaaaattcagtttcttatttttattgatctaagataattgcaaaatttcttactctgaaagtgaacgaaggtgtt…
7_Unigene_BMK.38344	2213	perfect_SSR_2	(TA)9	958	975	ggcacaaagcagcatccaaatttttcatagtcccctcactaaccagaatatttcttctggttgtgcttctttactttaatttatatggctaaatactaagtagagattattttgtatatgtatatatatgcacttcaattgtctttccttttttcttttttttttctacgaagactgtacaaaattcagtttcttatttttattgatctaagataattgcaaaatttcttactctgaaagtgaacgaaggtgttaggaagggctatggatttgaaaggtgaagctgaagggcatggtagtTATATATATATATATATAagtatttcccacgagtgttctaaaagtgttccttgtggaattcgaacttggttgaacctttttgattgaactcatagcaaa…
8_Unigene_BMK.1036	1831	perfect_SSR_1	(T)12	1512	1523	agaccgccgcctacggacacttcggcagggatgaccccgacttcacctgggaggttgtgaagccactcaagtgggagaagccccaagcttaaaagccttgatggtggctctttcagtcaacatcgaattgaattgagcagcatgtgctgctgttgctctatcatatataccggcattttgccatttggggggtttttttttaatgatttttatgttttcgtgttctttgaagaatgtgtcattagtagtttgttattacgaggggttaatggaggtgttaaaaaaacatatggaaatttgTTTTTTTTTTTTcaaggttgttttggtacccgccgcacacagagattaataagatttgaaagacacagtggggcggttttgcggtgtagtagcaacgat…
8_Unigene_BMK.1036	1831	compound_SSR	(TC)7atatgaattaactgttacagtctcagacatctatccactctcatcaaaagagaacctctctctgtc(CT)8	1734	1829	ttctttgaagaatgtgtcattagtagtttgttattacgaggggttaatggaggtgttaaaaaaacatatggaaatttgttttttttttttcaaggttgttttggtacccgccgcacacagagattaataagatttgaaagacacagtggggcggttttgcggtgtagtagcaacgatgttaatttgttgttggtgcgcgtggcaagtagcatttctaatacaattgatattgtttttcctcgttgtcttgtaacttatctcatcccccacttacgtgtctttccatccccatctatccatTCTCTCTCTCTCTCatatgaattaactgttacagtctcagacatctatccactctcatcaaaagagaacctctctctgtcCTCTCTCTCTCTCTCTca
7_Unigene_BMK.37424	1516	perfect_SSR_3	(GCA)5	1337	1351	cacagtgactcgccatgcctaatcaaaatcaaagctgcttcattagattttttccaagaatcattggctttggtatgtgagggggatgaaactatatcaatcactgaagcctggggagccgaggctcgaattacactaacgtttctctgggacgagatgtagcatcctctttttgacagtccaatatcaatctcaaaaccctttgaaatgaacctcactgagcttttcgcaagctcctgatgcaggccggaattattaacatgcccaacagagtgaggagtcccaatgctttggtgaaatGCAGCAGCAGCAGCAgccattctggttttataaatatgaaaaggcgacgaaaccgagggaaatggggcgacagagtttattacgagagaggttgacgga…
8_Unigene_BMK.22052	1291	perfect_SSR_2	(GA)9	723	740	gtctgtcttcttttgccccaacaacaacattcattgcgtgggagaacagaaatgctcggccatgttttccctgaaaggccttggaaattatatcatcatgaagtgaaacatggtttctgcaattacaacagctgtacaatctaggccctaccaaattcgccattaacaaacaaattcacagctctaaacacctctcactgcaacaagatcaaaattgacccagaaaccttttaacggaggaggaccgagagacgctgaggttcatggttgcgtgcaaactctaggagagagaaagggaagGAGAGAGAGAGAGAGAGAgcgacagagcgagagagatgcgagacctctgctttcctactttccatggtcccagaatgcatcattgttatgcatctttct…
7_Unigene_BMK.36145	1414	perfect_SSR_1	(A)10	115	124	aaggatttacagccagattcctttcattctcatgatctcatcctccttcccttcaccaatccccattcaccaccctaccttttctttctttattaatttcgaaaaaatatcagcAAAAAAAAAAtaataagcatccaaaatctgtgcctcttttgctttactatatattctgcgaccgaccgagcttctggtccgccaggactgaaagctccgcgatttgcatctgagatggcgtcgtcagcgcagctccggctcatgtccgatctcagaaccatcatcaacgagccccccgagggttgcagcgccagccctgtgtttgatgacaatctgatggtgtggagcgccaccatattcgggcctgatgagaccccatgggaaggtggtgtttttagcttgagg…
7_Unigene_BMK.38400	3589	perfect_SSR_3	(TGC)5	2393	2407	aggccctgctgagagcgtggggtgtcacgcgtggatgcggccgggtcaattgggttccaaagcgcgtactgagtctgaattctcggcatgaaggcatgcagggcggagatgtcgtggtgggggtggtgcatggatagggagctgttgccgttggggtcttgcgtcagtgggataccgaggaattgttggtggtgggagggaggcgcgtgggagagagtggaggggtgatgagtgagggaattgggggctgagttgagaaaaacaaggttggtggcggcggataggggttgaggctgttgtTGCTGCTGCTGCTGCtgtggtggcggtggagtgtcggagtattggacgtaaccgggattcatgagaacaagggtttgtaaggcaccatcggaggaggct…
7_Unigene_BMK.38400	3589	perfect_SSR_2	(TC)8	2745	2760	cgggattcatgagaacaagggtttgtaaggcaccatcggaggaggcttggatttccgatgagttgccaccgtggtgatgaaagtaggccgccatgttttggaggtgcgtctggtattatagacgaagtgacttaggtcttaacttcagagctgatgaaaggagactacgtcagtataatacaaaagggtttttcacaattcacatcatcacatcatatacacatacacatccaactaccaactccctccatacaaacaacagacacacaaacacacacttgaacaagtctccctcgtcttTCTCTCTCTCTCTCTCaaaaagtccctatcatgcatataaatatatgtttataatcatgtacatgattgttggaggagtgagaaatgatttgtagcttc…
7_Unigene_BMK.38400	3589	perfect_SSR_1	(T)10	2975	2984	ccaactaccaactccctccatacaaacaacagacacacaaacacacacttgaacaagtctccctcgtctttctctctctctctctcaaaaagtccctatcatgcatataaatatatgtttataatcatgtacatgattgttggaggagtgagaaatgatttgtagcttctgaatcgggcttcagaaagacgatcaaagataaatcaaagagaaacgatcggaaatcaggggtaaaactgatcagaactaagagacgctaacactaaggtgtggatttgaagatttagtttctggatattaTTTTTTTTTTgctgatcatttccaagcagctgagttttttattgcttggaaagagaaattgggcaaaagtagagtatggaaaccatgttagctttatat…
7_Unigene_BMK.7201	1199	perfect_SSR_1	(A)10	442	451	gctttactgaaaaaggtagctacatattttccctgaaatacaagctggacatatggtagaacaagagtcattactaattgatacacctgcattcttcaacattgtaaacagtacttcttcagatagatgtcctaacattttgtgccaaactgaacttctcactttctgtccaagaaatgcaccacaattccctaactttgcaacaaatgaacctctaaaaacatatactaatatcttgaacaattctccatcatcactctttccttggtacaaaattatctgagttgccttgtcctgtatAAAAAAAAAAcaaatcatcacaaataaaccaacaacaattatctctacataatttcttaactgataacaagttcattgcaatgagtggaacatgcaaca…
7_Unigene_BMK.33524	1671	perfect_SSR_2	(TC)8	32	47	gccatatttcatccactaattacaactttcaTCTCTCTCTCTCTCTCtaaagtgagccttgagtttcaggtctccctcgtttcgtcctccatataaatcgccttgcccatcctctgtcaaatctcttcctctcctttctcaacccaagagtcatgtcgtcctcgggcggccactccggcagtgctggcggtccgatcgcccctcagctttacttttgccaccagtgcgaccgtacggtttccctcaccccctcacctacctccgatctcgtttgccctctttgcagcggcggcttcctcgaagagatggaaacccctaaccctaatcctttcccctccaatcctttc
7_Unigene_BMK.21650	2007	perfect_SSR_1	(T)11	1855	1865	gaaagcgcacactggaaaaactgaagacgctcaggaccaatcagggcatctttcagaattcaaagatgagatagagcctgcagtgagtgttggccagatcgaagaaccagtcctcggtgcacctatccccgagatcatgccccatgaagtttcggttggagtttaacgacatacttgtgatgccgatgcattgtgttcatatagtcttgaaaggtttaagttgcatattgttgtgaatacagaaccatcatgggatgctcatgaaagtcgtatattgatatctctaaaggtcaaatgtagTTTTTTTTTTTattttttatttttatcagtcatcaaattactgtggaaatttgaagactatgatctatggattatgagtctttcatgtataattgatga…
8_Unigene_BMK.1051	1848	perfect_SSR_1	(T)13	1818	1830	aatgctctttgcgagctcgtatcacaaaggtctagagtgggaatatgagcccacactaacctccatctcggtgataaaacactggtctttacagcttcttttgttggaaggaaggaaaggatgcagcaaagaagttcatctggtaaactatggatcctatcttcattgcatgcattgggaagctttgactttgagttggtacccatttacaaaatgatacgtttgctttgtatatttgtgtcttctttgcttgaagatgtatatctgaatggcgtaagtttgttgttgaattagctagccTTTTTTTTTTTTTggtttcctaaaattggaa
7_Unigene_BMK.38702	1366	perfect_SSR_2	(TC)9	1	18	TCTCTCTCTCTCTCTCTCtagaactctgggtttgtaccttcagagatggtggttcaagacgattggacgagggcggcgatgaccgacgacgtgctcgtggtcgagctactgctgcggctcaagcaggcgcaggtggcggggccgtcttcttcgctgcggtcttcgtctccgatgtcgcagtctcttttgacgctcaggtggggtgtaaggatgccacgctccaaagcggcgtcgtccggttccagattcgacggcggcgtctcgcaccagaggaacagcggcaagaacggcgccgattccaccactagatgcagcccc
8_Unigene_BMK.22292	1777	perfect_SSR_2	(AG)10	1	20	AGAGAGAGAGAGAGAGAGAGcgagcgagcgagcgatggcggaggaggcaattctaggatacctggagtcaaaggatgaaatatcagattccggtcagtttgcagctgaacgtgggctcgatcacaacgaggttgtcaacgttatcaagagcctccatggtttcagatacgttgttgcacaggacatcaaaagagagttgtggatgcttactgatgaaggaaatgcatacactgttactgggtcaccggaagtgcagctattcctggccataccacctgagggtatccccaaagaagagttgcagaaaaagctggacccat
8_Unigene_BMK.1057	4615	perfect_SSR_1	(A)20	1810	1829	tttgcgtttttttgtgttcgtgatgtcaatcttcgtttactacttcttgcctgagacgaaggggattccgatcgaagagatgggccaagtgtggaggtcacattggtactggaagagattcgtcagtgctgaagagggaagaggttatgagatggggaaggcagatcaaactgtcaaaaatgtgtaatttgggtgatgggcaaatatatgcctcaattacttttatttttatttttgtagcagtgaatattattgttcccatcggcaagggtgatataaaattattgtgcatttatgtccAAAAAAAAAAAAAAAAAAAAgattaaaatttaaacagacgacccagcagacacaccaacatcaaactaaggggatgtttgagactcttaagcacagcaa…
7_Unigene_BMK.38932	1364	compound_SSR	(TG)9agt(GA)8	1	37	TGTGTGTGTGTGTGTGTGagtGAGAGAGAGAGAGAGAaagggagggaggagctagctgtttcattcttgatggggaattacaagttcagattttcagacatgatcccaaatgcttggttttacaagctcaaagacatgagcagcaccagaaccaaaaaccacaacacctcccagcaccatcatcactccaccgatcagaagaaaccaacctcaaataaattctcaccaccccaaaaatcccacctttctcaaacaagaagatactcctattacttctctacacaacccaacattgaaaacaagttctccaattcacctgtccacccaaaagcctcag
8_Unigene_BMK.37449	1726	perfect_SSR_1	(A)10	411	420	atgaatcgaatgtggagggtgagatttgatggcatacaacaaaacagggcatttgaagtgctgactgtccaaaatcctaaccctcaaatcatgactgcccgcagtgctgactagtgaaatcaatgcacattccttcaacaagaaaaacatagatacaaggacaaacaagacgtcagacgatcgaacaaaataaacaaccccccatttttctctatttaccataatcatcctcctcctcgcctctctttctcctcttttaggctctattccacacaaacccccaaaagggaaaaacacgggAAAAAAAAAAtcaaaacaaaaagaggtaaaagaaatggaaagaaaaactagctactgcctattagtacctgccttggattcaaaagtccatgttccatc…
7_Unigene_BMK.17405	2865	perfect_SSR_2	(GA)7	2779	2792	cttcactaagcctagcaacctgtttatcgctcagaaattgccatagatggaccagcttagacatcaagcttgcgacttcaaaggccaaaactccaatcactgcattctcagaagcagcctcatgcttctttttagtcttccacagagttcgaaaccatgattctgcaaccattcttccacccagaaaaagattttgatatatgatctaagctgaacccagaatcatttttcttgacccgaccaaatgaagacgaacgactaaccaacgaatcttttaatccaaaaataaaaaatacatctGAGAGAGAGAGAGAaagagaggaagtggcagggaagctgcagtgggaagaacttgagccgcagcccacatggatgatggagtggaag
7_Unigene_BMK.40519	1268	perfect_SSR_3	(TGG)5	1051	1065	ccggggccatccacacttgtagtgagtcacaccagcttgcggccgatgtgcggtacaagtccgtattggtagcatacatgactccctttccttcatttctcttgtagtacttggctctgtcttcatggggctgctcatggaacgctttgacagtgttgaccgtttcatccaaaacggagacaggaacaccgtggttaatgacatggaagaagccaaaggttttggcggcggatttcacatgggcaacgattttgtggcggtgggcgggggagttgatgtgagaaaggtcgatggtggggaTGGTGGTGGTGGTGGtgtttttggatgagggtttgaggtcggataaggtttgagggtcgtggacgaaaatatgagggatggtcatgatgccagaatcag…
7_Unigene_BMK.11751	2125	perfect_SSR_2	(GA)6	5	16	gcttGAGAGAGAGAGAgccttccataaaaacctctccgaacttctccttcttctccttcttcttccttcctcctcacactccacagtttcacacagatctcgccatcaacatgcaggccccagtgctcgtcctcaaagattcattgaagcgtgagtcggggactaaagtacaccatggaaatatccaggcatcgaaggctgttgctgacataatccggacaaccttgggtcctcggtccatgctcaagatgctacttgacgctagtggaggaattgtagtgactaatgatggaaatgccattctgcgtgaattgga
8_Unigene_BMK.22490	1109	perfect_SSR_1	(T)10	326	335	tctgcttcaaagttcataacttttgttctttttctttctctccaatgcttaatctacaaacctacagattcaatcatgtctccggtactcagtgaaatcctgctttctgggtgtatgataaactccaccctccttcgcagaacccaccttgtccaatccttctctgttgttttcctctactggttttataacattttataaacagttttttactttttttcttaattattttttaaatctagcatctgtgttcttcaaataataactctttaactttcttgggtaagagaaaagtttagaTTTTTTTTTTaaagcatataagtatttcacacatggcttcttcaagtggggtttcttcagagtcaagcaagctccaaaactcaggatctgatgaagatc…
8_Unigene_BMK.22490	1109	compound_SSR	(T)10ctttttc(T)18	1075	1109	gctggctttttgaataatcaaccaatcatggcctctgcagacatgttcatgtgctaaactcagcggggttaatcatggattaagtgagagattagtgaaattaattgagatgtaacaacttaggactccatggcttgtgtaaatttgttcgtacaatgattgatggataggtaatgggttgtgttctactgttgaacatgcaagcatgtgtaagcaatcacttctgtttttcttttggcttctggttttgtttccaatttatttatttaataaaatacttcttgtttgtatacattctgcTTTTTTTTTTctttttcTTTTTTTTTTTTTTTTTT
7_Unigene_BMK.7366	1630	perfect_SSR_3	(CTT)5	1518	1532	aaccaatttaactatcaacgctttctcgtggcgcaagtgggacaacttctcccgaagctcttcggccatgatgaactgtttcccgccagaatatcccccatttccaccaacagcagttatcatgtgcccatgagaaagaagcttgcaccttccacatataacgcttctaagctggtggtgcttcttcttcaatgcgtacgtctcagggtccgaataacccggagcatccggctccgaagtctgcaacggagccccgcatccataacagtaagcgacggtcgtcgtaaccttgggcttctcCTTCTTCTTCTTCTTtttctccttgagcaacaccttggcagcttcaaccatccgtttccgagacccagtacccgaattctccgcccgaacccgccggca…
8_Unigene_BMK.25795	2250	perfect_SSR_2	(CT)10	1	20	CTCTCTCTCTCTCTCTCTCTcacttctccaagcttccatatttccagctgcggctccaatggggaagaagaaagattgctgagtgtgccctcatagtctgactcgctaacggatttctgaacaaagaatactagatgaagccacatttattttttggcgcagtgattctcttccttttcctttgccgaactatagctgacatcaattcagacaaacaagcccttctcgactttatttctgctgttcctcatggccgaaaagttaactgggatcctgctaactcggtctgcaagtcttgggcaggcatcacttgtaccttg
7_Unigene_BMK.39593	1322	perfect_SSR_2	(TC)9	1305	1322	agcatcgtgcttccccacctccatacgttatcttttgttgcttgccatcacgaaggtatatgtcgcgggccccttgaagtggttgggcagtttgtctgagctttgaggccacaccaagctcatccaaggctcgccaaccatttgcccgaatagtgatacctcctccggtagcacgtagggattctgatctttccaacaccacacttgtaaacccctttctatgaagagcaagggcagttgcgaggccgcagattccaccaccaactatggcgatctctaactcttcatctgctacttccaTCTCTCTCTCTCTCTCTC
8_Unigene_BMK.22606	2865	perfect_SSR_3	(GAA)5	2813	2827	ataatgtccatcaaccgagacacctccgcctggaactcgaagtgctgcgcgttgctgcgctgcgatctcttcgagattgactctgcctccctcttggcgacgtcggagtcggtggatagcccactgggaacagcgccgatcttctcctccaccttcggcggatctacgagctcgtcggaatcagcctccgcattggcctgtaatttccgaccttgatcggggaggagggagaggaggcagagcagaagcagaacggaagggatcgtccacttcctcatcgttgcaactccaaaacacttcGAAGAAGAAGAAGAAgttctagtaacttcgctcactgagatttatctgtttca
7_Unigene_BMK.36673	2781	perfect_SSR_3	(CCT)5	206	220	aattaacactgtattttcaacaaaaagagtcggttccgtcgtgggtgaaagagaccctttgtccatgcccagctgctgcccttataaactctccctctctttcattccttctgcattcatttctgtatctaaccaaaccactcacgatgaaactccattcacacgctcctcctccctcagcccttatcttcttcttcaccactgcCCTCCTCCTCCTCCTccaccctaccgagtcaactcagcctccatattcctgtgactcgtcccaaccctccaccagctcctacccattttgcaaaaccactctccccatcaaccaacgagtccaggacctcatctcccgcctcacattggacgagaaaatctcccaactcgtcaactcggcccctccgattcccc…
8_Unigene_BMK.22697	1413	perfect_SSR_1	(A)13	1373	1385	gagtgcagttcaaatttatgtaatatttacttctgcacaatgtcaccaacgatgttttcgatggcattaggcgaacttttcacatgggaaaattcaagatctattgcgttgtaatctcggatgttgaaatgtttagtctagtggtcaggcccttggtttgttaccaagaggtctggggttcgacacctctcaaggtacccacctagcaattgctagagtttcttgcctcccaaatgttgtggggtcaggcgggtaagcctagtgattagtcgggtcaaagatccggagacactagattctAAAAAAAAAAAAAgtatattagggggggagtttgatatgtt
7_Unigene_BMK.8736	1408	perfect_SSR_2	(AG)9	1391	1408	ctcgtgatgactccgcgccttcacctccactagctccgtgctgtccgccgaccgggacaggacgcgatccacgaaccggcccggcgtatgcttcagcgcattgacgtaattgccccagctctggaacgactcctcggggagaaaatcgtcctttcggtacgtgcagcctctccgccgtatcccctcgtcgtcccctccgccgccctctcccatccttagtttctgtttggttgccgagaaagatgaggaaaatgattagatccttaaccgtacgtctgaatttggcttatatattattctAGAGAGAGAGAGAGAGAG
7_Unigene_BMK.41120	1254	perfect_SSR_1	(T)10	31	40	ggaaaatctatggaagttgctttttaatgcTTTTTTTTTTcttcccttgaagattttccaacgtggggttggtggaggtgcttccaatgaggcgataagggtacaagtaacccatatgatcaaaagagaatatcaggaccgcagaccggtaattcaagttttagcattccttgtgaagtcagtgcaggtctggcagctgcaatccgagaaacgacagatttcgcagccaaagcacacacaagaagtacagccttggcatgtcggagaacggctgcagcctctatatacccttcgacttgctcgttcttcttcatcatcacatgttattttgtcatacggt
8_Unigene_BMK.22849	1701	perfect_SSR_2	(CT)6	257	268	caaacgtacaagatagtaggatacaactgaaaatctatccacatatcctcagcctcacaaatgtatagaaagtcggaaaccatgcctacctacctccgaagctctagaattctacttacactcgaatacagagttgtagtcccactccctattccctaaacacttcttccatggcgtccgtactcggaagttgctcgacagcagcaactttggcccctcgacatctctcatctcgcacttccaggacttcaattccCTCTCTCTCTCTaaccccagggaggagttttgggaggaagttttatggagggattgggattcatggaaagaagagttctcaattccatgtgaccaatgttgccactgaaatcagcccttctgatcaggcaaagagggttgctg…
7_Unigene_BMK.37597	2607	perfect_SSR_1	(A)10	2554	2563	gccatgccaagtttaacctccgacagacatccttcaaattggacaaccattaccccgaagccagcgagttaataaacttccaattacgctaatgtcacttgcaaactaagacctgtagtaccggaatgacggatgagggttcttcggaacgaatgattgatgagaaataacagaagatgcttgtagtttcagacacatatatgcggattatgcatgatgtttcaatcatggaagtccctactcaatccagatgttacgttttgtaatttgtactaaactattttgtttctattcttatttAAAAAAAAAAttggacctatagtctcgaactttggttcctaaattaaaaatttg
7_Unigene_BMK.26986	2191	perfect_SSR_3	(GAG)5	457	471	gttaggctgaagggtcgaaccggcgcgaagcagttgtcctccgtaggcgtcgaggccaccacttacactcgcctgcctcccagagaggatttctctctcccgtctctcgatgcgtcgtcgttggagttctcgtctgaggtgaagctctctgagtcaaatgtcgcattggtggttgaggaggagattgattatttaagcagcgacgaagaggaggaggaagaaagtggcacggataataaattagggatggattctgggaaatttgaggtctttgatgggaattacgattctgaactggatGAGGAGGAGGAGGAGgaagaggaggatgatgatgatgacagtgatggtgaaattgacggcgaactggaaaatgtttatcaaaacgacggcggtgagttc…
8_Unigene_BMK.22938	2889	perfect_SSR_2	(CT)9	1	18	CTCTCTCTCTCTCTCTCTtttctttttcagttttttgcattggttgttggttgttttcaggaaacaacgaacaccgaccccagcgccgggtctctttcttccaattgggagaagctctattcagatttagctttgtcatctgttttctgggtttgcttcttcatagatgctgatgctttctctaatggtggtttttgtgttgtcaaactagggttttcaattgtccactcccctttttttgtgggccttttgatcctttcgtggcggcagccggtcaaacatccagtcctggttgaagtgtgtgtttagtaggaagat
7_Unigene_BMK.17150	2334	perfect_SSR_2	(CA)7	2279	2292	gagccaggagtggcacacttctcaacttcctccaagtacttattcggcgaaaacgtcgaccatttctcccaagacagtgaagaatcattctcaaatcttccgaaagaaaccgacacttccaattgagggtttgaagaatctgaagctaaagtctcaccctccaccgccttttcagcatccttggcaaaatcgactattgattcacccatgagttgtaaaagaaatgcaagtgtttggaagctaccagagggctacagagcaagagctttggctaccagcaagcatgccaatcaactggatCACACACACACACActttttcactgtgtgtggcacttctggggaaatcagttgcag
8_Unigene_BMK.22998	2311	perfect_SSR_1	(T)13	2256	2268	ggaggatgcacaaaataacaagggtgggaggaagagactgtcttgcttgtttataggaacatgagctgtatatagttcctgttgttcgcctagcatttacgtggctgtcttgattcatgcaaatgcaaatgccaatgccctggatctgtatttttcatgtcattaatcagttgctgaaaaaattgtagcaaagtttgaatctttaaaaaagtcgggggtggtggttgtaacttgtaagagtgaactagtcccctgctgcacctgcgcaaattaaataagttacgtactatttatcttcccTTTTTTTTTTTTTctcatcttgaatgttatcgaaccaaatcccctttgggttttcc
8_Unigene_BMK.23009	2044	perfect_SSR_3	(AAT)5	1517	1531	acggaggaggtggagcaaccgtcatcatagaaactgggctggtttgagaaagagaggaagtcgcaggagaaggaggtagaagggaaagagggaagggaaggggcggaggaaggaggagacgtggtggtggggagggaagtcggcggcggcgatgaagaagcacttttcataaaaggctcgagtgcttccatcagctcacctccgaagggatccgatgatgattgaagaaatgctctgctactgtagaaatccattgtagttgccatgccttcaaaacacactcaaatcacgaaaatttaaAATAATAATAATAATtaccagtagagaaattaaataacctagaaatcaacctgtttcttatcaaaattaaagaacaggaagtgggtttttcaggaaaat…
8_Unigene_BMK.23009	2044	perfect_SSR_1	(T)21	2024	2044	aaactaattttttcaaaggaaaaacaaattataatttagcttaaaataaaaatataaaacctggatctcgattctgaaaacacctggccttcgagagaaaaatccttctaagtttgctttttttatgttaatttagaaaaacaaacccaaaaatcataactttttgaaagacagatgattaacagaaagggattcagagaagcggggattacagagaggggggatgggattaaacacaaattaaaccagaagatcaatcgctctaaaaaacctcaaagctctcacactgtttatctgctcTTTTTTTTTTTTTTTTTTTTT
7_Unigene_BMK.30921	2737	perfect_SSR_1	(A)11	206	216	ggggaatgtatatgttatccctcatatatagtgtctttatttatagtaatgaaaggagatgagatattctttcatcccaaaagaatacaagttgtaataagaaatgataactagaatccaatctaatctaaaatttacacaatcacacataaacagtaaagtttacaacaaatatgtctattttatttcacttctagaaacaaatAAAAAAAAAAAcataagccaagtatgaggcgctttgaaatccatgtctctcattgtgtcgcctccacaaagaatggaatctacttccaagaatgcttggcatccattctcaagctttagctgcttctgttatttcttttttattctttttttcttttttcagttttttcgtggttggatgagagcatcaatttg…
7_Unigene_BMK.20355	1670	perfect_SSR_3	(TGG)5	1601	1615	gccattggactagggcttctatgtcgcattctgtcaaagtcgccaaaaccttggttggacatcattccagaaacccgtaaaatctcttgattcaagaggcggctgcatatcggaagaacttgcatgaacggtccaagtttttgatgctctgccaacaactccgacaagtactgactgtcaacatccggggtgcttctaatctgaggagaagcagctctggcaggtgagaagttgggattatacaagcctgacatggctttttctcaaagaaattgaaagaaatggaaaaagggttttagtTGGTGGTGGTGGTGGcgttgcagaaaaaaaaggagagacaaagagccatcaaactaaaagagggtttgta
8_Unigene_BMK.23110	2194	perfect_SSR_3	(GGA)7	709	729	ccaccctcgcagatgatgagtcagccgctgcagcagatgatggcgccgtcgtctcaatccctggcggttcagcagcaacagcagcagcagcaatctcagttgatgatgatgaagagtcagtctcagccgttgatgatgaatcggaactacaaggcttggcctcagccgcagcctcagttcgccgcccaaaagccgccgccgtcgaatgttggacgcaacaattggaaaggcaagaagggcggagataagaggagaatggacaagaatgtccccaatttgccattgagtggccagaccagcGGAGGAGGAGGAGGAGGAGGAtacatacccccaacgcttcatgagttacagtctcagaatcgaatgaaagcccggaaattttacccgaaaaagaagttt…
8_Unigene_BMK.23110	2194	perfect_SSR_3	(ATG)5	1040	1054	caacgcttcatgagttacagtctcagaatcgaatgaaagcccggaaattttacccgaaaaagaagtttaacaataggtttgcgccttacgccccaaggaacacgacatcgtatattattcgagcgaagaaggccggcggtatagcctcactagtttcgccttatccggtgactccggctgttctgcccacacccatgttctcgccttcgagggaagtcttgggggatatggcgaaagaggagtggggtgttgatgggtatgggtcgatgaaagggttgattcggcttcggtcgcctggaaATGATGATGATGATGgtggtggtggatcaagcgagagtgatgtggaggagcatgtggaggtggagaggaggttggaccatgatttgagtaggtttgaga…
7_Unigene_BMK.40979	1207	perfect_SSR_2	(CT)6	1196	1207	gcccgttattccaagggtctaaaactgtaatgggttttgtgaacttacgacacacttgtgttttcctcttccttgtcgctgacgaatttttcttcgctatattgacgggaacatcaaccctccttggagattccatcacagccatctcatcgagtgaaatgatcacttgtttccgaggggcattgttctcttctgcttgcgccacctggggaaattcgttactgggggagctgttggccatggagaaactcccaattcgactgttctcttccgattccgccaaatctactctctctctcgCTCTCTCTCTCT
7_Unigene_BMK.7738	1019	perfect_SSR_3	(GGT)6	740	757	ttgtttccttggcttccttgctcaggttgtgattccaggacatgttgcaatgatctagagagaccttagacactttgttcttttcccatgaggccactccattgtcttcaaacttgattgatatgaatgagtcttcttggctggtggaagcctcttggtctgaaccgtcgtctggtttccccagccgattgaggagagagctgaaagcaaagatcttggggaggctaatgggtgccttcttgtgcattccgcttgggtttttatgggcaccgccgcctccgacggaggagacatggtggcGGTGGTGGTGGTGGTGGTggccttttttggaagccaagattagaagcctctcagtcaggcagagggagcagacccccacaaccagctctttggggtgga…
7_Unigene_BMK.38742	1387	perfect_SSR_1	(A)17	1371	1387	cacgtcaatcgctgtgttttacaatgcgagtagaagggatgactcatatgggccattgcaggagctggtctccccggagaaaccagcgctttaccggcagtttacgctttcagagttcatgcaaaggttcttcaacaaagggttggatggcaaagctttggtaaatcactttgagctgtaaaacactactatttgaccagaactgtatgaagtatgaaccattgtatttgacaggtgtgtccttatctttattgtaataaaaatacgaattgaattatcaaatgtggagtctgcttcgacAAAAAAAAAAAAAAAAA
[truncated: 2,250 more rows]
