# Supplementary material for: Transcript Assembly and Quantification by RNA-Seq Reveals Differentially Expressed Genes between Soft-Endocarp and Hard-Endocarp Hawthorns
Source: PLoS One. 2013 Sep 5;8(9):e72910. doi: 10.1371/journal.pone.0072910 (PMC3764154; doi:10.1371/journal.pone.0072910)
Supplement: Table S3 — The 100 most abundant unigenes in the two hawthorns sample sets. (XLS) [file pone.0072910.s005.xls]

## Sheet: total
Supplementary Table S3. The 100 most abundant unigenes in the two hawthorns sample sets
#ID	RPKM in S7	S7 Total reads	Nr-annotation	Nr-Evalue	GO_Annotation											UnigeneID	RPKM in H8	H8 Total reads	Nr-annotation	Nr-Evalue	GO_Annotation
7_Unigene_BMK.1	22356.5	868036	retrotransposon protein [Beta vulgaris]	5e-37	Biological Process: RNA-dependent DNA replication (GO:0006278);	Molecular Function: RNA-directed DNA polymerase activity (GO:0003964);	Molecular Function: ribonuclease H activity (GO:0004523);	Molecular Function: RNA binding (GO:0003723);	Molecular Function: nucleic acid binding (GO:0003676);							7_Unigene_BMK.1	27425.4	787020	retrotransposon protein [Beta vulgaris]	5e-37	Biological Process: RNA-dependent DNA replication (GO:0006278);	Molecular Function: RNA-directed DNA polymerase activity (GO:0003964);	Molecular Function: ribonuclease H activity (GO:0004523);	Molecular Function: RNA binding (GO:0003723);	Molecular Function: nucleic acid binding (GO:0003676);
8_Unigene_BMK.36496	4339.14	66934	peroxidase [Bruguiera gymnorhiza]	1e-163	Biological Process: oxidation-reduction process (GO:0055114);	Biological Process: response to oxidative stress (GO:0006979);	Molecular Function: heme binding (GO:0020037);	Molecular Function: peroxidase activity (GO:0004601);								8_Unigene_BMK.37555	3996.59	20453	metallothionein-like protein [Pyrus pyrifolia]	4e-44
7_Unigene_BMK.38601	4069.95	68555	biphenyl synthase [Sorbus aucuparia]	0	Biological Process: metabolic process (GO:0008152);	Molecular Function: transferase activity transferring acyl groups (GO:0016746);	Molecular Function: transferase activity transferring acyl groups other than amino-acyl groups (GO:0016747);	Biological Process: biosynthetic process (GO:0009058);	Molecular Function: catalytic activity (GO:0003824);	Molecular Function: transferase activity transferring acyl groups (GO:0016746);						7_Unigene_BMK.30461	3229.94	169653	cytochrome P450 like_TBP [Nicotiana tabacum]	1e-104
7_Unigene_BMK.30461	3820.47	271509	cytochrome P450 like_TBP [Nicotiana tabacum]	1e-104												8_Unigene_BMK.35423	2865.88	60641	5-methyltetrahydropteroyltriglutamate--homocysteine methyltransferase, putative [Ricinus communis] >gi|223535009|gb|EEF36692.1| 5-methyltetrahydropteroyltriglutamate--homocysteine methyltransferase, putative [Ricinus communis]	0	Biological Process: cellular amino acid biosynthetic process (GO:0008652);	Biological Process: methionine biosynthetic process (GO:0009086);	Molecular Function: zinc ion binding (GO:0008270);	Molecular Function: 5-methyltetrahydropteroyltriglutamate-homocysteine S-methyltransferase activity (GO:0003871);
8_Unigene_BMK.37555	3613.43	25020	metallothionein-like protein [Pyrus pyrifolia]	4e-44												8_Unigene_BMK.7233	2793.95	10734	RecName: Full=Metallothionein-like protein type 3; Short=MT-3 >gi|1655853|gb|AAC23698.1| metallothionein-like protein [Malus x domestica] >gi|126723806|gb|ABO26817.1| metallothionein-like protein [Malus x domestica]	7e-30
8_Unigene_BMK.34350	3420.98	33495	putative glycine-rich RNA-binding protein [Prunus avium]	2e-86												7_Unigene_BMK.37857	2558.46	38398	adenosylhomocysteinase, putative [Ricinus communis] >gi|223538043|gb|EEF39656.1| adenosylhomocysteinase, putative [Ricinus communis]	0	Cellular Component: nucleus (GO:0005634);	Molecular Function: DNA binding (GO:0003677);
8_Unigene_BMK.37448	3082.58	11773	polyadenylation factor subunit 2 [Verticillium albo-atrum VaMs.102] >gi|261360249|gb|EEY22677.1| polyadenylation factor subunit 2 [Verticillium albo-atrum VaMs.102]	2e-06												8_Unigene_BMK.36496	2516.1	28686	peroxidase [Bruguiera gymnorhiza]	1e-163	Biological Process: oxidation-reduction process (GO:0055114);	Biological Process: response to oxidative stress (GO:0006979);	Molecular Function: heme binding (GO:0020037);	Molecular Function: peroxidase activity (GO:0004601);
7_Unigene_BMK.40694	2778.4	20065	metallothionein-like protein [Pyrus pyrifolia]	3e-39	Molecular Function: metal ion binding (GO:0046872);											8_Unigene_BMK.8268	2347.11	23679	caffeic acid O-methyltransferase [Malus x domestica]	0	Molecular Function: protein dimerization activity (GO:0046983);	Molecular Function: O-methyltransferase activity (GO:0008171);	Molecular Function: methyltransferase activity (GO:0008168);
7_Unigene_BMK.39652	2669.75	40441	conserved hypothetical protein [Ricinus communis] >gi|223534755|gb|EEF36446.1| conserved hypothetical protein [Ricinus communis]	7e-72												8_Unigene_BMK.1036	2312.18	31057	RecName: Full=S-adenosylmethionine synthase 2; Short=AdoMet synthase 2; AltName: Full=Methionine adenosyltransferase 2; Short=MAT 2 >gi|13540318|gb|AAK29410.1|AF346306_1 S-adenosyl-L-methionine synthetase [Elaeagnus umbellata]	0	Biological Process: S-adenosylmethionine biosynthetic process (GO:0006556);	Molecular Function: ATP binding (GO:0005524);	Molecular Function: methionine adenosyltransferase activity (GO:0004478);
8_Unigene_BMK.11373	2662.38	86073	PREDICTED: hypothetical protein [Vitis vinifera]	0	Biological Process: oxidation-reduction process (GO:0055114);	Molecular Function: lipoxygenase activity (GO:0016165);	Molecular Function: metal ion binding (GO:0046872);	Molecular Function: iron ion binding (GO:0005506);	Molecular Function: oxidoreductase activity acting on single donors with incorporation of molecular oxygen incorporation of two atoms of oxygen (GO:0016702);	Molecular Function: protein binding (GO:0005515);						8_Unigene_BMK.34350	2277.89	16484	putative glycine-rich RNA-binding protein [Prunus avium]	2e-86
7_Unigene_BMK.2051	2508.48	21276	putative proline-rich cell wall protein [Prunus dulcis]	5e-65	Biological Process: lipid transport (GO:0006869);											8_Unigene_BMK.6197	2084.65	34894	catalase [Prunus persica]	0	Biological Process: oxidation-reduction process (GO:0055114);	Biological Process: response to oxidative stress (GO:0006979);	Molecular Function: heme binding (GO:0020037);	Molecular Function: catalase activity (GO:0004096);	Molecular Function: heme binding (GO:0020037);
7_Unigene_BMK.5097	2086.07	11423	hypothetical protein SORBIDRAFT_09g030460 [Sorghum bicolor] >gi|241945654|gb|EES18799.1| hypothetical protein SORBIDRAFT_09g030460 [Sorghum bicolor]	6e-15												7_Unigene_BMK.36531	1988.01	18963	Peroxidase 72 precursor, putative [Ricinus communis] >gi|223539190|gb|EEF40783.1| Peroxidase 72 precursor, putative [Ricinus communis]	1e-160	Biological Process: oxidation-reduction process (GO:0055114);	Biological Process: response to oxidative stress (GO:0006979);	Molecular Function: heme binding (GO:0020037);	Molecular Function: peroxidase activity (GO:0004601);
8_Unigene_BMK.7233	1547.11	8042	RecName: Full=Metallothionein-like protein type 3; Short=MT-3 >gi|1655853|gb|AAC23698.1| metallothionein-like protein [Malus x domestica] >gi|126723806|gb|ABO26817.1| metallothionein-like protein [Malus x domestica]	7e-30												7_Unigene_BMK.33475	1828.2	18645	unknown [Glycine max]	1e-180	Biological Process: oxidation-reduction process (GO:0055114);	Molecular Function: NAD binding (GO:0051287);	Molecular Function: NADP binding (GO:0050661);	Molecular Function: oxidoreductase activity acting on the aldehyde or oxo group of donors NAD or NADP as acceptor (GO:0016620);	Biological Process: glucose metabolic process (GO:0006006);	Molecular Function: nucleotide binding (GO:0000166);	Molecular Function: oxidoreductase activity acting on the aldehyde or oxo group of donors NAD or NADP as acceptor (GO:0016620);
7_Unigene_BMK.4091	1488.79	14695	putative allergen protein [Prunus armeniaca]	1e-49												8_Unigene_BMK.3095	1812.88	30438	alpha tubulin [Betula pendula]	0	Biological Process: GTP catabolic process (GO:0006184);	Biological Process: microtubule-based movement (GO:0007018);	Biological Process: microtubule-based process (GO:0007017);	Biological Process: protein polymerization (GO:0051258);	Cellular Component: microtubule (GO:0005874);	Cellular Component: protein complex (GO:0043234);	Molecular Function: GTP binding (GO:0005525);	Cellular Component: protein complex (GO:0043234);	Molecular Function: GTP binding (GO:0005525);	Molecular Function: GTPase activity (GO:0003924);	Molecular Function: structural molecule activity (GO:0005198);
8_Unigene_BMK.1036	1441.83	26203	RecName: Full=S-adenosylmethionine synthase 2; Short=AdoMet synthase 2; AltName: Full=Methionine adenosyltransferase 2; Short=MAT 2 >gi|13540318|gb|AAK29410.1|AF346306_1 S-adenosyl-L-methionine synthetase [Elaeagnus umbellata]	0												8_Unigene_BMK.4119	1806.34	11085	polyubiquitin UBQ14 [Cucumis sativus]	5e-91	Molecular Function: protein binding (GO:0005515);
8_Unigene_BMK.4119	1432.36	11893	polyubiquitin UBQ14 [Cucumis sativus]	5e-91	Molecular Function: protein binding (GO:0005515);											7_Unigene_BMK.40694	1791.83	9564	metallothionein-like protein [Pyrus pyrifolia]	3e-39	Molecular Function: metal ion binding (GO:0046872);
7_Unigene_BMK.14215	1425.31	4270	predicted protein [Populus trichocarpa] >gi|222867703|gb|EEF04834.1| predicted protein [Populus trichocarpa]	3e-16												7_Unigene_BMK.39209	1736.92	18873	predicted protein [Populus trichocarpa] >gi|118483816|gb|ABK93800.1| unknown [Populus trichocarpa] >gi|118485318|gb|ABK94518.1| unknown [Populus trichocarpa] >gi|222864271|gb|EEF01402.1| predicted protein [Populus trichocarpa]	0	Biological Process: cellular metabolic process (GO:0044237);	Molecular Function: coenzyme binding (GO:0050662);	Molecular Function: catalytic activity (GO:0003824);	Molecular Function: nucleotide binding (GO:0000166);
7_Unigene_BMK.29447	1388.13	13729	unknown [Glycine max]	2e-77	Biological Process: lipid transport (GO:0006869);											7_Unigene_BMK.18764	1605.52	13231	caffeoyl-CoA O-methyltransferase [Betula luminifera]	1e-133	Molecular Function: O-methyltransferase activity (GO:0008171);
8_Unigene_BMK.6197	1343.29	30422	catalase [Prunus persica]	0	Biological Process: oxidation-reduction process (GO:0055114);	Biological Process: response to oxidative stress (GO:0006979);	Molecular Function: heme binding (GO:0020037);	Molecular Function: catalase activity (GO:0004096);	Molecular Function: heme binding (GO:0020037);							7_Unigene_BMK.37213	1599.37	23863	PREDICTED: hypothetical protein isoform 2 [Vitis vinifera] >gi|225423507|ref|XP_002269692.1| PREDICTED: hypothetical protein isoform 1 [Vitis vinifera]	0	Biological Process: oxidation-reduction process (GO:0055114);	Molecular Function: NAD binding (GO:0051287);	Molecular Function: oxidoreductase activity acting on the CH-OH group of donors NAD or NADP as acceptor (GO:0016616);	Molecular Function: nucleotide binding (GO:0000166);	Molecular Function: oxidoreductase activity acting on the CH-OH group of donors NAD or NADP as acceptor (GO:0016616);	Molecular Function: oxidoreductase activity (GO:0016491);
7_Unigene_BMK.33475	1327.51	18318	unknown [Glycine max]	1e-180	Biological Process: oxidation-reduction process (GO:0055114);	Molecular Function: NAD binding (GO:0051287);	Molecular Function: NADP binding (GO:0050661);	Molecular Function: oxidoreductase activity acting on the aldehyde or oxo group of donors NAD or NADP as acceptor (GO:0016620);	Biological Process: glucose metabolic process (GO:0006006);	Molecular Function: nucleotide binding (GO:0000166);	Molecular Function: oxidoreductase activity acting on the aldehyde or oxo group of donors NAD or NADP as acceptor (GO:0016620);					8_Unigene_BMK.16487	1596.21	19041	allergenic isoflavone reductase-like protein Bet v 6.0102 [Betula pendula]	1e-149	Molecular Function: nucleotide binding (GO:0000166);
7_Unigene_BMK.8132	1323.81	4570	polyubiquitin putative [Albugo laibachii Nc14]	1e-57	Molecular Function: protein binding (GO:0005515);											7_Unigene_BMK.36027	1532.63	9675	T6D22.2 [Arabidopsis thaliana]	1e-95
7_Unigene_BMK.18297	1289.59	11731	cyclophilin [Citrus sinensis]	2e-91	Biological Process: protein folding (GO:0006457);	Molecular Function: peptidyl-prolyl cis-trans isomerase activity (GO:0003755);										8_Unigene_BMK.17497	1532.56	32507	sucrose synthase [Citrus unshiu]	0	Biological Process: biosynthetic process (GO:0009058);	Biological Process: sucrose metabolic process (GO:0005985);	Molecular Function: sucrose synthase activity (GO:0016157);
7_Unigene_BMK.21339	1265.21	16881	dehydrin 2 [Eriobotrya japonica]	1e-137												7_Unigene_BMK.27427	1461.62	18132	s-adenosylmethionine synthetase, putative [Ricinus communis] >gi|223548531|gb|EEF50022.1| s-adenosylmethionine synthetase, putative [Ricinus communis]	0	Biological Process: S-adenosylmethionine biosynthetic process (GO:0006556);	Molecular Function: ATP binding (GO:0005524);	Molecular Function: methionine adenosyltransferase activity (GO:0004478);
7_Unigene_BMK.9156	1247.78	26588	chalcone synthase [Malus x domestica] >gi|213950520|gb|ACJ54533.1| chalcone synthase [Malus x domestica] >gi|223931372|gb|ACN25139.1| chalcone sythase [Malus hybrid cultivar]	0	Biological Process: metabolic process (GO:0008152);	Molecular Function: transferase activity transferring acyl groups (GO:0016746);	Molecular Function: transferase activity transferring acyl groups other than amino-acyl groups (GO:0016747);	Biological Process: biosynthetic process (GO:0009058);	Molecular Function: catalytic activity (GO:0003824);	Molecular Function: transferase activity transferring acyl groups (GO:0016746);						7_Unigene_BMK.8132	1450.93	3702	polyubiquitin putative [Albugo laibachii Nc14]	1e-57	Molecular Function: protein binding (GO:0005515);
7_Unigene_BMK.19327	1195.2	19895	PREDICTED: hypothetical protein [Vitis vinifera]	1e-180												8_Unigene_BMK.11373	1351.36	32290	PREDICTED: hypothetical protein [Vitis vinifera]	0	Biological Process: oxidation-reduction process (GO:0055114);	Molecular Function: lipoxygenase activity (GO:0016165);	Molecular Function: metal ion binding (GO:0046872);	Molecular Function: iron ion binding (GO:0005506);	Molecular Function: oxidoreductase activity acting on single donors with incorporation of molecular oxygen incorporation of two atoms of oxygen (GO:0016702);	Molecular Function: protein binding (GO:0005515);
7_Unigene_BMK.6118	1142.7	5033	Repetitive proline-rich cell wall protein 2 precursor, putative [Ricinus communis] >gi|223540227|gb|EEF41800.1| Repetitive proline-rich cell wall protein 2 precursor, putative [Ricinus communis]	2e-24												7_Unigene_BMK.32470	1324.52	21986	Pectinesterase-3 precursor, putative [Ricinus communis] >gi|223537675|gb|EEF39298.1| Pectinesterase-3 precursor, putative [Ricinus communis]	0	Biological Process: cell wall modification (GO:0042545);	Molecular Function: pectinesterase activity (GO:0030599);	Cellular Component: cell wall (GO:0005618);	Molecular Function: enzyme inhibitor activity (GO:0004857);
7_Unigene_BMK.36027	1136.5	9707	T6D22.2 [Arabidopsis thaliana]	1e-95												8_Unigene_BMK.20516	1271.93	28471	ORF58f [Pinus koraiensis] >gi|145048844|gb|ABP35460.1| ORF58f [Pinus koraiensis]	2e-13
7_Unigene_BMK.35533	1129.94	4719	metallothionein-like protein [Pyrus pyrifolia]	2e-13												7_Unigene_BMK.21339	1165.36	11492	dehydrin 2 [Eriobotrya japonica]	1e-137	Biological Process: response to water (GO:0009415);	Biological Process: response to stress (GO:0006950);
8_Unigene_BMK.33611	1103.71	7270	RSI-1 protein precursor, putative [Ricinus communis] >gi|223529226|gb|EEF31200.1| RSI-1 protein precursor, putative [Ricinus communis]	5e-28												7_Unigene_BMK.31453	1154.66	15941	elongation factor 1-alpha [Prunus persica]	0	Biological Process: translational elongation (GO:0006414);	Cellular Component: cytoplasm (GO:0005737);	Molecular Function: GTP binding (GO:0005525);	Molecular Function: GTP binding (GO:0005525);	Molecular Function: GTPase activity (GO:0003924);	Molecular Function: translation elongation factor activity (GO:0003746);
7_Unigene_BMK.32470	1085.72	24384	Pectinesterase-3 precursor, putative [Ricinus communis] >gi|223537675|gb|EEF39298.1| Pectinesterase-3 precursor, putative [Ricinus communis]	0	Biological Process: cell wall modification (GO:0042545);	Molecular Function: pectinesterase activity (GO:0030599);	Cellular Component: cell wall (GO:0005618);	Molecular Function: enzyme inhibitor activity (GO:0004857);								8_Unigene_BMK.30533	1090.99	7735	predicted protein [Populus trichocarpa] >gi|118484908|gb|ABK94320.1| unknown [Populus trichocarpa] >gi|222844906|gb|EEE82453.1| predicted protein [Populus trichocarpa]	2e-72
7_Unigene_BMK.12178	1073.91	23778	polyphenol oxidase 4 precursor [Pyrus x bretschneideri]	0	Biological Process: oxidation-reduction process (GO:0055114);	Molecular Function: oxidoreductase activity (GO:0016491);	Biological Process: metabolic process (GO:0008152);	Molecular Function: catechol oxidase activity (GO:0004097);								7_Unigene_BMK.10169	1081.69	14886	unknow protein [Oryza sativa Japonica Group]	6e-39
7_Unigene_BMK.36345	1064.89	9370	major latex-like protein [Prunus persica]	8e-74	Biological Process: response to biotic stimulus (GO:0009607);	Biological Process: defense response (GO:0006952);										8_Unigene_BMK.28542	1063.1	8987	unknown [Malus x domestica]	3e-61
7_Unigene_BMK.31453	1051.8	19647	elongation factor 1-alpha [Prunus persica]	0	Biological Process: translational elongation (GO:0006414);	Cellular Component: cytoplasm (GO:0005737);	Molecular Function: GTP binding (GO:0005525);	Molecular Function: GTP binding (GO:0005525);	Molecular Function: GTPase activity (GO:0003924);	Molecular Function: translation elongation factor activity (GO:0003746);						8_Unigene_BMK.23516	1061.13	10682	class II chitinase [Pyrus pyrifolia]	0	Biological Process: carbohydrate metabolic process (GO:0005975);	Biological Process: cell wall macromolecule catabolic process (GO:0016998);	Biological Process: chitin catabolic process (GO:0006032);	Molecular Function: chitinase activity (GO:0004568);
8_Unigene_BMK.3095	1046.71	23778	alpha tubulin [Betula pendula]	0												7_Unigene_BMK.38601	1027.76	12795	biphenyl synthase [Sorbus aucuparia]	0	Biological Process: metabolic process (GO:0008152);	Molecular Function: transferase activity transferring acyl groups (GO:0016746);	Molecular Function: transferase activity transferring acyl groups other than amino-acyl groups (GO:0016747);	Biological Process: biosynthetic process (GO:0009058);	Molecular Function: catalytic activity (GO:0003824);	Molecular Function: transferase activity transferring acyl groups (GO:0016746);
7_Unigene_BMK.30460	1040.44	15585	serine-threonine protein kinase, plant-type, putative [Ricinus communis] >gi|223542090|gb|EEF43634.1| serine-threonine protein kinase, plant-type, putative [Ricinus communis]	1e-120	Molecular Function: protein binding (GO:0005515);											7_Unigene_BMK.14215	950.678	2105
7_Unigene_BMK.28439	999.928	17577	sorbitol dehydrogenase [Malus x domestica]	0	Biological Process: oxidation-reduction process (GO:0055114);	Molecular Function: oxidoreductase activity (GO:0016491);	Molecular Function: transferase activity transferring acyl groups other than amino-acyl groups (GO:0016747);	Molecular Function: nucleotide binding (GO:0000166);	Molecular Function: oxidoreductase activity (GO:0016491);	Molecular Function: zinc ion binding (GO:0008270);						8_Unigene_BMK.35315	945.072	14073	unnamed protein product [Vitis vinifera]	0	Biological Process: lignin catabolic process (GO:0046274);	Biological Process: oxidation-reduction process (GO:0055114);	Cellular Component: apoplast (GO:0048046);	Molecular Function: oxidoreductase activity (GO:0016491);	Molecular Function: copper ion binding (GO:0005507);	Molecular Function: laccase activity (GO:0008471);	Molecular Function: oxidoreductase activity (GO:0016491);
7_Unigene_BMK.36674	988.302	17255	PAE [Litchi chinensis]	1e-178												7_Unigene_BMK.10168	942.485	7228	unnamed protein product [Vitis vinifera]	3e-81	Molecular Function: protein binding (GO:0005515);
8_Unigene_BMK.36706	930.563	6628	lipid transfer protein precursor [Malus x domestica] >gi|50659863|gb|AAT80651.1| lipid transfer protein precursor [Malus x domestica] >gi|50659867|gb|AAT80653.1| lipid transfer protein precursor [Malus x domestica] >gi|50659869|gb|AAT80654.1| lipid transf	7e-56												7_Unigene_BMK.2051	934.164	5856	putative proline-rich cell wall protein [Prunus dulcis]	5e-65	Biological Process: lipid transport (GO:0006869);
7_Unigene_BMK.39549	925.49	7969	RecName: Full=Ribulose bisphosphate carboxylase small chain, chloroplastic; Short=RuBisCO small subunit; Flags: Precursor >gi|218021|dbj|BAA00450.1| RuBisCO small subunit [Pyrus pyrifolia var. culta]	2e-96												7_Unigene_BMK.2571	857.187	17547	PREDICTED: hypothetical protein [Vitis vinifera]	0	Biological Process: L-serine metabolic process (GO:0006563);	Biological Process: glycine metabolic process (GO:0006544);	Molecular Function: pyridoxal phosphate binding (GO:0030170);	Molecular Function: catalytic activity (GO:0003824);	Molecular Function: glycine hydroxymethyltransferase activity (GO:0004372);
7_Unigene_BMK.10168	919.881	9545	unnamed protein product [Vitis vinifera]	3e-81	Molecular Function: protein binding (GO:0005515);											8_Unigene_BMK.35964	838.952	14375	hypothetical protein VITISV_016119 [Vitis vinifera]	0
7_Unigene_BMK.15236	919.503	11037	gibberellic acid-stimulated protein 1 [Glycine soja]	4e-35												8_Unigene_BMK.34349	836.73	22490	PREDICTED: hypothetical protein [Vitis vinifera]	0	Biological Process: cellulose biosynthetic process (GO:0030244);	Molecular Function: cellulose synthase (UDP-forming) activity (GO:0016760);	Cellular Component: membrane (GO:0016020);
7_Unigene_BMK.37534	912.836	12433	hypothetical protein [Citrus x paradisi]	1e-148												8_Unigene_BMK.37448	817.996	2309	polyadenylation factor subunit 2 [Verticillium albo-atrum VaMs.102] >gi|261360249|gb|EEY22677.1| polyadenylation factor subunit 2 [Verticillium albo-atrum VaMs.102]	2e-06
7_Unigene_BMK.16264	909.219	11581	expansin 3 [Malus x domestica]	1e-143	Biological Process: plant-type cell wall organization (GO:0009664);	Cellular Component: extracellular region (GO:0005576);										8_Unigene_BMK.25507	813.853	7781	proline-rich cell wall protein [Gossypium barbadense]	5e-76
7_Unigene_BMK.38600	907.931	12123	expansin 2 [Malus hupehensis]	1e-148	Biological Process: plant-type cell wall organization (GO:0009664);	Cellular Component: extracellular region (GO:0005576);										8_Unigene_BMK.15474	798.371	11988	elongation factor 1 alpha subunit [Malus x domestica]	0	Biological Process: translational elongation (GO:0006414);	Cellular Component: cytoplasm (GO:0005737);	Molecular Function: GTP binding (GO:0005525);	Molecular Function: GTP binding (GO:0005525);	Molecular Function: GTPase activity (GO:0003924);	Molecular Function: translation elongation factor activity (GO:0003746);
7_Unigene_BMK.36890	905.081	4992	defensin protein 1 [Prunus persica]	1e-30	Biological Process: defense response (GO:0006952);											7_Unigene_BMK.3785	765.788	2841	NAD-dependent sorbitol dehydrogenase 2 [Malus x domestica]	2e-14
7_Unigene_BMK.37428	888.905	13756	PREDICTED: hypothetical protein [Vitis vinifera]	1e-151	Biological Process: carbohydrate metabolic process (GO:0005975);	Biological Process: cell wall macromolecule catabolic process (GO:0016998);	Biological Process: chitin catabolic process (GO:0006032);	Molecular Function: chitinase activity (GO:0004568);								7_Unigene_BMK.320	759.739	3448	unknown [Populus trichocarpa] >gi|118487974|gb|ABK95808.1| unknown [Populus trichocarpa]	3e-26
8_Unigene_BMK.20516	884.209	26779	ORF58f [Pinus koraiensis] >gi|145048844|gb|ABP35460.1| ORF58f [Pinus koraiensis]	2e-13												8_Unigene_BMK.35857	746.148	8195	cytosolic aldolase [Fragaria x ananassa]	0	Biological Process: glycolysis (GO:0006096);	Biological Process: metabolic process (GO:0008152);	Molecular Function: catalytic activity (GO:0003824);	Molecular Function: fructose-bisphosphate aldolase activity (GO:0004332);
7_Unigene_BMK.37107	877.448	8713	pollen-specific protein [Vitis pseudoreticulata]	7e-56	Cellular Component: extracellular space (GO:0005615);											7_Unigene_BMK.9557	742.064	3531
7_Unigene_BMK.36132	859.162	9861	predicted protein [Populus trichocarpa] >gi|118485211|gb|ABK94466.1| unknown [Populus trichocarpa] >gi|222858956|gb|EEE96503.1| predicted protein [Populus trichocarpa]	3e-66	Molecular Function: pectinesterase activity (GO:0030599);	Molecular Function: enzyme inhibitor activity (GO:0004857);										7_Unigene_BMK.21338	728.584	6485	chlorophyll A/B binding protein, putative [Ricinus communis] >gi|223545686|gb|EEF47190.1| chlorophyll A/B binding protein, putative [Ricinus communis]	1e-141	Cellular Component: membrane (GO:0016020);	Biological Process: photosynthesis light harvesting (GO:0009765);
8_Unigene_BMK.35423	850.776	24357	5-methyltetrahydropteroyltriglutamate--homocysteine methyltransferase, putative [Ricinus communis] >gi|223535009|gb|EEF36692.1| 5-methyltetrahydropteroyltriglutamate--homocysteine methyltransferase, putative [Ricinus communis]	0	Biological Process: cellular amino acid biosynthetic process (GO:0008652);	Biological Process: methionine biosynthetic process (GO:0009086);	Molecular Function: zinc ion binding (GO:0008270);	Molecular Function: 5-methyltetrahydropteroyltriglutamate-homocysteine S-methyltransferase activity (GO:0003871);								8_Unigene_BMK.35208	722.022	4055	RecName: Full=Acyl-CoA-binding protein; Short=ACBP >gi|1938236|emb|CAA70200.1| acyl-CoA-binding protein [Ricinus communis]	2e-37	Molecular Function: binding (GO:0005488);	Molecular Function: fatty-acyl-CoA binding (GO:0000062);
7_Unigene_BMK.37644	833.459	6573	DHN10 [Solanum commersonii]	3e-17												8_Unigene_BMK.35422	720.025	4672	Blue copper protein precursor, putative [Ricinus communis] >gi|223547066|gb|EEF48563.1| Blue copper protein precursor, putative [Ricinus communis]	4e-50	Molecular Function: electron carrier activity (GO:0009055);	Molecular Function: copper ion binding (GO:0005507);
7_Unigene_BMK.37857	827.133	16796	adenosylhomocysteinase, putative [Ricinus communis] >gi|223538043|gb|EEF39656.1| adenosylhomocysteinase, putative [Ricinus communis]	0												8_Unigene_BMK.37868	716.073	11104	PREDICTED: hypothetical protein [Vitis vinifera]	0	Biological Process: lignin catabolic process (GO:0046274);	Biological Process: oxidation-reduction process (GO:0055114);	Cellular Component: apoplast (GO:0048046);	Molecular Function: oxidoreductase activity (GO:0016491);	Molecular Function: copper ion binding (GO:0005507);	Molecular Function: laccase activity (GO:0008471);	Molecular Function: oxidoreductase activity (GO:0016491);
7_Unigene_BMK.37213	817.794	16509	PREDICTED: hypothetical protein isoform 2 [Vitis vinifera] >gi|225423507|ref|XP_002269692.1| PREDICTED: hypothetical protein isoform 1 [Vitis vinifera]	0	Biological Process: oxidation-reduction process (GO:0055114);	Molecular Function: NAD binding (GO:0051287);	Molecular Function: oxidoreductase activity acting on the CH-OH group of donors NAD or NADP as acceptor (GO:0016616);	Molecular Function: nucleotide binding (GO:0000166);	Molecular Function: oxidoreductase activity acting on the CH-OH group of donors NAD or NADP as acceptor (GO:0016616);	Molecular Function: oxidoreductase activity (GO:0016491);						7_Unigene_BMK.18297	715.722	4812	cyclophilin [Citrus sinensis]	2e-91	Biological Process: protein folding (GO:0006457);	Molecular Function: peptidyl-prolyl cis-trans isomerase activity (GO:0003755);
7_Unigene_BMK.37322	755.545	11280	Alpha-1,4-glucan-protein synthase [UDP-forming], putative [Ricinus communis] >gi|223546230|gb|EEF47732.1| Alpha-1,4-glucan-protein synthase [UDP-forming], putative [Ricinus communis]	0	Biological Process: cellular cell wall organization (GO:0007047);	Biological Process: cellulose biosynthetic process (GO:0030244);	Cellular Component: cell junction (GO:0030054);	Molecular Function: glycogenin glucosyltransferase activity (GO:0008466);	Molecular Function: transferase activity transferring hexosyl groups (GO:0016758);	Cellular Component: cell wall (GO:0005618);						8_Unigene_BMK.34885	712.182	8271	cinnamyl alcohol dehydrogenase [Gossypium hirsutum]	1e-180	Biological Process: oxidation-reduction process (GO:0055114);	Molecular Function: oxidoreductase activity (GO:0016491);	Molecular Function: transferase activity transferring acyl groups other than amino-acyl groups (GO:0016747);	Molecular Function: nucleotide binding (GO:0000166);	Molecular Function: oxidoreductase activity (GO:0016491);	Molecular Function: zinc ion binding (GO:0008270);
7_Unigene_BMK.38179	724.973	5401	lipid binding protein, putative [Ricinus communis] >gi|223530836|gb|EEF32699.1| lipid binding protein, putative [Ricinus communis]	1e-34												7_Unigene_BMK.38499	705.98	10492	actin 1 [Morus alba]	0	Molecular Function: ATP binding (GO:0005524);
7_Unigene_BMK.40277	715.419	7246	ag13 [Alnus glutinosa]	1e-23												7_Unigene_BMK.39755	704.318	5670	unnamed protein product [Vitis vinifera]	1e-100
8_Unigene_BMK.2481	694.491	6414	histone H3.2 [Arabidopsis thaliana]	9e-71	Biological Process: nucleosome assembly (GO:0006334);	Molecular Function: DNA binding (GO:0003677);	Cellular Component: nucleosome (GO:0000786);	Molecular Function: DNA binding (GO:0003677);								7_Unigene_BMK.41514	700.848	5046	predicted protein [Populus trichocarpa] >gi|118488410|gb|ABK96021.1| unknown [Populus trichocarpa] >gi|222866570|gb|EEF03701.1| predicted protein [Populus trichocarpa] >gi|223047856|gb|ACM79938.1| eIF5A4 [Populus deltoides]	7e-85	Biological Process: peptidyl-lysine modification to hypusine (GO:0008612);	Biological Process: positive regulation of translational elongation (GO:0045901);	Biological Process: positive regulation of translational termination (GO:0045905);	Biological Process: translational frameshifting (GO:0006452);	Molecular Function: ribosome binding (GO:0043022);	Molecular Function: translation elongation factor activity (GO:0003746);	Molecular Function: RNA binding (GO:0003723);
8_Unigene_BMK.15474	675.865	13731	elongation factor 1 alpha subunit [Malus x domestica]	0	Biological Process: translational elongation (GO:0006414);	Cellular Component: cytoplasm (GO:0005737);	Molecular Function: GTP binding (GO:0005525);	Molecular Function: GTP binding (GO:0005525);	Molecular Function: GTPase activity (GO:0003924);	Molecular Function: translation elongation factor activity (GO:0003746);						8_Unigene_BMK.37657	688.277	8170	predicted protein [Populus trichocarpa] >gi|222843409|gb|EEE80956.1| predicted protein [Populus trichocarpa]	0	Biological Process: glutamine biosynthetic process (GO:0006542);	Biological Process: nitrogen compound metabolic process (GO:0006807);	Molecular Function: catalytic activity (GO:0003824);	Molecular Function: glutamate-ammonia ligase activity (GO:0004356);
7_Unigene_BMK.40383	650.721	5687	calmodulin-2 [Arabidopsis lyrata subsp. lyrata] >gi|297324874|gb|EFH55294.1| calmodulin-2 [Arabidopsis lyrata subsp. lyrata]	2e-79	Molecular Function: calcium ion binding (GO:0005509);											7_Unigene_BMK.39549	669.859	4263	RecName: Full=Ribulose bisphosphate carboxylase small chain, chloroplastic; Short=RuBisCO small subunit; Flags: Precursor >gi|218021|dbj|BAA00450.1| RuBisCO small subunit [Pyrus pyrifolia var. culta]	2e-96
7_Unigene_BMK.930	637.604	8134	class III peroxidase [Gossypium hirsutum]	1e-135	Biological Process: oxidation-reduction process (GO:0055114);	Biological Process: response to oxidative stress (GO:0006979);	Molecular Function: heme binding (GO:0020037);	Molecular Function: peroxidase activity (GO:0004601);								8_Unigene_BMK.37554	667.015	10177	p-coumarate:CoA ligase 1 [Sorbus aucuparia]	0	Biological Process: metabolic process (GO:0008152);	Molecular Function: catalytic activity (GO:0003824);
7_Unigene_BMK.38499	635.622	12781	actin 1 [Morus alba]	0	Molecular Function: ATP binding (GO:0005524);											8_Unigene_BMK.36922	652.303	5213	light-harvesting complex II protein Lhcb1 [Populus trichocarpa] >gi|222859802|gb|EEE97349.1| light-harvesting complex II protein Lhcb1 [Populus trichocarpa]	1e-143	Cellular Component: membrane (GO:0016020);	Biological Process: photosynthesis light harvesting (GO:0009765);
7_Unigene_BMK.39755	617.875	6730	unnamed protein product [Vitis vinifera]	1e-100												7_Unigene_BMK.24409	637.845	12912	beta-tubulin [Prunus salicina var. cordata]	0	Biological Process: GTP catabolic process (GO:0006184);	Biological Process: microtubule-based movement (GO:0007018);	Biological Process: microtubule-based process (GO:0007017);	Biological Process: protein polymerization (GO:0051258);	Cellular Component: microtubule (GO:0005874);	Cellular Component: protein complex (GO:0043234);	Molecular Function: GTP binding (GO:0005525);	Cellular Component: protein complex (GO:0043234);	Molecular Function: GTP binding (GO:0005525);	Molecular Function: GTPase activity (GO:0003924);	Molecular Function: structural molecule activity (GO:0005198);
7_Unigene_BMK.320	611.189	3753	unknown [Populus trichocarpa] >gi|118487974|gb|ABK95808.1| unknown [Populus trichocarpa]	3e-26												8_Unigene_BMK.37027	631.852	11387	heat shock protein, putative [Ricinus communis] >gi|223532877|gb|EEF34649.1| heat shock protein, putative [Ricinus communis]	0	Molecular Function: ATP binding (GO:0005524);
8_Unigene_BMK.36178	604.129	7671	actin depolymerizing factor 1 [Populus trichocarpa] >gi|118481263|gb|ABK92579.1| unknown [Populus trichocarpa] >gi|118489027|gb|ABK96321.1| unknown [Populus trichocarpa x Populus deltoides] >gi|222847145|gb|EEE84692.1| actin depolymerizing factor 1 [Popul	4e-65	Cellular Component: intracellular (GO:0005622);	Molecular Function: actin binding (GO:0003779);										8_Unigene_BMK.37131	630.72	6881	Peroxidase 64 precursor, putative [Ricinus communis] >gi|223529248|gb|EEF31220.1| Peroxidase 64 precursor, putative [Ricinus communis]	1e-142	Biological Process: oxidation-reduction process (GO:0055114);	Biological Process: response to oxidative stress (GO:0006979);	Molecular Function: heme binding (GO:0020037);	Molecular Function: peroxidase activity (GO:0004601);
8_Unigene_BMK.34665	590.718	7489	high mobility group protein [Cucumis sativus]	1e-61												8_Unigene_BMK.1664	628.575	4180	conserved hypothetical protein [Ricinus communis] >gi|223528317|gb|EEF30361.1| conserved hypothetical protein [Ricinus communis]	5e-84
7_Unigene_BMK.36241	584.223	20093	putative lacasse/diphenol oxidase [Castanea mollissima] >gi|258445203|gb|ACV72175.1| putative laccase/diphenol oxidase [Castanea dentata]	0	Biological Process: lignin catabolic process (GO:0046274);	Biological Process: oxidation-reduction process (GO:0055114);	Cellular Component: apoplast (GO:0048046);	Molecular Function: oxidoreductase activity (GO:0016491);	Molecular Function: copper ion binding (GO:0005507);	Molecular Function: laccase activity (GO:0008471);	Molecular Function: oxidoreductase activity (GO:0016491);					8_Unigene_BMK.39455	626.982	7470	unknown [Glycine max]	0	Biological Process: transmembrane transport (GO:0055085);	Biological Process: transport (GO:0006810);	Cellular Component: mitochondrial inner membrane (GO:0005743);	Molecular Function: binding (GO:0005488);	Molecular Function: transporter activity (GO:0005215);
8_Unigene_BMK.37027	583.635	14231	heat shock protein, putative [Ricinus communis] >gi|223532877|gb|EEF34649.1| heat shock protein, putative [Ricinus communis]	0	Molecular Function: ATP binding (GO:0005524);											7_Unigene_BMK.40383	624.677	4035	calmodulin-2 [Arabidopsis lyrata subsp. lyrata] >gi|297324874|gb|EFH55294.1| calmodulin-2 [Arabidopsis lyrata subsp. lyrata]	2e-79	Molecular Function: calcium ion binding (GO:0005509);
8_Unigene_BMK.35208	583.255	4432	RecName: Full=Acyl-CoA-binding protein; Short=ACBP >gi|1938236|emb|CAA70200.1| acyl-CoA-binding protein [Ricinus communis]	2e-37	Molecular Function: binding (GO:0005488);	Molecular Function: fatty-acyl-CoA binding (GO:0000062);										7_Unigene_BMK.37428	619.883	7090	PREDICTED: hypothetical protein [Vitis vinifera]	1e-151	Biological Process: carbohydrate metabolic process (GO:0005975);	Biological Process: cell wall macromolecule catabolic process (GO:0016998);	Biological Process: chitin catabolic process (GO:0006032);	Molecular Function: chitinase activity (GO:0004568);
7_Unigene_BMK.41411	580.839	8810	anthocyanidin synthase [Pyrus communis]	0	Biological Process: oxidation-reduction process (GO:0055114);	Molecular Function: oxidoreductase activity acting on paired donors with incorporation or reduction of molecular oxygen 2-oxoglutarate as one donor and incorporation of one atom each of oxygen into both donors (GO:0016706);	Molecular Function: oxidoreductase activity (GO:0016491);									7_Unigene_BMK.35533	605.826	1870	metallothionein-like protein [Pyrus pyrifolia]	2e-13
8_Unigene_BMK.17089	570.614	3368	AGP15 (ARABINOGALACTAN PROTEIN 15) [Arabidopsis thaliana] >gi|297807221|ref|XP_002871494.1| predicted protein [Arabidopsis lyrata subsp. lyrata] >gi|75181064|sp|Q9LYF6.1|AGP15_ARATH RecName: Full=Arabinogalactan peptide 15; Short=AG-peptide 15; Flags: Pre	2e-10												8_Unigene_BMK.36178	597.566	5608	actin depolymerizing factor 1 [Populus trichocarpa] >gi|118481263|gb|ABK92579.1| unknown [Populus trichocarpa] >gi|118489027|gb|ABK96321.1| unknown [Populus trichocarpa x Populus deltoides] >gi|222847145|gb|EEE84692.1| actin depolymerizing factor 1 [Popul	4e-65	Cellular Component: intracellular (GO:0005622);	Molecular Function: actin binding (GO:0003779);
8_Unigene_BMK.39455	566.624	9134	unknown [Glycine max]	0	Biological Process: transmembrane transport (GO:0055085);	Biological Process: transport (GO:0006810);	Cellular Component: mitochondrial inner membrane (GO:0005743);	Molecular Function: binding (GO:0005488);	Molecular Function: transporter activity (GO:0005215);							8_Unigene_BMK.39561	597.403	7906	cinnamic acid hydroxylase [Malus x domestica]	0	Biological Process: oxidation-reduction process (GO:0055114);	Molecular Function: electron carrier activity (GO:0009055);	Molecular Function: heme binding (GO:0020037);	Molecular Function: oxidoreductase activity acting on paired donors with incorporation or reduction of molecular oxygen (GO:0016705);	Molecular Function: iron ion binding (GO:0005506);	Molecular Function: oxidoreductase activity acting on paired donors with incorporation or reduction of molecular oxygen (GO:0016705);
7_Unigene_BMK.39340	566.327	8191	xyloglucan endotransglucosylase/hydrolase 5 [Malus x domestica]	1e-176	Biological Process: carbohydrate metabolic process (GO:0005975);	Biological Process: cellular glucan metabolic process (GO:0006073);	Cellular Component: apoplast (GO:0048046);	Molecular Function: xyloglucan:xyloglucosyl transferase activity (GO:0016762);	Cellular Component: cell wall (GO:0005618);	Molecular Function: hydrolase activity hydrolyzing O-glycosyl compounds (GO:0004553);						7_Unigene_BMK.39652	591.299	6620	conserved hypothetical protein [Ricinus communis] >gi|223534755|gb|EEF36446.1| conserved hypothetical protein [Ricinus communis]	7e-72
7_Unigene_BMK.39020	562.002	8318	RecName: Full=Naringenin,2-oxoglutarate 3-dioxygenase; AltName: Full=FHT; AltName: Full=Flavanone-3-hydroxylase; Short=F3H >gi|4588785|gb|AAD26206.1|AF117270_1 flavanone 3-hydroxylase [Malus x domestica] >gi|19603|emb|CAA49353.1| naringenin, 2-oxoglutarat	0	Biological Process: oxidation-reduction process (GO:0055114);	Molecular Function: oxidoreductase activity acting on paired donors with incorporation or reduction of molecular oxygen 2-oxoglutarate as one donor and incorporation of one atom each of oxygen into both donors (GO:0016706);	Molecular Function: oxidoreductase activity (GO:0016491);									8_Unigene_BMK.38721	582.53	10622	HSP90-2 [Glycine max]	0	Biological Process: protein folding (GO:0006457);	Biological Process: response to stress (GO:0006950);	Molecular Function: unfolded protein binding (GO:0051082);	Molecular Function: ATP binding (GO:0005524);
8_Unigene_BMK.38721	561.548	13854	HSP90-2 [Glycine max]	0	Biological Process: protein folding (GO:0006457);	Biological Process: response to stress (GO:0006950);	Molecular Function: unfolded protein binding (GO:0051082);	Molecular Function: ATP binding (GO:0005524);								8_Unigene_BMK.35642	581.504	4822	hypothetical protein UM00466.1 [Ustilago maydis 521] >gi|46096144|gb|EAK81377.1| hypothetical protein UM00466.1 [Ustilago maydis 521]	6e-33
7_Unigene_BMK.40593	561.335	5084	PREDICTED: hypothetical protein [Vitis vinifera] >gi|147845801|emb|CAN80098.1| hypothetical protein VITISV_028566 [Vitis vinifera]	3e-43												8_Unigene_BMK.39034	574.614	5717	conserved hypothetical protein [Ricinus communis] >gi|223527668|gb|EEF29778.1| conserved hypothetical protein [Ricinus communis]	3e-68
7_Unigene_BMK.36997	560.476	16374	phosphoethanolamine n-methyltransferase, putative [Ricinus communis] >gi|223528231|gb|EEF30287.1| phosphoethanolamine n-methyltransferase, putative [Ricinus communis]	0	Molecular Function: methyltransferase activity (GO:0008168);	Biological Process: metabolic process (GO:0008152);										7_Unigene_BMK.37331	570.481	10327	PREDICTED: hypothetical protein [Vitis vinifera] >gi|297739152|emb|CBI28803.3| unnamed protein product [Vitis vinifera]	1e-144	Biological Process: oxidation-reduction process (GO:0055114);	Molecular Function: oxidoreductase activity (GO:0016491);	Molecular Function: transferase activity transferring acyl groups other than amino-acyl groups (GO:0016747);	Molecular Function: nucleotide binding (GO:0000166);	Molecular Function: oxidoreductase activity (GO:0016491);	Molecular Function: zinc ion binding (GO:0008270);
7_Unigene_BMK.37965	556.766	3463	unknown [Picea sitchensis]	9e-16												7_Unigene_BMK.5380	565.571	933
7_Unigene_BMK.41514	530.516	5168	predicted protein [Populus trichocarpa] >gi|118488410|gb|ABK96021.1| unknown [Populus trichocarpa] >gi|222866570|gb|EEF03701.1| predicted protein [Populus trichocarpa] >gi|223047856|gb|ACM79938.1| eIF5A4 [Populus deltoides]	7e-85	Biological Process: peptidyl-lysine modification to hypusine (GO:0008612);	Biological Process: positive regulation of translational elongation (GO:0045901);	Biological Process: positive regulation of translational termination (GO:0045905);	Biological Process: translational frameshifting (GO:0006452);	Molecular Function: ribosome binding (GO:0043022);	Molecular Function: translation elongation factor activity (GO:0003746);	Molecular Function: RNA binding (GO:0003723);					8_Unigene_BMK.2481	559.338	3818	histone H3.2 [Arabidopsis thaliana]	9e-71	Biological Process: nucleosome assembly (GO:0006334);	Molecular Function: DNA binding (GO:0003677);	Cellular Component: nucleosome (GO:0000786);	Molecular Function: DNA binding (GO:0003677);
7_Unigene_BMK.39651	527.081	5328	Translationally-controlled tumor protein, putative [Ricinus communis] >gi|223544018|gb|EEF45544.1| Translationally-controlled tumor protein, putative [Ricinus communis]	1e-84												8_Unigene_BMK.36706	558.294	2939	lipid transfer protein precursor [Malus x domestica] >gi|50659863|gb|AAT80651.1| lipid transfer protein precursor [Malus x domestica] >gi|50659867|gb|AAT80653.1| lipid transfer protein precursor [Malus x domestica] >gi|50659869|gb|AAT80654.1| lipid transf	7e-56
8_Unigene_BMK.31520	525.832	6609	putative glycine-rich RNA-binding protein 1 [Malus prunifolia]	1e-53												8_Unigene_BMK.2281	554.211	5514	plasma membrane intrinsic protein 2-1 [Pyrus communis]	1e-158	Biological Process: transmembrane transport (GO:0055085);	Biological Process: transport (GO:0006810);	Biological Process: water transport (GO:0006833);	Cellular Component: integral to membrane (GO:0016021);	Cellular Component: membrane (GO:0016020);	Molecular Function: transporter activity (GO:0005215);
7_Unigene_BMK.726	524.06	8713	anthocyanidin reductase [Pyrus communis]	0	Biological Process: cellular metabolic process (GO:0044237);	Molecular Function: coenzyme binding (GO:0050662);	Molecular Function: catalytic activity (GO:0003824);	Molecular Function: nucleotide binding (GO:0000166);								7_Unigene_BMK.36674	549.907	7096	PAE [Litchi chinensis]	1e-178
8_Unigene_BMK.28542	522.042	5971	unknown [Malus x domestica]	3e-61												7_Unigene_BMK.28439	548.261	7123	sorbitol dehydrogenase [Malus x domestica]	0	Biological Process: oxidation-reduction process (GO:0055114);	Molecular Function: oxidoreductase activity (GO:0016491);	Molecular Function: transferase activity transferring acyl groups other than amino-acyl groups (GO:0016747);	Molecular Function: nucleotide binding (GO:0000166);	Molecular Function: oxidoreductase activity (GO:0016491);	Molecular Function: zinc ion binding (GO:0008270);
7_Unigene_BMK.10169	521.916	9718	unknow protein [Oryza sativa Japonica Group]	6e-39												8_Unigene_BMK.36495	535.947	3454	unnamed protein product [Vitis vinifera]	4e-48
8_Unigene_BMK.35857	501.34	7450	cytosolic aldolase [Fragaria x ananassa]	0	Biological Process: glycolysis (GO:0006096);	Biological Process: metabolic process (GO:0008152);	Molecular Function: catalytic activity (GO:0003824);	Molecular Function: fructose-bisphosphate aldolase activity (GO:0004332);								7_Unigene_BMK.30460	533.012	5901	serine-threonine protein kinase, plant-type, putative [Ricinus communis] >gi|223542090|gb|EEF43634.1| serine-threonine protein kinase, plant-type, putative [Ricinus communis]	1e-120	Molecular Function: protein binding (GO:0005515);
7_Unigene_BMK.40488	485.394	10704	PREDICTED: hypothetical protein [Vitis vinifera]	0	Biological Process: cell wall modification (GO:0042545);	Molecular Function: pectinesterase activity (GO:0030599);	Cellular Component: cell wall (GO:0005618);	Molecular Function: enzyme inhibitor activity (GO:0004857);								7_Unigene_BMK.109	530.233	3942	hypothetical protein SORBIDRAFT_02g043510 [Sorghum bicolor] >gi|241924624|gb|EER97768.1| hypothetical protein SORBIDRAFT_02g043510 [Sorghum bicolor]	9e-80	Molecular Function: calcium ion binding (GO:0005509);
7_Unigene_BMK.109	480.669	4835	hypothetical protein SORBIDRAFT_02g043510 [Sorghum bicolor] >gi|241924624|gb|EER97768.1| hypothetical protein SORBIDRAFT_02g043510 [Sorghum bicolor]	9e-80	Molecular Function: calcium ion binding (GO:0005509);											8_Unigene_BMK.38295	527.719	6771	unknown [Glycine max]	1e-131
8_Unigene_BMK.37340	476.202	4757	calmodulin-2 [Arabidopsis lyrata subsp. lyrata] >gi|297324874|gb|EFH55294.1| calmodulin-2 [Arabidopsis lyrata subsp. lyrata]	2e-79	Molecular Function: calcium ion binding (GO:0005509);											7_Unigene_BMK.39651	525.624	3927	Translationally-controlled tumor protein, putative [Ricinus communis] >gi|223544018|gb|EEF45544.1| Translationally-controlled tumor protein, putative [Ricinus communis]	1e-84
7_Unigene_BMK.1139	476.001	5553	ascorbate peroxidase [Malus x domestica]	1e-139	Biological Process: oxidation-reduction process (GO:0055114);	Biological Process: response to oxidative stress (GO:0006979);	Molecular Function: heme binding (GO:0020037);	Molecular Function: peroxidase activity (GO:0004601);								7_Unigene_BMK.5097	521.847	2112	hypothetical protein SORBIDRAFT_09g030460 [Sorghum bicolor] >gi|241945654|gb|EES18799.1| hypothetical protein SORBIDRAFT_09g030460 [Sorghum bicolor]	6e-15
8_Unigene_BMK.37657	471.093	7566	predicted protein [Populus trichocarpa] >gi|222843409|gb|EEE80956.1| predicted protein [Populus trichocarpa]	0	Biological Process: glutamine biosynthetic process (GO:0006542);	Biological Process: nitrogen compound metabolic process (GO:0006807);	Molecular Function: catalytic activity (GO:0003824);	Molecular Function: glutamate-ammonia ligase activity (GO:0004356);								7_Unigene_BMK.9759	514.896	5859	RecName: Full=S-adenosylmethionine synthase 1; Short=AdoMet synthase 1; AltName: Full=Methionine adenosyltransferase 1; Short=MAT 1 >gi|13540316|gb|AAK29409.1|AF346305_1 S-adenosyl-L-methionine synthetase [Elaeagnus umbellata]	0	Biological Process: S-adenosylmethionine biosynthetic process (GO:0006556);	Molecular Function: ATP binding (GO:0005524);	Molecular Function: methionine adenosyltransferase activity (GO:0004478);
8_Unigene_BMK.35410	466.452	6020	plasma membrane intrinsic protein 2-2 [Pyrus communis]	1e-158	Biological Process: transmembrane transport (GO:0055085);	Biological Process: transport (GO:0006810);	Biological Process: water transport (GO:0006833);	Cellular Component: integral to membrane (GO:0016021);	Cellular Component: membrane (GO:0016020);	Molecular Function: transporter activity (GO:0005215);						7_Unigene_BMK.41100	495.386	7177	cytosolic malate dehydrogenase [Malus x domestica]	0	Biological Process: carbohydrate metabolic process (GO:0005975);	Biological Process: cellular carbohydrate metabolic process (GO:0044262);	Biological Process: oxidation-reduction process (GO:0055114);	Molecular Function: L-malate dehydrogenase activity (GO:0030060);	Molecular Function: malate dehydrogenase activity (GO:0016615);	Molecular Function: oxidoreductase activity acting on the CH-OH group of donors NAD or NADP as acceptor (GO:0016616);	Biological Process: malate metabolic process (GO:0006108);	Molecular Function: catalytic activity (GO:0003824);	Molecular Function: nucleotide binding (GO:0000166);	Molecular Function: oxidoreductase activity acting on the CH-OH group of donors NAD or NADP as acceptor (GO:0016616);	Molecular Function: oxidoreductase activity (GO:0016491);
7_Unigene_BMK.41723	464.364	1276	cell wall-plasma membrane linker protein [Brassica napus]	9e-31												8_Unigene_BMK.37340	478.793	3535	calmodulin-2 [Arabidopsis lyrata subsp. lyrata] >gi|297324874|gb|EFH55294.1| calmodulin-2 [Arabidopsis lyrata subsp. lyrata]	2e-79	Molecular Function: calcium ion binding (GO:0005509);
7_Unigene_BMK.11364	457.35	2949	unknow protein [Oryza sativa Japonica Group]	3e-63												7_Unigene_BMK.29447	477.44	3490	unnamed protein product [Vitis vinifera]	9e-28	Biological Process: lipid transport (GO:0006869);
7_Unigene_BMK.6013	448.44	7260	RecName: Full=Calreticulin; Flags: Precursor >gi|4887133|gb|AAD32207.1|AF134733_1 calcium-binding protein calreticulin [Prunus armeniaca]	0	Biological Process: protein folding (GO:0006457);	Cellular Component: endoplasmic reticulum (GO:0005783);	Molecular Function: unfolded protein binding (GO:0051082);	Molecular Function: calcium ion binding (GO:0005509);								8_Unigene_BMK.3913	474.791	8741	Endosomal P24A protein precursor, putative [Ricinus communis] >gi|223545367|gb|EEF46872.1| Endosomal P24A protein precursor, putative [Ricinus communis]	0	Cellular Component: integral to membrane (GO:0016021);
7_Unigene_BMK.1240	440.321	3193	PREDICTED: hypothetical protein isoform 2 [Vitis vinifera] >gi|225464489|ref|XP_002268754.1| PREDICTED: hypothetical protein isoform 1 [Vitis vinifera] >gi|302143845|emb|CBI22706.3| unnamed protein product [Vitis vinifera]	4e-49	Biological Process: translation (GO:0006412);	Cellular Component: intracellular (GO:0005622);	Cellular Component: ribosome (GO:0005840);	Molecular Function: structural constituent of ribosome (GO:0003735);								7_Unigene_BMK.19327	458.107	5636	PREDICTED: hypothetical protein [Vitis vinifera]	1e-180
7_Unigene_BMK.24409	440.32	12060	beta-tubulin [Prunus salicina var. cordata]	0	Biological Process: GTP catabolic process (GO:0006184);	Biological Process: microtubule-based movement (GO:0007018);	Biological Process: microtubule-based process (GO:0007017);	Biological Process: protein polymerization (GO:0051258);	Cellular Component: microtubule (GO:0005874);	Cellular Component: protein complex (GO:0043234);	Molecular Function: GTP binding (GO:0005525);	Cellular Component: protein complex (GO:0043234);	Molecular Function: GTP binding (GO:0005525);	Molecular Function: GTPase activity (GO:0003924);	Molecular Function: structural molecule activity (GO:0005198);	7_Unigene_BMK.6118	450.646	1467	Repetitive proline-rich cell wall protein 2 precursor, putative [Ricinus communis] >gi|223540227|gb|EEF41800.1| Repetitive proline-rich cell wall protein 2 precursor, putative [Ricinus communis]	2e-24
8_Unigene_BMK.5783	439.14	4683	predicted protein [Populus trichocarpa] >gi|222835638|gb|EEE74073.1| predicted protein [Populus trichocarpa]	1e-20												8_Unigene_BMK.38191	446.591	2793	predicted protein [Arabidopsis lyrata subsp. lyrata] >gi|297330378|gb|EFH60797.1| predicted protein [Arabidopsis lyrata subsp. lyrata]	2e-21
8_Unigene_BMK.27352	437.273	6871	predicted protein [Populus trichocarpa] >gi|151936646|gb|ABS18952.1| DRT100 [Populus deltoides] >gi|222849697|gb|EEE87244.1| predicted protein [Populus trichocarpa]	1e-153	Molecular Function: protein binding (GO:0005515);											8_Unigene_BMK.5271	445.585	10696	eukaryotic translation elongation factor, putative [Ricinus communis] >gi|223547312|gb|EEF48807.1| eukaryotic translation elongation factor, putative [Ricinus communis]	0	Molecular Function: GTP binding (GO:0005525);	Molecular Function: GTP binding (GO:0005525);	Molecular Function: GTPase activity (GO:0003924);
7_Unigene_BMK.41722	430.681	5302	chalcone isomerase [Gossypium hirsutum]	7e-99	Biological Process: cellular modified amino acid biosynthetic process (GO:0042398);	Molecular Function: chalcone isomerase activity (GO:0045430);	Biological Process: flavonoid biosynthetic process (GO:0009813);	Molecular Function: intramolecular lyase activity (GO:0016872);								7_Unigene_BMK.12177	442.151	5417	PREDICTED: hypothetical protein [Vitis vinifera] >gi|296084435|emb|CBI24994.3| unnamed protein product [Vitis vinifera]	0	Biological Process: protein folding (GO:0006457);	Biological Process: response to heat (GO:0009408);	Molecular Function: heat shock protein binding (GO:0031072);	Molecular Function: unfolded protein binding (GO:0051082);	Biological Process: protein folding (GO:0006457);	Molecular Function: ATP binding (GO:0005524);	Molecular Function: heat shock protein binding (GO:0031072);
7_Unigene_BMK.1844	429.735	3777	predicted protein [Populus trichocarpa] >gi|222863772|gb|EEF00903.1| predicted protein [Populus trichocarpa]	2e-50	Biological Process: response to biotic stimulus (GO:0009607);	Biological Process: defense response (GO:0006952);										8_Unigene_BMK.38931	440.04	6772	RecName: Full=UTP--glucose-1-phosphate uridylyltransferase; AltName: Full=UDP-glucose pyrophosphorylase; Short=UDPGP; Short=UGPase >gi|3107931|dbj|BAA25917.1| UDP-glucose pyrophosphorylase [Pyrus pyrifolia]	0	Molecular Function: nucleotidyltransferase activity (GO:0016779);	Biological Process: metabolic process (GO:0008152);
7_Unigene_BMK.38071	426.897	10045	plasma membrane intrinsic protein [Malus x domestica]	1e-157	Biological Process: transmembrane transport (GO:0055085);	Biological Process: transport (GO:0006810);	Biological Process: water transport (GO:0006833);	Cellular Component: integral to membrane (GO:0016021);	Cellular Component: membrane (GO:0016020);	Molecular Function: transporter activity (GO:0005215);						8_Unigene_BMK.34665	438.204	4106	high mobility group protein [Cucumis sativus]	1e-61

## Sheet: only S7
#ID	RPKM	S7 Totalreads	Nr-annotation	Nr-Evalue	GO_Annotation
7_Unigene_BMK.4091	1488.79	14695	putative allergen protein [Prunus armeniaca]	1e-49
7_Unigene_BMK.9156	1247.78	26588	chalcone synthase [Malus x domestica] >gi|213950520|gb|ACJ54533.1| chalcone synthase [Malus x domestica] >gi|223931372|gb|ACN25139.1| chalcone sythase [Malus hybrid cultivar]	0	Biological Process: metabolic process (GO:0008152);	Molecular Function: transferase activity transferring acyl groups (GO:0016746);	Molecular Function: transferase activity transferring acyl groups other than amino-acyl groups (GO:0016747);	Biological Process: biosynthetic process (GO:0009058);	Molecular Function: catalytic activity (GO:0003824);	Molecular Function: transferase activity transferring acyl groups (GO:0016746);
8_Unigene_BMK.33611	1103.71	7270	RSI-1 protein precursor, putative [Ricinus communis] >gi|223529226|gb|EEF31200.1| RSI-1 protein precursor, putative [Ricinus communis]	5e-28
7_Unigene_BMK.12178	1073.91	23778	polyphenol oxidase 4 precursor [Pyrus x bretschneideri]	0	Biological Process: oxidation-reduction process (GO:0055114);	Molecular Function: oxidoreductase activity (GO:0016491);	Biological Process: metabolic process (GO:0008152);	Molecular Function: catechol oxidase activity (GO:0004097);
7_Unigene_BMK.36345	1064.89	9370	major latex-like protein [Prunus persica]	8e-74	Biological Process: response to biotic stimulus (GO:0009607);	Biological Process: defense response (GO:0006952);
7_Unigene_BMK.15236	919.503	11037	gibberellic acid-stimulated protein 1 [Glycine soja]	4e-35
7_Unigene_BMK.37534	912.836	12433	hypothetical protein [Citrus x paradisi]	1e-148
7_Unigene_BMK.16264	909.219	11581	expansin 3 [Malus x domestica]	1e-143	Biological Process: plant-type cell wall organization (GO:0009664);	Cellular Component: extracellular region (GO:0005576);
7_Unigene_BMK.38600	907.931	12123	expansin 2 [Malus hupehensis]	1e-148	Biological Process: plant-type cell wall organization (GO:0009664);	Cellular Component: extracellular region (GO:0005576);
7_Unigene_BMK.36890	905.081	4992	defensin protein 1 [Prunus persica]	1e-30	Biological Process: defense response (GO:0006952);
7_Unigene_BMK.37107	877.448	8713	pollen-specific protein [Vitis pseudoreticulata]	7e-56	Cellular Component: extracellular space (GO:0005615);
7_Unigene_BMK.36132	859.162	9861	predicted protein [Populus trichocarpa] >gi|118485211|gb|ABK94466.1| unknown [Populus trichocarpa] >gi|222858956|gb|EEE96503.1| predicted protein [Populus trichocarpa]	3e-66	Molecular Function: pectinesterase activity (GO:0030599);	Molecular Function: enzyme inhibitor activity (GO:0004857);
7_Unigene_BMK.37644	833.459	6573	DHN10 [Solanum commersonii]	3e-17
7_Unigene_BMK.37322	755.545	11280	Alpha-1,4-glucan-protein synthase [UDP-forming], putative [Ricinus communis] >gi|223546230|gb|EEF47732.1| Alpha-1,4-glucan-protein synthase [UDP-forming], putative [Ricinus communis]	0	Biological Process: cellular cell wall organization (GO:0007047);	Biological Process: cellulose biosynthetic process (GO:0030244);	Cellular Component: cell junction (GO:0030054);	Molecular Function: glycogenin glucosyltransferase activity (GO:0008466);	Molecular Function: transferase activity transferring hexosyl groups (GO:0016758);	Cellular Component: cell wall (GO:0005618);
7_Unigene_BMK.38179	724.973	5401	lipid binding protein, putative [Ricinus communis] >gi|223530836|gb|EEF32699.1| lipid binding protein, putative [Ricinus communis]	1e-34
7_Unigene_BMK.40277	715.419	7246	ag13 [Alnus glutinosa]	1e-23
7_Unigene_BMK.930	637.604	8134	class III peroxidase [Gossypium hirsutum]	1e-135	Biological Process: oxidation-reduction process (GO:0055114);	Biological Process: response to oxidative stress (GO:0006979);	Molecular Function: heme binding (GO:0020037);	Molecular Function: peroxidase activity (GO:0004601);
7_Unigene_BMK.36241	584.223	20093	putative lacasse/diphenol oxidase [Castanea mollissima] >gi|258445203|gb|ACV72175.1| putative laccase/diphenol oxidase [Castanea dentata]	0	Biological Process: lignin catabolic process (GO:0046274);	Biological Process: oxidation-reduction process (GO:0055114);	Cellular Component: apoplast (GO:0048046);	Molecular Function: oxidoreductase activity (GO:0016491);	Molecular Function: copper ion binding (GO:0005507);	Molecular Function: laccase activity (GO:0008471);	Molecular Function: oxidoreductase activity (GO:0016491);
7_Unigene_BMK.41411	580.839	8810	anthocyanidin synthase [Pyrus communis]	0	Biological Process: oxidation-reduction process (GO:0055114);	Molecular Function: oxidoreductase activity acting on paired donors with incorporation or reduction of molecular oxygen 2-oxoglutarate as one donor and incorporation of one atom each of oxygen into both donors (GO:0016706);	Molecular Function: oxidoreductase activity (GO:0016491);
8_Unigene_BMK.17089	570.614	3368	AGP15 (ARABINOGALACTAN PROTEIN 15) [Arabidopsis thaliana] >gi|297807221|ref|XP_002871494.1| predicted protein [Arabidopsis lyrata subsp. lyrata] >gi|75181064|sp|Q9LYF6.1|AGP15_ARATH RecName: Full=Arabinogalactan peptide 15; Short=AG-peptide 15; Flags: Pre	2e-10
7_Unigene_BMK.39340	566.327	8191	xyloglucan endotransglucosylase/hydrolase 5 [Malus x domestica]	1e-176	Biological Process: carbohydrate metabolic process (GO:0005975);	Biological Process: cellular glucan metabolic process (GO:0006073);	Cellular Component: apoplast (GO:0048046);	Molecular Function: xyloglucan:xyloglucosyl transferase activity (GO:0016762);	Cellular Component: cell wall (GO:0005618);	Molecular Function: hydrolase activity hydrolyzing O-glycosyl compounds (GO:0004553);
7_Unigene_BMK.39020	562.002	8318	RecName: Full=Naringenin,2-oxoglutarate 3-dioxygenase; AltName: Full=FHT; AltName: Full=Flavanone-3-hydroxylase; Short=F3H >gi|4588785|gb|AAD26206.1|AF117270_1 flavanone 3-hydroxylase [Malus x domestica] >gi|19603|emb|CAA49353.1| naringenin, 2-oxoglutarat	0	Biological Process: oxidation-reduction process (GO:0055114);	Molecular Function: oxidoreductase activity acting on paired donors with incorporation or reduction of molecular oxygen 2-oxoglutarate as one donor and incorporation of one atom each of oxygen into both donors (GO:0016706);	Molecular Function: oxidoreductase activity (GO:0016491);
7_Unigene_BMK.40593	561.335	5084	PREDICTED: hypothetical protein [Vitis vinifera] >gi|147845801|emb|CAN80098.1| hypothetical protein VITISV_028566 [Vitis vinifera]	3e-43
7_Unigene_BMK.36997	560.476	16374	phosphoethanolamine n-methyltransferase, putative [Ricinus communis] >gi|223528231|gb|EEF30287.1| phosphoethanolamine n-methyltransferase, putative [Ricinus communis]	0	Molecular Function: methyltransferase activity (GO:0008168);	Biological Process: metabolic process (GO:0008152);
7_Unigene_BMK.37965	556.766	3463	unknown [Picea sitchensis]	9e-16
8_Unigene_BMK.31520	525.832	6609	putative glycine-rich RNA-binding protein 1 [Malus prunifolia]	1e-53
7_Unigene_BMK.726	524.06	8713	anthocyanidin reductase [Pyrus communis]	0	Biological Process: cellular metabolic process (GO:0044237);	Molecular Function: coenzyme binding (GO:0050662);	Molecular Function: catalytic activity (GO:0003824);	Molecular Function: nucleotide binding (GO:0000166);
7_Unigene_BMK.40488	485.394	10704	PREDICTED: hypothetical protein [Vitis vinifera]	0	Biological Process: cell wall modification (GO:0042545);	Molecular Function: pectinesterase activity (GO:0030599);	Cellular Component: cell wall (GO:0005618);	Molecular Function: enzyme inhibitor activity (GO:0004857);
7_Unigene_BMK.1139	476.001	5553	ascorbate peroxidase [Malus x domestica]	1e-139	Biological Process: oxidation-reduction process (GO:0055114);	Biological Process: response to oxidative stress (GO:0006979);	Molecular Function: heme binding (GO:0020037);	Molecular Function: peroxidase activity (GO:0004601);
8_Unigene_BMK.35410	466.452	6020	plasma membrane intrinsic protein 2-2 [Pyrus communis]	1e-158	Biological Process: transmembrane transport (GO:0055085);	Biological Process: transport (GO:0006810);	Biological Process: water transport (GO:0006833);	Cellular Component: integral to membrane (GO:0016021);	Cellular Component: membrane (GO:0016020);	Molecular Function: transporter activity (GO:0005215);
7_Unigene_BMK.41723	464.364	1276	cell wall-plasma membrane linker protein [Brassica napus]	9e-31
7_Unigene_BMK.11364	457.35	2949	unknow protein [Oryza sativa Japonica Group]	3e-63
7_Unigene_BMK.6013	448.44	7260	RecName: Full=Calreticulin; Flags: Precursor >gi|4887133|gb|AAD32207.1|AF134733_1 calcium-binding protein calreticulin [Prunus armeniaca]	0	Biological Process: protein folding (GO:0006457);	Cellular Component: endoplasmic reticulum (GO:0005783);	Molecular Function: unfolded protein binding (GO:0051082);	Molecular Function: calcium ion binding (GO:0005509);
7_Unigene_BMK.1240	440.321	3193	PREDICTED: hypothetical protein isoform 2 [Vitis vinifera] >gi|225464489|ref|XP_002268754.1| PREDICTED: hypothetical protein isoform 1 [Vitis vinifera] >gi|302143845|emb|CBI22706.3| unnamed protein product [Vitis vinifera]	4e-49	Biological Process: translation (GO:0006412);	Cellular Component: intracellular (GO:0005622);	Cellular Component: ribosome (GO:0005840);	Molecular Function: structural constituent of ribosome (GO:0003735);
8_Unigene_BMK.5783	439.14	4683	predicted protein [Populus trichocarpa] >gi|222835638|gb|EEE74073.1| predicted protein [Populus trichocarpa]	1e-20
8_Unigene_BMK.27352	437.273	6871	predicted protein [Populus trichocarpa] >gi|151936646|gb|ABS18952.1| DRT100 [Populus deltoides] >gi|222849697|gb|EEE87244.1| predicted protein [Populus trichocarpa]	1e-153	Molecular Function: protein binding (GO:0005515);
7_Unigene_BMK.41722	430.681	5302	chalcone isomerase [Gossypium hirsutum]	7e-99	Biological Process: cellular modified amino acid biosynthetic process (GO:0042398);	Molecular Function: chalcone isomerase activity (GO:0045430);	Biological Process: flavonoid biosynthetic process (GO:0009813);	Molecular Function: intramolecular lyase activity (GO:0016872);
7_Unigene_BMK.1844	429.735	3777	predicted protein [Populus trichocarpa] >gi|222863772|gb|EEF00903.1| predicted protein [Populus trichocarpa]	2e-50	Biological Process: response to biotic stimulus (GO:0009607);	Biological Process: defense response (GO:0006952);
7_Unigene_BMK.38071	426.897	10045	plasma membrane intrinsic protein [Malus x domestica]	1e-157	Biological Process: transmembrane transport (GO:0055085);	Biological Process: transport (GO:0006810);	Biological Process: water transport (GO:0006833);	Cellular Component: integral to membrane (GO:0016021);	Cellular Component: membrane (GO:0016020);	Molecular Function: transporter activity (GO:0005215);

## Sheet: only H8
#ID	RPKM	H8 Totalreads	Nr-annotation	Nr-Evalue	GO_Annotation
8_Unigene_BMK.8268	2347.11	23679	caffeic acid O-methyltransferase [Malus x domestica]	0	Molecular Function: protein dimerization activity (GO:0046983);	Molecular Function: O-methyltransferase activity (GO:0008171);	Molecular Function: methyltransferase activity (GO:0008168);
7_Unigene_BMK.36531	1988.01	18963	Peroxidase 72 precursor, putative [Ricinus communis] >gi|223539190|gb|EEF40783.1| Peroxidase 72 precursor, putative [Ricinus communis]	1e-160	Biological Process: oxidation-reduction process (GO:0055114);	Biological Process: response to oxidative stress (GO:0006979);	Molecular Function: heme binding (GO:0020037);	Molecular Function: peroxidase activity (GO:0004601);
7_Unigene_BMK.39209	1736.92	18873	predicted protein [Populus trichocarpa] >gi|118483816|gb|ABK93800.1| unknown [Populus trichocarpa] >gi|118485318|gb|ABK94518.1| unknown [Populus trichocarpa] >gi|222864271|gb|EEF01402.1| predicted protein [Populus trichocarpa]	0	Biological Process: cellular metabolic process (GO:0044237);	Molecular Function: coenzyme binding (GO:0050662);	Molecular Function: catalytic activity (GO:0003824);	Molecular Function: nucleotide binding (GO:0000166);
7_Unigene_BMK.18764	1605.52	13231	caffeoyl-CoA O-methyltransferase [Betula luminifera]	1e-133	Molecular Function: O-methyltransferase activity (GO:0008171);
8_Unigene_BMK.16487	1596.21	19041	allergenic isoflavone reductase-like protein Bet v 6.0102 [Betula pendula]	1e-149	Molecular Function: nucleotide binding (GO:0000166);
8_Unigene_BMK.17497	1532.56	32507	sucrose synthase [Citrus unshiu]	0	Biological Process: biosynthetic process (GO:0009058);	Biological Process: sucrose metabolic process (GO:0005985);	Molecular Function: sucrose synthase activity (GO:0016157);
7_Unigene_BMK.27427	1461.62	18132	s-adenosylmethionine synthetase, putative [Ricinus communis] >gi|223548531|gb|EEF50022.1| s-adenosylmethionine synthetase, putative [Ricinus communis]	0	Biological Process: S-adenosylmethionine biosynthetic process (GO:0006556);	Molecular Function: ATP binding (GO:0005524);	Molecular Function: methionine adenosyltransferase activity (GO:0004478);
8_Unigene_BMK.30533	1090.99	7735	predicted protein [Populus trichocarpa] >gi|118484908|gb|ABK94320.1| unknown [Populus trichocarpa] >gi|222844906|gb|EEE82453.1| predicted protein [Populus trichocarpa]	2e-72
8_Unigene_BMK.23516	1061.13	10682	class II chitinase [Pyrus pyrifolia]	0	Biological Process: carbohydrate metabolic process (GO:0005975);	Biological Process: cell wall macromolecule catabolic process (GO:0016998);	Biological Process: chitin catabolic process (GO:0006032);	Molecular Function: chitinase activity (GO:0004568);
8_Unigene_BMK.35315	945.072	14073	unnamed protein product [Vitis vinifera]	0	Biological Process: lignin catabolic process (GO:0046274);	Biological Process: oxidation-reduction process (GO:0055114);	Cellular Component: apoplast (GO:0048046);	Molecular Function: oxidoreductase activity (GO:0016491);	Molecular Function: copper ion binding (GO:0005507);	Molecular Function: laccase activity (GO:0008471);	Molecular Function: oxidoreductase activity (GO:0016491);
7_Unigene_BMK.2571	857.187	17547	PREDICTED: hypothetical protein [Vitis vinifera]	0	Biological Process: L-serine metabolic process (GO:0006563);	Biological Process: glycine metabolic process (GO:0006544);	Molecular Function: pyridoxal phosphate binding (GO:0030170);	Molecular Function: catalytic activity (GO:0003824);	Molecular Function: glycine hydroxymethyltransferase activity (GO:0004372);
8_Unigene_BMK.35964	838.952	14375	hypothetical protein VITISV_016119 [Vitis vinifera]	0
8_Unigene_BMK.34349	836.73	22490	PREDICTED: hypothetical protein [Vitis vinifera]	0	Biological Process: cellulose biosynthetic process (GO:0030244);	Molecular Function: cellulose synthase (UDP-forming) activity (GO:0016760);	Cellular Component: membrane (GO:0016020);
8_Unigene_BMK.25507	813.853	7781	proline-rich cell wall protein [Gossypium barbadense]	5e-76
7_Unigene_BMK.3785	765.788	2841	NAD-dependent sorbitol dehydrogenase 2 [Malus x domestica]	2e-14
7_Unigene_BMK.9557	742.064	3531
7_Unigene_BMK.21338	728.584	6485	chlorophyll A/B binding protein, putative [Ricinus communis] >gi|223545686|gb|EEF47190.1| chlorophyll A/B binding protein, putative [Ricinus communis]	1e-141	Cellular Component: membrane (GO:0016020);	Biological Process: photosynthesis light harvesting (GO:0009765);
8_Unigene_BMK.35422	720.025	4672	Blue copper protein precursor, putative [Ricinus communis] >gi|223547066|gb|EEF48563.1| Blue copper protein precursor, putative [Ricinus communis]	4e-50	Molecular Function: electron carrier activity (GO:0009055);	Molecular Function: copper ion binding (GO:0005507);
8_Unigene_BMK.37868	716.073	11104	PREDICTED: hypothetical protein [Vitis vinifera]	0	Biological Process: lignin catabolic process (GO:0046274);	Biological Process: oxidation-reduction process (GO:0055114);	Cellular Component: apoplast (GO:0048046);	Molecular Function: oxidoreductase activity (GO:0016491);	Molecular Function: copper ion binding (GO:0005507);	Molecular Function: laccase activity (GO:0008471);	Molecular Function: oxidoreductase activity (GO:0016491);
8_Unigene_BMK.34885	712.182	8271	cinnamyl alcohol dehydrogenase [Gossypium hirsutum]	1e-180	Biological Process: oxidation-reduction process (GO:0055114);	Molecular Function: oxidoreductase activity (GO:0016491);	Molecular Function: transferase activity transferring acyl groups other than amino-acyl groups (GO:0016747);	Molecular Function: nucleotide binding (GO:0000166);	Molecular Function: oxidoreductase activity (GO:0016491);	Molecular Function: zinc ion binding (GO:0008270);
8_Unigene_BMK.37554	667.015	10177	p-coumarate:CoA ligase 1 [Sorbus aucuparia]	0	Biological Process: metabolic process (GO:0008152);	Molecular Function: catalytic activity (GO:0003824);
8_Unigene_BMK.36922	652.303	5213	light-harvesting complex II protein Lhcb1 [Populus trichocarpa] >gi|222859802|gb|EEE97349.1| light-harvesting complex II protein Lhcb1 [Populus trichocarpa]	1e-143	Cellular Component: membrane (GO:0016020);	Biological Process: photosynthesis light harvesting (GO:0009765);
8_Unigene_BMK.37131	630.72	6881	Peroxidase 64 precursor, putative [Ricinus communis] >gi|223529248|gb|EEF31220.1| Peroxidase 64 precursor, putative [Ricinus communis]	1e-142	Biological Process: oxidation-reduction process (GO:0055114);	Biological Process: response to oxidative stress (GO:0006979);	Molecular Function: heme binding (GO:0020037);	Molecular Function: peroxidase activity (GO:0004601);
8_Unigene_BMK.1664	628.575	4180	conserved hypothetical protein [Ricinus communis] >gi|223528317|gb|EEF30361.1| conserved hypothetical protein [Ricinus communis]	5e-84
8_Unigene_BMK.39561	597.403	7906	cinnamic acid hydroxylase [Malus x domestica]	0	Biological Process: oxidation-reduction process (GO:0055114);	Molecular Function: electron carrier activity (GO:0009055);	Molecular Function: heme binding (GO:0020037);	Molecular Function: oxidoreductase activity acting on paired donors with incorporation or reduction of molecular oxygen (GO:0016705);	Molecular Function: iron ion binding (GO:0005506);	Molecular Function: oxidoreductase activity acting on paired donors with incorporation or reduction of molecular oxygen (GO:0016705);
8_Unigene_BMK.35642	581.504	4822	hypothetical protein UM00466.1 [Ustilago maydis 521] >gi|46096144|gb|EAK81377.1| hypothetical protein UM00466.1 [Ustilago maydis 521]	6e-33
8_Unigene_BMK.39034	574.614	5717	conserved hypothetical protein [Ricinus communis] >gi|223527668|gb|EEF29778.1| conserved hypothetical protein [Ricinus communis]	3e-68
7_Unigene_BMK.37331	570.481	10327	PREDICTED: hypothetical protein [Vitis vinifera] >gi|297739152|emb|CBI28803.3| unnamed protein product [Vitis vinifera]	1e-144	Biological Process: oxidation-reduction process (GO:0055114);	Molecular Function: oxidoreductase activity (GO:0016491);	Molecular Function: transferase activity transferring acyl groups other than amino-acyl groups (GO:0016747);	Molecular Function: nucleotide binding (GO:0000166);	Molecular Function: oxidoreductase activity (GO:0016491);	Molecular Function: zinc ion binding (GO:0008270);
7_Unigene_BMK.5380	565.571	933
8_Unigene_BMK.2281	554.211	5514	plasma membrane intrinsic protein 2-1 [Pyrus communis]	1e-158	Biological Process: transmembrane transport (GO:0055085);	Biological Process: transport (GO:0006810);	Biological Process: water transport (GO:0006833);	Cellular Component: integral to membrane (GO:0016021);	Cellular Component: membrane (GO:0016020);	Molecular Function: transporter activity (GO:0005215);
8_Unigene_BMK.36495	535.947	3454	unnamed protein product [Vitis vinifera]	4e-48
8_Unigene_BMK.38295	527.719	6771	unknown [Glycine max]	1e-131
7_Unigene_BMK.9759	514.896	5859	RecName: Full=S-adenosylmethionine synthase 1; Short=AdoMet synthase 1; AltName: Full=Methionine adenosyltransferase 1; Short=MAT 1 >gi|13540316|gb|AAK29409.1|AF346305_1 S-adenosyl-L-methionine synthetase [Elaeagnus umbellata]	0	Biological Process: S-adenosylmethionine biosynthetic process (GO:0006556);	Molecular Function: ATP binding (GO:0005524);	Molecular Function: methionine adenosyltransferase activity (GO:0004478);
7_Unigene_BMK.41100	495.386	7177	cytosolic malate dehydrogenase [Malus x domestica]	0	Biological Process: carbohydrate metabolic process (GO:0005975);	Biological Process: cellular carbohydrate metabolic process (GO:0044262);	Biological Process: oxidation-reduction process (GO:0055114);	Molecular Function: L-malate dehydrogenase activity (GO:0030060);	Molecular Function: malate dehydrogenase activity (GO:0016615);	Molecular Function: oxidoreductase activity acting on the CH-OH group of donors NAD or NADP as acceptor (GO:0016616);	Biological Process: malate metabolic process (GO:0006108);	Molecular Function: catalytic activity (GO:0003824);	Molecular Function: nucleotide binding (GO:0000166);	Molecular Function: oxidoreductase activity acting on the CH-OH group of donors NAD or NADP as acceptor (GO:0016616);	Molecular Function: oxidoreductase activity (GO:0016491);
8_Unigene_BMK.3913	474.791	8741	Endosomal P24A protein precursor, putative [Ricinus communis] >gi|223545367|gb|EEF46872.1| Endosomal P24A protein precursor, putative [Ricinus communis]	0	Cellular Component: integral to membrane (GO:0016021);
8_Unigene_BMK.38191	446.591	2793	predicted protein [Arabidopsis lyrata subsp. lyrata] >gi|297330378|gb|EFH60797.1| predicted protein [Arabidopsis lyrata subsp. lyrata]	2e-21
8_Unigene_BMK.5271	445.585	10696	eukaryotic translation elongation factor, putative [Ricinus communis] >gi|223547312|gb|EEF48807.1| eukaryotic translation elongation factor, putative [Ricinus communis]	0	Molecular Function: GTP binding (GO:0005525);	Molecular Function: GTP binding (GO:0005525);	Molecular Function: GTPase activity (GO:0003924);
7_Unigene_BMK.12177	442.151	5417	PREDICTED: hypothetical protein [Vitis vinifera] >gi|296084435|emb|CBI24994.3| unnamed protein product [Vitis vinifera]	0	Biological Process: protein folding (GO:0006457);	Biological Process: response to heat (GO:0009408);	Molecular Function: heat shock protein binding (GO:0031072);	Molecular Function: unfolded protein binding (GO:0051082);	Biological Process: protein folding (GO:0006457);	Molecular Function: ATP binding (GO:0005524);	Molecular Function: heat shock protein binding (GO:0031072);
8_Unigene_BMK.38931	440.04	6772	RecName: Full=UTP--glucose-1-phosphate uridylyltransferase; AltName: Full=UDP-glucose pyrophosphorylase; Short=UDPGP; Short=UGPase >gi|3107931|dbj|BAA25917.1| UDP-glucose pyrophosphorylase [Pyrus pyrifolia]	0	Molecular Function: nucleotidyltransferase activity (GO:0016779);	Biological Process: metabolic process (GO:0008152);

## Sheet: S7 and H8 share
#ID	RPKM in S7	RPKM in H8	S7 Total reads	H8 Total reads	Nr-annotation	Nr-Evalue	GO_Annotation
7_Unigene_BMK.1	22356.5	27425.4	868036	868036	retrotransposon protein [Beta vulgaris]	5e-37	Biological Process: RNA-dependent DNA replication (GO:0006278);	Molecular Function: RNA-directed DNA polymerase activity (GO:0003964);	Molecular Function: ribonuclease H activity (GO:0004523);	Molecular Function: RNA binding (GO:0003723);	Molecular Function: nucleic acid binding (GO:0003676);
8_Unigene_BMK.36496	4339.14	2516.1	66934	66934	peroxidase [Bruguiera gymnorhiza]	1e-163	Biological Process: oxidation-reduction process (GO:0055114);	Biological Process: response to oxidative stress (GO:0006979);	Molecular Function: heme binding (GO:0020037);	Molecular Function: peroxidase activity (GO:0004601);
7_Unigene_BMK.38601	4069.95	1027.76	68555	68555	biphenyl synthase [Sorbus aucuparia]	0	Biological Process: metabolic process (GO:0008152);	Molecular Function: transferase activity transferring acyl groups (GO:0016746);	Molecular Function: transferase activity transferring acyl groups other than amino-acyl groups (GO:0016747);	Biological Process: biosynthetic process (GO:0009058);	Molecular Function: catalytic activity (GO:0003824);	Molecular Function: transferase activity transferring acyl groups (GO:0016746);
7_Unigene_BMK.30461	3820.47	3229.94	271509	271509	cytochrome P450 like_TBP [Nicotiana tabacum]	1e-104
8_Unigene_BMK.37555	3613.43	3996.59	25020	25020	metallothionein-like protein [Pyrus pyrifolia]	4e-44
8_Unigene_BMK.34350	3420.98	2277.89	33495	33495	putative glycine-rich RNA-binding protein [Prunus avium]	2e-86
8_Unigene_BMK.37448	3082.58	817.996	11773	11773	polyadenylation factor subunit 2 [Verticillium albo-atrum VaMs.102] >gi|261360249|gb|EEY22677.1| polyadenylation factor subunit 2 [Verticillium albo-atrum VaMs.102]	2e-06
7_Unigene_BMK.40694	2778.4	1791.83	20065	20065	metallothionein-like protein [Pyrus pyrifolia]	3e-39	Molecular Function: metal ion binding (GO:0046872);
7_Unigene_BMK.39652	2669.75	591.299	40441	40441	conserved hypothetical protein [Ricinus communis] >gi|223534755|gb|EEF36446.1| conserved hypothetical protein [Ricinus communis]	7e-72
8_Unigene_BMK.11373	2662.38	1351.36	86073	86073	PREDICTED: hypothetical protein [Vitis vinifera]	0	Biological Process: oxidation-reduction process (GO:0055114);	Molecular Function: lipoxygenase activity (GO:0016165);	Molecular Function: metal ion binding (GO:0046872);	Molecular Function: iron ion binding (GO:0005506);	Molecular Function: oxidoreductase activity acting on single donors with incorporation of molecular oxygen incorporation of two atoms of oxygen (GO:0016702);	Molecular Function: protein binding (GO:0005515);
7_Unigene_BMK.2051	2508.48	934.164	21276	21276	putative proline-rich cell wall protein [Prunus dulcis]	5e-65	Biological Process: lipid transport (GO:0006869);
7_Unigene_BMK.5097	2086.07	521.847	11423	11423	hypothetical protein SORBIDRAFT_09g030460 [Sorghum bicolor] >gi|241945654|gb|EES18799.1| hypothetical protein SORBIDRAFT_09g030460 [Sorghum bicolor]	6e-15
8_Unigene_BMK.7233	1547.11	2793.95	8042	8042	RecName: Full=Metallothionein-like protein type 3; Short=MT-3 >gi|1655853|gb|AAC23698.1| metallothionein-like protein [Malus x domestica] >gi|126723806|gb|ABO26817.1| metallothionein-like protein [Malus x domestica]	7e-30
8_Unigene_BMK.1036	1441.83	2312.18	26203	26203	RecName: Full=S-adenosylmethionine synthase 2; Short=AdoMet synthase 2; AltName: Full=Methionine adenosyltransferase 2; Short=MAT 2 >gi|13540318|gb|AAK29410.1|AF346306_1 S-adenosyl-L-methionine synthetase [Elaeagnus umbellata]	0
8_Unigene_BMK.4119	1432.36	1806.34	11893	11893	polyubiquitin UBQ14 [Cucumis sativus]	5e-91	Molecular Function: protein binding (GO:0005515);
7_Unigene_BMK.14215	1425.31	950.678	4270	4270	predicted protein [Populus trichocarpa] >gi|222867703|gb|EEF04834.1| predicted protein [Populus trichocarpa]	3e-16
7_Unigene_BMK.29447	1388.13	477.44	13729	13729	unknown [Glycine max]	2e-77	Biological Process: lipid transport (GO:0006869);
8_Unigene_BMK.6197	1343.29	2084.65	30422	30422	catalase [Prunus persica]	0	Biological Process: oxidation-reduction process (GO:0055114);	Biological Process: response to oxidative stress (GO:0006979);	Molecular Function: heme binding (GO:0020037);	Molecular Function: catalase activity (GO:0004096);	Molecular Function: heme binding (GO:0020037);
7_Unigene_BMK.33475	1327.51	1828.2	18318	18318	unknown [Glycine max]	1e-180	Biological Process: oxidation-reduction process (GO:0055114);	Molecular Function: NAD binding (GO:0051287);	Molecular Function: NADP binding (GO:0050661);	Molecular Function: oxidoreductase activity acting on the aldehyde or oxo group of donors NAD or NADP as acceptor (GO:0016620);	Biological Process: glucose metabolic process (GO:0006006);	Molecular Function: nucleotide binding (GO:0000166);	Molecular Function: oxidoreductase activity acting on the aldehyde or oxo group of donors NAD or NADP as acceptor (GO:0016620);
7_Unigene_BMK.8132	1323.81	1450.93	4570	4570	polyubiquitin putative [Albugo laibachii Nc14]	1e-57	Molecular Function: protein binding (GO:0005515);
7_Unigene_BMK.18297	1289.59	715.722	11731	11731	cyclophilin [Citrus sinensis]	2e-91	Biological Process: protein folding (GO:0006457);	Molecular Function: peptidyl-prolyl cis-trans isomerase activity (GO:0003755);
7_Unigene_BMK.21339	1265.21	1165.36	16881	16881	dehydrin 2 [Eriobotrya japonica]	1e-137
7_Unigene_BMK.19327	1195.2	458.107	19895	19895	PREDICTED: hypothetical protein [Vitis vinifera]	1e-180
7_Unigene_BMK.6118	1142.7	450.646	5033	5033	Repetitive proline-rich cell wall protein 2 precursor, putative [Ricinus communis] >gi|223540227|gb|EEF41800.1| Repetitive proline-rich cell wall protein 2 precursor, putative [Ricinus communis]	2e-24
7_Unigene_BMK.36027	1136.5	1532.63	9707	9707	T6D22.2 [Arabidopsis thaliana]	1e-95
7_Unigene_BMK.35533	1129.94	605.826	4719	4719	metallothionein-like protein [Pyrus pyrifolia]	2e-13
7_Unigene_BMK.32470	1085.72	1324.52	24384	24384	Pectinesterase-3 precursor, putative [Ricinus communis] >gi|223537675|gb|EEF39298.1| Pectinesterase-3 precursor, putative [Ricinus communis]	0	Biological Process: cell wall modification (GO:0042545);	Molecular Function: pectinesterase activity (GO:0030599);	Cellular Component: cell wall (GO:0005618);	Molecular Function: enzyme inhibitor activity (GO:0004857);
7_Unigene_BMK.31453	1051.8	1154.66	19647	19647	elongation factor 1-alpha [Prunus persica]	0	Biological Process: translational elongation (GO:0006414);	Cellular Component: cytoplasm (GO:0005737);	Molecular Function: GTP binding (GO:0005525);	Molecular Function: GTP binding (GO:0005525);	Molecular Function: GTPase activity (GO:0003924);	Molecular Function: translation elongation factor activity (GO:0003746);
8_Unigene_BMK.3095	1046.71	1812.88	23778	23778	alpha tubulin [Betula pendula]	0
7_Unigene_BMK.30460	1040.44	533.012	15585	15585	serine-threonine protein kinase, plant-type, putative [Ricinus communis] >gi|223542090|gb|EEF43634.1| serine-threonine protein kinase, plant-type, putative [Ricinus communis]	1e-120	Molecular Function: protein binding (GO:0005515);
7_Unigene_BMK.28439	999.928	548.261	17577	17577	sorbitol dehydrogenase [Malus x domestica]	0	Biological Process: oxidation-reduction process (GO:0055114);	Molecular Function: oxidoreductase activity (GO:0016491);	Molecular Function: transferase activity transferring acyl groups other than amino-acyl groups (GO:0016747);	Molecular Function: nucleotide binding (GO:0000166);	Molecular Function: oxidoreductase activity (GO:0016491);	Molecular Function: zinc ion binding (GO:0008270);
7_Unigene_BMK.36674	988.302	549.907	17255	17255	PAE [Litchi chinensis]	1e-178
8_Unigene_BMK.36706	930.563	558.294	6628	6628	lipid transfer protein precursor [Malus x domestica] >gi|50659863|gb|AAT80651.1| lipid transfer protein precursor [Malus x domestica] >gi|50659867|gb|AAT80653.1| lipid transfer protein precursor [Malus x domestica] >gi|50659869|gb|AAT80654.1| lipid transf	7e-56
7_Unigene_BMK.39549	925.49	669.859	7969	7969	RecName: Full=Ribulose bisphosphate carboxylase small chain, chloroplastic; Short=RuBisCO small subunit; Flags: Precursor >gi|218021|dbj|BAA00450.1| RuBisCO small subunit [Pyrus pyrifolia var. culta]	2e-96
7_Unigene_BMK.10168	919.881	942.485	9545	9545	unnamed protein product [Vitis vinifera]	3e-81	Molecular Function: protein binding (GO:0005515);
7_Unigene_BMK.37428	888.905	619.883	13756	13756	PREDICTED: hypothetical protein [Vitis vinifera]	1e-151	Biological Process: carbohydrate metabolic process (GO:0005975);	Biological Process: cell wall macromolecule catabolic process (GO:0016998);	Biological Process: chitin catabolic process (GO:0006032);	Molecular Function: chitinase activity (GO:0004568);
8_Unigene_BMK.20516	884.209	1271.93	26779	26779	ORF58f [Pinus koraiensis] >gi|145048844|gb|ABP35460.1| ORF58f [Pinus koraiensis]	2e-13
8_Unigene_BMK.35423	850.776	2865.88	24357	24357	5-methyltetrahydropteroyltriglutamate--homocysteine methyltransferase, putative [Ricinus communis] >gi|223535009|gb|EEF36692.1| 5-methyltetrahydropteroyltriglutamate--homocysteine methyltransferase, putative [Ricinus communis]	0	Biological Process: cellular amino acid biosynthetic process (GO:0008652);	Biological Process: methionine biosynthetic process (GO:0009086);	Molecular Function: zinc ion binding (GO:0008270);	Molecular Function: 5-methyltetrahydropteroyltriglutamate-homocysteine S-methyltransferase activity (GO:0003871);
7_Unigene_BMK.37857	827.133	2558.46	16796	16796	adenosylhomocysteinase, putative [Ricinus communis] >gi|223538043|gb|EEF39656.1| adenosylhomocysteinase, putative [Ricinus communis]	0
7_Unigene_BMK.37213	817.794	1599.37	16509	16509	PREDICTED: hypothetical protein isoform 2 [Vitis vinifera] >gi|225423507|ref|XP_002269692.1| PREDICTED: hypothetical protein isoform 1 [Vitis vinifera]	0	Biological Process: oxidation-reduction process (GO:0055114);	Molecular Function: NAD binding (GO:0051287);	Molecular Function: oxidoreductase activity acting on the CH-OH group of donors NAD or NADP as acceptor (GO:0016616);	Molecular Function: nucleotide binding (GO:0000166);	Molecular Function: oxidoreductase activity acting on the CH-OH group of donors NAD or NADP as acceptor (GO:0016616);	Molecular Function: oxidoreductase activity (GO:0016491);
8_Unigene_BMK.2481	694.491	559.338	6414	6414	histone H3.2 [Arabidopsis thaliana]	9e-71	Biological Process: nucleosome assembly (GO:0006334);	Molecular Function: DNA binding (GO:0003677);	Cellular Component: nucleosome (GO:0000786);	Molecular Function: DNA binding (GO:0003677);
8_Unigene_BMK.15474	675.865	798.371	13731	13731	elongation factor 1 alpha subunit [Malus x domestica]	0	Biological Process: translational elongation (GO:0006414);	Cellular Component: cytoplasm (GO:0005737);	Molecular Function: GTP binding (GO:0005525);	Molecular Function: GTP binding (GO:0005525);	Molecular Function: GTPase activity (GO:0003924);	Molecular Function: translation elongation factor activity (GO:0003746);
7_Unigene_BMK.40383	650.721	624.677	5687	5687	calmodulin-2 [Arabidopsis lyrata subsp. lyrata] >gi|297324874|gb|EFH55294.1| calmodulin-2 [Arabidopsis lyrata subsp. lyrata]	2e-79	Molecular Function: calcium ion binding (GO:0005509);
7_Unigene_BMK.38499	635.622	705.98	12781	12781	actin 1 [Morus alba]	0	Molecular Function: ATP binding (GO:0005524);
7_Unigene_BMK.39755	617.875	704.318	6730	6730	unnamed protein product [Vitis vinifera]	1e-100
7_Unigene_BMK.320	611.189	759.739	3753	3753	unknown [Populus trichocarpa] >gi|118487974|gb|ABK95808.1| unknown [Populus trichocarpa]	3e-26
8_Unigene_BMK.36178	604.129	597.566	7671	7671	actin depolymerizing factor 1 [Populus trichocarpa] >gi|118481263|gb|ABK92579.1| unknown [Populus trichocarpa] >gi|118489027|gb|ABK96321.1| unknown [Populus trichocarpa x Populus deltoides] >gi|222847145|gb|EEE84692.1| actin depolymerizing factor 1 [Popul	4e-65	Cellular Component: intracellular (GO:0005622);	Molecular Function: actin binding (GO:0003779);
8_Unigene_BMK.34665	590.718	438.204	7489	7489	high mobility group protein [Cucumis sativus]	1e-61
8_Unigene_BMK.37027	583.635	631.852	14231	14231	heat shock protein, putative [Ricinus communis] >gi|223532877|gb|EEF34649.1| heat shock protein, putative [Ricinus communis]	0	Molecular Function: ATP binding (GO:0005524);
8_Unigene_BMK.35208	583.255	722.022	4432	4432	RecName: Full=Acyl-CoA-binding protein; Short=ACBP >gi|1938236|emb|CAA70200.1| acyl-CoA-binding protein [Ricinus communis]	2e-37	Molecular Function: binding (GO:0005488);	Molecular Function: fatty-acyl-CoA binding (GO:0000062);
8_Unigene_BMK.39455	566.624	626.982	9134	9134	unknown [Glycine max]	0	Biological Process: transmembrane transport (GO:0055085);	Biological Process: transport (GO:0006810);	Cellular Component: mitochondrial inner membrane (GO:0005743);	Molecular Function: binding (GO:0005488);	Molecular Function: transporter activity (GO:0005215);
8_Unigene_BMK.38721	561.548	582.53	13854	13854	HSP90-2 [Glycine max]	0	Biological Process: protein folding (GO:0006457);	Biological Process: response to stress (GO:0006950);	Molecular Function: unfolded protein binding (GO:0051082);	Molecular Function: ATP binding (GO:0005524);
7_Unigene_BMK.41514	530.516	700.848	5168	5168	predicted protein [Populus trichocarpa] >gi|118488410|gb|ABK96021.1| unknown [Populus trichocarpa] >gi|222866570|gb|EEF03701.1| predicted protein [Populus trichocarpa] >gi|223047856|gb|ACM79938.1| eIF5A4 [Populus deltoides]	7e-85	Biological Process: peptidyl-lysine modification to hypusine (GO:0008612);	Biological Process: positive regulation of translational elongation (GO:0045901);	Biological Process: positive regulation of translational termination (GO:0045905);	Biological Process: translational frameshifting (GO:0006452);	Molecular Function: ribosome binding (GO:0043022);	Molecular Function: translation elongation factor activity (GO:0003746);	Molecular Function: RNA binding (GO:0003723);
7_Unigene_BMK.39651	527.081	525.624	5328	5328	Translationally-controlled tumor protein, putative [Ricinus communis] >gi|223544018|gb|EEF45544.1| Translationally-controlled tumor protein, putative [Ricinus communis]	1e-84
8_Unigene_BMK.28542	522.042	1063.1	5971	5971	unknown [Malus x domestica]	3e-61
7_Unigene_BMK.10169	521.916	1081.69	9718	9718	unknow protein [Oryza sativa Japonica Group]	6e-39
8_Unigene_BMK.35857	501.34	746.148	7450	7450	cytosolic aldolase [Fragaria x ananassa]	0	Biological Process: glycolysis (GO:0006096);	Biological Process: metabolic process (GO:0008152);	Molecular Function: catalytic activity (GO:0003824);	Molecular Function: fructose-bisphosphate aldolase activity (GO:0004332);
7_Unigene_BMK.109	480.669	530.233	4835	4835	hypothetical protein SORBIDRAFT_02g043510 [Sorghum bicolor] >gi|241924624|gb|EER97768.1| hypothetical protein SORBIDRAFT_02g043510 [Sorghum bicolor]	9e-80	Molecular Function: calcium ion binding (GO:0005509);
8_Unigene_BMK.37340	476.202	478.793	4757	4757	calmodulin-2 [Arabidopsis lyrata subsp. lyrata] >gi|297324874|gb|EFH55294.1| calmodulin-2 [Arabidopsis lyrata subsp. lyrata]	2e-79	Molecular Function: calcium ion binding (GO:0005509);
8_Unigene_BMK.37657	471.093	688.277	7566	7566	predicted protein [Populus trichocarpa] >gi|222843409|gb|EEE80956.1| predicted protein [Populus trichocarpa]	0	Biological Process: glutamine biosynthetic process (GO:0006542);	Biological Process: nitrogen compound metabolic process (GO:0006807);	Molecular Function: catalytic activity (GO:0003824);	Molecular Function: glutamate-ammonia ligase activity (GO:0004356);
7_Unigene_BMK.24409	440.32	637.845	12060	12060	beta-tubulin [Prunus salicina var. cordata]	0	Biological Process: GTP catabolic process (GO:0006184);	Biological Process: microtubule-based movement (GO:0007018);	Biological Process: microtubule-based process (GO:0007017);	Biological Process: protein polymerization (GO:0051258);	Cellular Component: microtubule (GO:0005874);	Cellular Component: protein complex (GO:0043234);	Molecular Function: GTP binding (GO:0005525);	Cellular Component: protein complex (GO:0043234);	Molecular Function: GTP binding (GO:0005525);	Molecular Function: GTPase activity (GO:0003924);	Molecular Function: structural molecule activity (GO:0005198);
