# Supplementary material for: Transcript Assembly and Quantification by RNA-Seq Reveals Differentially Expressed Genes between Soft-Endocarp and Hard-Endocarp Hawthorns
Source: PLoS One. 2013 Sep 5;8(9):e72910. doi: 10.1371/journal.pone.0072910 (PMC3764154; doi:10.1371/journal.pone.0072910)
Supplement: Table S4 — All the differentially expressed unigenes between the hard-endocarp hawthorn (H8) and the soft-endocarp hawthorn (S7). (XLS) [file pone.0072910.s006.xls]

## Sheet: All_DEG.final
Supplementary Table S4. All the differentially expressed unigenes between the hard-endocarp hawthorn (H8) and the soft-endocarp hawthorn (S7)
#ID	RPKM in H8	RPKM in S7	Chi	Q_value	log2(S7/H8)	COG_annotation	COG_class_annotation	GO_annotation	Kegg_annotation	Swissprot_annotation	TrEMBL_annotation	InterProScan_annotation	nr_annotation	nt_annotation
7_Unigene_BMK.1012	17	0	2.6e-05	0.00126615	-14.0532	hypothetical protein					TSA: Arachis duranensis DurSNP_c26928.Ardu mRNA sequence
7_Unigene_BMK.10137	17	63	1e-06	6.44589e-05	1.88982	Permeases of the drug/metabolite transporter (DMT) superfamily	--	1; Cellular Component: membrane (GO:0016020);	hypothetical protein	Auxin-induced protein 5NG4 OS=Pinus taeda PE=2 SV=1	Predicted protein GN=POPTRDRAFT_1065707 OS=Populus trichocarpa (Western balsam poplar) PE=4 SV=1	1; IPR000620: Drug/metabolite transporter	predicted protein [Populus trichocarpa] >gi|222846439|gb|EEE83986.1| predicted protein [Populus trichocarpa]	Populus trichocarpa predicted protein, mRNA
7_Unigene_BMK.10169	1081	521	0	0	-1.05301	hypothetical protein		Ycf68 GN=MTR_4g129360 OS=Medicago truncatula (Barrel medic) PE=4 SV=1		unknow protein [Oryza sativa Japonica Group]	Brassica napus gene for 16S rRNA, partial sequence
7_Unigene_BMK.10325	40	6	0	0	-2.73697	2; Molecular Function: metal ion binding (GO:0046872);; Biological Process: metal ion transport (GO:0030001);	hypothetical protein LOC100244817	Neurofilament medium polypeptide OS=Bos taurus GN=NEFM PE=1 SV=3	Putative uncharacterized protein GN=VIT_08s0040g01370 OS=Vitis vinifera (Grape) PE=4 SV=1	1; IPR006121: Heavy metal-associated domain, HMA	PREDICTED: hypothetical protein [Vitis vinifera] >gi|297741643|emb|CBI32775.3| unnamed protein product [Vitis vinifera]	TSA: Cajanus cajan cultivar Asha contig29483.Asha mRNA sequence
7_Unigene_BMK.10356	25	397	0	0	3.98914	1; Molecular Function: transferase activity transferring acyl groups other than amino-acyl groups (GO:0016747);	hypothetical protein	BAHD acyltransferase At5g47980 OS=Arabidopsis thaliana GN=BAHD1 PE=2 SV=1	Predicted protein GN=POPTRDRAFT_768990 OS=Populus trichocarpa (Western balsam poplar) PE=4 SV=1	2; IPR003480: Transferase; IPR023213: Chloramphenicol acetyltransferase-like domain	predicted protein [Populus trichocarpa] >gi|222863590|gb|EEF00721.1| predicted protein [Populus trichocarpa]
7_Unigene_BMK.1051	63	17	0	0	-1.88982	3; Biological Process: vesicle-mediated transport (GO:0016192);; Biological Process: intracellular protein transport (GO:0006886);; Molecular Function: binding (GO:0005488);	hypothetical protein LOC100251869; K04646 clathrin, heavy polypeptide	Clathrin heavy chain OS=Drosophila melanogaster GN=Chc PE=1 SV=1	Putative uncharacterized protein GN=VIT_06s0004g06860 OS=Vitis vinifera (Grape) PE=4 SV=1	3; IPR000547: Clathrin, heavy chain/VPS, 7-fold repeat; IPR011990: Tetratricopeptide-like helical; IPR016024: Armadillo-type fold	PREDICTED: hypothetical protein [Vitis vinifera] >gi|297745873|emb|CBI15929.3| unnamed protein product [Vitis vinifera]	PREDICTED: Vitis vinifera hypothetical protein LOC100251869 (LOC100251869), mRNA
7_Unigene_BMK.10650	26	80	0	0	1.62149	hypothetical protein		Predicted protein GN=POPTRDRAFT_572511 OS=Populus trichocarpa (Western balsam poplar) PE=4 SV=1		predicted protein [Populus trichocarpa] >gi|222861701|gb|EEE99243.1| predicted protein [Populus trichocarpa]	Populus trichocarpa predicted protein, mRNA
7_Unigene_BMK.10651	86	217	0	0	1.33529	Zn-dependent alcohol dehydrogenases	POORLY CHARACTERIZED	6; Biological Process: oxidation-reduction process (GO:0055114);; Molecular Function: oxidoreductase activity (GO:0016491);; Molecular Function: transferase activity transferring acyl groups other than amino-acyl groups (GO:0016747);; Molecular Function: nucleotide binding (GO:0000166);; Molecular Function: oxidoreductase activity (GO:0016491);; Molecular Function: zinc ion binding (GO:0008270);	hypothetical protein LOC100257308; K00083 cinnamyl-alcohol dehydrogenase [EC:1.1.1.195]	Probable cinnamyl alcohol dehydrogenase 1 OS=Aralia cordata GN=CAD1 PE=2 SV=1	Cinnamyl alcohol dehydrogenase GN=CAD6 OS=Gossypium hirsutum (Upland cotton) PE=2 SV=1	7; IPR002085: Alcohol dehydrogenase superfamily, zinc-type; IPR002328: Alcohol dehydrogenase, zinc-type, conserved site; IPR011032: GroES-like; IPR013149: Alcohol dehydrogenase, C-terminal; IPR013154: Alcohol dehydrogenase GroES-like; IPR016040: NAD(P)-binding domain; IPR020843: Polyketide synthase, enoylreductase	cinnamyl alcohol dehydrogenase [Gossypium hirsutum]	Gossypium hirsutum cinnamyl alcohol dehydrogenase (CAD6) mRNA, complete cds
7_Unigene_BMK.10758	250	66	0	0	-1.92139	Glycine cleavage system H protein (lipoate-binding)	METABOLISM	3; Biological Process: glycine catabolic process (GO:0006546);; Biological Process: glycine decarboxylation via glycine cleavage system (GO:0019464);; Cellular Component: glycine cleavage complex (GO:0005960);	gdcH2; precursor of carboxylase h-protein 2, glycine decarboxylase complex; K02437 glycine cleavage system H protein	Glycine cleavage system H protein, mitochondrial OS=Flaveria anomala GN=GDCSH PE=2 SV=1	Precursor of carboxylase h-protein 2, glycine decarboxylase complex GN=gdcH2 OS=Populus trichocarpa (Western balsam poplar) PE=3 SV=1	4; IPR002930: Glycine cleavage H-protein; IPR003016: 2-oxo acid dehydrogenase, lipoyl-binding site; IPR011053: Single hybrid motif; IPR017453: Glycine cleavage H-protein, subgroup	precursor of carboxylase h-protein 2, glycine decarboxylase complex [Populus trichocarpa] >gi|222868815|gb|EEF05946.1| precursor of carboxylase h-protein 2, glycine decarboxylase complex [Populus trichocarpa]	Populus trichocarpa precursor of carboxylase h-protein 2, glycine decarboxylase complex (gdcH2), mRNA
7_Unigene_BMK.1077	48	13	3e-06	0.000176629	-1.88452	FOG: TPR repeat	POORLY CHARACTERIZED	2; Molecular Function: binding (GO:0005488);; Molecular Function: protein binding (GO:0005515);	kinesin light chain, putative	Nephrocystin-3 OS=Xenopus tropicalis GN=nphp3 PE=2 SV=2	Kinesin light chain, putative GN=RCOM_1510760 OS=Ricinus communis (Castor bean) PE=4 SV=1	3; IPR011990: Tetratricopeptide-like helical; IPR013026: Tetratricopeptide repeat-containing; IPR019734: Tetratricopeptide repeat	kinesin light chain, putative [Ricinus communis] >gi|223550522|gb|EEF52009.1| kinesin light chain, putative [Ricinus communis]	Ricinus communis kinesin light chain, putative, mRNA
7_Unigene_BMK.10816	27	4	2.2e-05	0.00109116	-2.75489	hypothetical protein		Predicted protein OS=Populus trichocarpa GN=POPTRDRAFT_784414 PE=4 SV=1		predicted protein [Populus trichocarpa] >gi|222871113|gb|EEF08244.1| predicted protein [Populus trichocarpa]	Pyrus communis cultivar Abugo self-incompatibility associated ribonuclease (S) gene, S21(stylar mutant) allele, complete cds; and retrotransposon TRIM, complete sequence
7_Unigene_BMK.10835	12	74	0	0	2.62449	Predicted secreted acid phosphatase	POORLY CHARACTERIZED	1; Molecular Function: acid phosphatase activity (GO:0003993);	Stem 28 kDa glycoprotein precursor, putative (EC:3.1.3.2)	Acid phosphatase 1 OS=Solanum lycopersicum GN=APS1 PE=2 SV=1	Stem 28 kDa glycoprotein, putative GN=RCOM_1487980 OS=Ricinus communis (Castor bean) PE=4 SV=1	4; IPR005519: Acid phosphatase (Class B); IPR010028: Acid phosphatase, plant; IPR014403: Vegetative storage protein/acid phosphatase; IPR023214: HAD-like domain	Stem 28 kDa glycoprotein precursor, putative [Ricinus communis] >gi|223544854|gb|EEF46369.1| Stem 28 kDa glycoprotein precursor, putative [Ricinus communis]	Fragaria vesca clone 10-25R T-DNA insertion flanking sequence
7_Unigene_BMK.10854	51	377	0	0	2.886	hypothetical protein LOC100245845		Sieve element occlusion a GN=SEOa OS=Malus domestica (Apple) PE=2 SV=1		sieve element occlusion a [Malus x domestica]	Malus x domestica sieve element occlusion a (SEOa) mRNA, complete cds
7_Unigene_BMK.1086	49	112	3e-06	0.000176629	1.19265
7_Unigene_BMK.11025	115	55	1e-06	6.44589e-05	-1.06413
7_Unigene_BMK.1128	37	12	0.000202	0.00775847	-1.62449	hypothetical protein	Bifunctional purple acid phosphatase 26 OS=Arabidopsis thaliana GN=PAP26 PE=1 SV=1			predicted protein [Populus trichocarpa] >gi|222866052|gb|EEF03183.1| predicted protein [Populus trichocarpa]	Arabidopsis thaliana PAP26 (PURPLE ACID PHOSPHATASE 26); acid phosphatase/ protein serine/threonine phosphatase (PAP26) mRNA, complete cds
7_Unigene_BMK.11384	213	3	0	0	-6.14975	Glycosyltransferases, probably involved in cell wall biogenesis	CELLULAR PROCESSES AND SIGNALING	3; Biological Process: cellulose biosynthetic process (GO:0030244);; Molecular Function: cellulose synthase (UDP-forming) activity (GO:0016760);; Cellular Component: membrane (GO:0016020);	cellulose synthase (EC:2.4.1.12); K10999 cellulose synthase A [EC:2.4.1.12]	Cellulose synthase A catalytic subunit 7 [UDP-forming] OS=Arabidopsis thaliana GN=CESA7 PE=1 SV=1	Cellulose synthase 3 GN=CesA3 OS=Eucalyptus grandis (Flooded gum) PE=2 SV=1	1; IPR005150: Cellulose synthase	cellulose synthase 3 [Eucalyptus grandis]	Gossypium hirsutum cellulose synthase (celA1) mRNA, complete cds
7_Unigene_BMK.11413	2	40	0	0	4.32193	Malus x domestica CNGC mRNA for cyclic nucleotide gated channel, complete cds
7_Unigene_BMK.11528	6	52	0	0	3.11548	3; Biological Process: signal transduction (GO:0007165);; Cellular Component: intracellular (GO:0005622);; Molecular Function: protein binding (GO:0005515);	hypothetical protein LOC100249341	TMV resistance protein N OS=Nicotiana glutinosa GN=N PE=1 SV=1	TIR-NBS-LRR-type disease resistance-like protein OS=Pyrus x bretschneideri PE=2 SV=1	1; IPR000157: Toll/interleukin-1 receptor homology (TIR) domain	TIR-NBS-LRR-type disease resistance-like protein [Pyrus x bretschneideri]	Pyrus x bretschneideri clone Prg1 TIR-NBS-LRR-type disease resistance-like protein mRNA, complete cds
7_Unigene_BMK.11570	79	264	0	0	1.74061	2; Molecular Function: electron carrier activity (GO:0009055);; Molecular Function: copper ion binding (GO:0005507);	hypothetical protein	Lamin-like protein OS=Arabidopsis thaliana GN=At5g15350 PE=1 SV=1	Predicted protein GN=POPTRDRAFT_1105349 OS=Populus trichocarpa (Western balsam poplar) PE=2 SV=1	2; IPR003245: Plastocyanin-like; IPR008972: Cupredoxin	predicted protein [Populus trichocarpa] >gi|118482789|gb|ABK93312.1| unknown [Populus trichocarpa] >gi|222867084|gb|EEF04215.1| predicted protein [Populus trichocarpa]	Populus trichocarpa predicted protein, mRNA
7_Unigene_BMK.11817	26	64	0.000138	0.00547778	1.29956	Co-chaperonin GroES (HSP10)	CELLULAR PROCESSES AND SIGNALING		Putative uncharacterized protein GN=VIT_08s0040g01150 OS=Vitis vinifera (Grape) PE=3 SV=1	10 kDa chaperonin OS=Arabidopsis thaliana GN=CPN10 PE=2 SV=1	Putative uncharacterized protein GN=VIT_08s0040g01150 OS=Vitis vinifera (Grape) PE=3 SV=1		PREDICTED: hypothetical protein [Vitis vinifera] >gi|297741661|emb|CBI32793.3| unnamed protein product [Vitis vinifera]	Fragaria x ananassa clone ChFaM138 microsatellite sequence
7_Unigene_BMK.1209	30	81	4e-06	0.00023006	1.43296	hypothetical protein	Arabinogalactan peptide 16 OS=Arabidopsis thaliana GN=AGP16 PE=1 SV=1	Predicted protein GN=POPTRDRAFT_578448 OS=Populus trichocarpa (Western balsam poplar) PE=4 SV=1		predicted protein [Populus trichocarpa] >gi|222866417|gb|EEF03548.1| predicted protein [Populus trichocarpa]
7_Unigene_BMK.12136	9	46	1e-06	6.44589e-05	2.35364	hypothetical protein	Uncharacterized protein DDB_G0271670 OS=Dictyostelium discoideum GN=DDB_G0271670 PE=4 SV=1	Predicted protein GN=POPTRDRAFT_771542 OS=Populus trichocarpa (Western balsam poplar) PE=4 SV=1		predicted protein [Populus trichocarpa] >gi|222859866|gb|EEE97413.1| predicted protein [Populus trichocarpa]	Brassica rapa subsp. pekinensis clone KBrH001C24, complete sequence
7_Unigene_BMK.12147	19	51	0.000259	0.00951757	1.4245	Golgi nucleoside diphosphatase	--	1; Molecular Function: hydrolase activity (GO:0016787);	Predicted protein GN=POPTRDRAFT_765739 OS=Populus trichocarpa (Western balsam poplar) PE=4 SV=1	Nucleoside-triphosphatase OS=Pisum sativum PE=2 SV=1	Predicted protein GN=POPTRDRAFT_765739 OS=Populus trichocarpa (Western balsam poplar) PE=4 SV=1	1; IPR000407: Nucleoside phosphatase GDA1/CD39	predicted protein [Populus trichocarpa] >gi|222852066|gb|EEE89613.1| predicted protein [Populus trichocarpa]	PREDICTED: Vitis vinifera hypothetical protein LOC100244785, transcript variant 2 (LOC100244785), mRNA
7_Unigene_BMK.12156	13	73	0	0	2.48938	hypothetical protein LOC100261829		Putative uncharacterized protein GN=ARALYDRAFT_496228 OS=Arabidopsis lyrata subsp. lyrata (Lyre-leaved rock-cress) PE=4 SV=1		hypothetical protein ARALYDRAFT_496228 [Arabidopsis lyrata subsp. lyrata] >gi|297312230|gb|EFH42654.1| hypothetical protein ARALYDRAFT_496228 [Arabidopsis lyrata subsp. lyrata]
7_Unigene_BMK.12178	302	1073	0	0	1.82903	4; Biological Process: oxidation-reduction process (GO:0055114);; Molecular Function: oxidoreductase activity (GO:0016491);; Biological Process: metabolic process (GO:0008152);; Molecular Function: catechol oxidase activity (GO:0004097);	Polyphenol oxidase 4 OS=Pyrus x bretschneideri PE=2 SV=1	Polyphenol oxidase, chloroplastic OS=Malus domestica PE=2 SV=1	Polyphenol oxidase 4 OS=Pyrus x bretschneideri PE=2 SV=1	5; IPR002227: Tyrosinase; IPR008922: Uncharacterised domain, di-copper centre; IPR016213: Polyphenol oxidase; IPR022739: Polyphenol oxidase, central domain; IPR022740: Polyphenol oxidase, C-terminal	polyphenol oxidase 4 precursor [Pyrus x bretschneideri]	Pyrus x bretschneideri polyphenol oxidase 4 precursor, mRNA, complete cds
7_Unigene_BMK.12253	1	20	5.1e-05	0.00229813	4.32193	Putative CC-NBS-LRR resistance protein GN=Md49N23_SdRGH2.030 OS=Malus domestica (Apple) PE=4 SV=1		putative CC-NBS-LRR resistance protein [Malus x domestica]	Malus x domestica transposon gene for putative DNA topoisomerase II, hypothetical protein, putative CC-NBS-LRR resistance protein, and putative cyclin-related protein
7_Unigene_BMK.12283	428	202	0	0	-1.08326	4; Biological Process: proton transport (GO:0015992);; Cellular Component: membrane (GO:0016020);; Molecular Function: hydrogen-translocating pyrophosphatase activity (GO:0009678);; Molecular Function: inorganic diphosphatase activity (GO:0004427);	vacuolar H+-translocating inorganic pyrophosphatase (EC:3.6.1.1); K01507 inorganic pyrophosphatase [EC:3.6.1.1]	Pyrophosphate-energized vacuolar membrane proton pump OS=Vigna radiata var. radiata PE=1 SV=3	Vacuolar proton-inorganic pyrophosphatase GN=PVP3 OS=Pyrus communis (Pear) PE=2 SV=1	1; IPR004131: Pyrophosphate-energised proton pump	vacuolar proton-inorganic pyrophosphatase [Pyrus communis]	Pyrus communis PVP3 mRNA for vacuolar proton-inorganic pyrophosphatase, complete cds
7_Unigene_BMK.1229	23	97	0	0	2.07635	Subtilisin-like serine proteases	CELLULAR PROCESSES AND SIGNALING	4; Biological Process: negative regulation of catalytic activity (GO:0043086);; Biological Process: proteolysis (GO:0006508);; Molecular Function: identical protein binding (GO:0042802);; Molecular Function: serine-type endopeptidase activity (GO:0004252);	hypothetical protein	Subtilisin-like protease OS=Arabidopsis thaliana GN=ARA12 PE=1 SV=1	Predicted protein GN=POPTRDRAFT_570550 OS=Populus trichocarpa (Western balsam poplar) PE=4 SV=1	6; IPR000209: Peptidase S8/S53, subtilisin/kexin/sedolisin; IPR003137: Protease-associated domain, PA; IPR009020: Proteinase inhibitor, propeptide; IPR010259: Proteinase inhibitor I9, subtilisin propeptide; IPR015500: Peptidase S8, subtilisin-related; IPR023828: Peptidase S8, subtilisin, Ser-active site	predicted protein [Populus trichocarpa] >gi|222859533|gb|EEE97080.1| predicted protein [Populus trichocarpa]	Fragaria vesca subsp. americana clone fosmid 19M24, complete sequence
7_Unigene_BMK.12315	9	40	1.8e-05	0.000909129	2.152	Serine/threonine protein kinase	--	7; Biological Process: protein phosphorylation (GO:0006468);; Molecular Function: ATP binding (GO:0005524);; Molecular Function: protein binding (GO:0005515);; Molecular Function: protein kinase activity (GO:0004672);; Molecular Function: protein serine/threonine kinase activity (GO:0004674);; Molecular Function: protein tyrosine kinase activity (GO:0004713);; Molecular Function: transferase acti…	LIM domain kinase, putative (EC:1.3.1.74)	Probable LRR receptor-like serine/threonine-protein kinase At4g37250 OS=Arabidopsis thaliana GN=At4g37250 PE=2 SV=1	LIM domain kinase, putative GN=RCOM_1153510 OS=Ricinus communis (Castor bean) PE=4 SV=1	8; IPR000719: Protein kinase, catalytic domain; IPR001611: Leucine-rich repeat; IPR002290: Serine/threonine-protein kinase, catalytic domain; IPR003591: Leucine-rich repeat, typical subtype; IPR011009: Protein kinase-like domain; IPR013210: Leucine-rich repeat-containing N-terminal, type 2; IPR017442: Serine/threonine-protein kinase-like domain; IPR020635: Tyrosine-protein kinase, catalytic domain	LIM domain kinase, putative [Ricinus communis] >gi|223535758|gb|EEF37420.1| LIM domain kinase, putative [Ricinus communis]	TSA: Cajanus cajan cultivar UPAS 120 contig04458.UPAS mRNA sequence
7_Unigene_BMK.12376	5	66	0	0	3.72247	3; Molecular Function: lyase activity (GO:0016829);; Biological Process: metabolic process (GO:0008152);; Molecular Function: magnesium ion binding (GO:0000287);	hypothetical protein LOC100260629	(+)-delta-cadinene synthase isozyme XC14 OS=Gossypium arboreum PE=2 SV=1	(E)-beta-caryophyllene synthase OS=Vitis vinifera (Grape) PE=2 SV=1	4; IPR001906: Terpene synthase-like; IPR005630: Terpene synthase, metal-binding domain; IPR008930: Terpenoid cylases/protein prenyltransferase alpha-alpha toroid; IPR008949: Terpenoid synthase	unnamed protein product [Vitis vinifera]	Humulus lupulus cultivar Phoenix STS1 mRNA, complete cds
7_Unigene_BMK.12445	1	68	0	0	6.08746	2; Molecular Function: hydrolase activity acting on ester bonds (GO:0016788);; Biological Process: lipid metabolic process (GO:0006629);	hypothetical protein	GDSL esterase/lipase At5g14450 OS=Arabidopsis thaliana GN=At5g14450 PE=2 SV=1	Predicted protein GN=POPTRDRAFT_815526 OS=Populus trichocarpa (Western balsam poplar) PE=4 SV=1	1; IPR001087: Lipase, GDSL	predicted protein [Populus trichocarpa] >gi|222847320|gb|EEE84867.1| predicted protein [Populus trichocarpa]	Salicornia europaea ache mRNA for acetylcholinesterase, complete cds
7_Unigene_BMK.12455	0	67	0	0	16.0319	hypothetical protein LOC100245845		Sieve element occlusion b GN=SEOb OS=Malus domestica (Apple) PE=2 SV=1		sieve element occlusion b [Malus x domestica]	Malus x domestica sieve element occlusion b (SEOb) mRNA, complete cds
7_Unigene_BMK.1252	0	14	0.000247	0.00915579	13.7731	hypothetical protein	Uncharacterized protein At2g29880 OS=Arabidopsis thaliana GN=At2g29880 PE=2 SV=1	Putative uncharacterized protein GN=MTR_6g025650 OS=Medicago truncatula (Barrel medic) PE=4 SV=1		contains similarity to a DNAJ-like domain [Arabidopsis thaliana]
7_Unigene_BMK.12570	25	76	1e-06	6.44589e-05	1.60407	Hydroxymethylglutaryl-CoA reductase	METABOLISM	6; Biological Process: coenzyme A metabolic process (GO:0015936);; Biological Process: oxidation-reduction process (GO:0055114);; Molecular Function: coenzyme binding (GO:0050662);; Molecular Function: oxidoreductase activity acting on the CH-OH group of donors NAD or NADP as acceptor (GO:0016616);; Biological Process: coenzyme A metabolic process (GO:0015936);; Molecular Function: hydroxymethylg…	hypothetical protein LOC100243051; K00021 hydroxymethylglutaryl-CoA reductase (NADPH) [EC:1.1.1.34]	3-hydroxy-3-methylglutaryl-coenzyme A reductase OS=Camptotheca acuminata PE=3 SV=1	3-hydroxy-3-methylglutaryl coenzyme A reductase 2 OS=Pyrus pyrifolia (Chinese pear) PE=2 SV=1	4; IPR002202: Hydroxymethylglutaryl-CoA reductase, class I/II; IPR009023: Hydroxymethylglutaryl-CoA reductase, class I/II, NAD/NADP-binding; IPR009029: Hydroxymethylglutaryl-CoA reductase, class I/II, substrate-binding; IPR023074: Hydroxymethylglutaryl-CoA reductase, class I/II, catalytic domain	3-hydroxy-3-methylglutaryl coenzyme A reductase 2 [Pyrus pyrifolia]	Malus x domestica 3-hydroxy-3-methylglutaryl-CoA reductase (HMG2) mRNA, complete cds
7_Unigene_BMK.12580	0	14	0.000247	0.00915579	13.7731	Aspergillus oryzae RIB40 contig SC102 >gi|83770985|dbj|AP007162.1| Aspergillus oryzae RIB40 DNA, SC102
7_Unigene_BMK.12592	23	290	0	0	3.65635	hypothetical protein		Putative uncharacterized protein GN=RCOM_0965260 OS=Ricinus communis (Castor bean) PE=4 SV=1	1; IPR006946: Protein of unknown function DUF642	conserved hypothetical protein [Ricinus communis] >gi|223543069|gb|EEF44604.1| conserved hypothetical protein [Ricinus communis]	Prunus dulcis clone Pdbcs-E20 unknown protein mRNA, partial cds
7_Unigene_BMK.1270	17	69	0	0	2.02106	Pyrus communis PcExp5 mRNA for expansin, complete cds
7_Unigene_BMK.12729	27	5	6.2e-05	0.00271114	-2.43296
7_Unigene_BMK.12736	363	78	0	0	-2.21842	Nucleoside-diphosphate-sugar epimerases	--	4; Biological Process: cellular metabolic process (GO:0044237);; Molecular Function: coenzyme binding (GO:0050662);; Molecular Function: catalytic activity (GO:0003824);; Molecular Function: nucleotide binding (GO:0000166);	dtdp-glucose 4-6-dehydratase, putative (EC:4.1.1.35)	UDP-glucuronic acid decarboxylase 1 OS=Rattus norvegicus GN=Uxs1 PE=1 SV=1	UDP-glucuronic acid decarboxylase (Fragment) OS=Silene latifolia (White campion) PE=2 SV=1	2; IPR001509: NAD-dependent epimerase/dehydratase; IPR016040: NAD(P)-binding domain	unknown [Glycine max]	Populus trichocarpa predicted protein, mRNA
7_Unigene_BMK.12756	23	69	4e-06	0.00023006	1.58496	1; Molecular Function: methyltransferase activity (GO:0008168);	Putative uncharacterized protein OS=Prunus persica (Peach) PE=4 SV=1		Putative uncharacterized protein OS=Prunus persica (Peach) PE=4 SV=1	1; IPR004159: Protein of unknown function DUF248, methyltransferase putative	hypothetical protein [Prunus persica]	Prunus persica clone pPn31C7 hypothetical proteins, and hypothetical transcription factor genes, complete cds
7_Unigene_BMK.12801	82	6	0	0	-3.77259
7_Unigene_BMK.12887	10	80	0	0	3	Demethylmenaquinone methyltransferase	METABOLISM	2; Biological Process: regulation of RNA metabolic process (GO:0051252);; Molecular Function: ribonuclease inhibitor activity (GO:0008428);	Regulator of ribonuclease activity A, putative; K02553 regulator of ribonuclease activity A	Regulator of ribonuclease-like protein 3 OS=Arabidopsis thaliana GN=At5g56260 PE=2 SV=1	Regulator of ribonuclease-like protein GN=MTR_2g010820 OS=Medicago truncatula (Barrel medic) PE=3 SV=1	2; IPR005493: Ribonuclease E inhibitor RraA/Dimethylmenaquinone methyltransferase; IPR010203: Ribonuclease E inhibitor RraA	Regulator of ribonuclease activity A, putative [Ricinus communis] >gi|223531324|gb|EEF33162.1| Regulator of ribonuclease activity A, putative [Ricinus communis]	Soybean clone JCVI-FLGm-9B4 unknown mRNA
7_Unigene_BMK.13132	13	59	0	0	2.1822	Na+-driven multidrug efflux pump	CELLULAR PROCESSES AND SIGNALING	5; Biological Process: transmembrane transport (GO:0055085);; Cellular Component: membrane (GO:0016020);; Molecular Function: antiporter activity (GO:0015297);; Molecular Function: drug transmembrane transporter activity (GO:0015238);; Biological Process: drug transmembrane transport (GO:0006855);	similar to MATE efflux protein-related	MATE efflux family protein 3, chloroplastic OS=Arabidopsis thaliana GN=DTX45 PE=2 SV=2	Putative uncharacterized protein GN=VIT_03s0038g03200 OS=Vitis vinifera (Grape) PE=4 SV=1	1; IPR002528: Multi antimicrobial extrusion protein	unnamed protein product [Vitis vinifera]	Ricinus communis DNA-damage-inducible protein f, putative, mRNA
7_Unigene_BMK.13202	6	49	0	0	3.02975	4; Biological Process: transport (GO:0006810);; Cellular Component: integral to membrane (GO:0016021);; Cellular Component: membrane (GO:0016020);; Molecular Function: transporter activity (GO:0005215);	hypothetical protein LOC100241727	Glucose-6-phosphate/phosphate translocator 2, chloroplastic OS=Arabidopsis thaliana GN=GPT2 PE=2 SV=2	Putative uncharacterized protein GN=VIT_10s0116g00760 OS=Vitis vinifera (Grape) PE=4 SV=1	3; IPR000620: Drug/metabolite transporter; IPR004696: Tpt phosphate/phosphoenolpyruvate translocator; IPR004853: Domain of unknown function DUF250	PREDICTED: hypothetical protein [Vitis vinifera] >gi|302144079|emb|CBI23184.3| unnamed protein product [Vitis vinifera]	PREDICTED: Vitis vinifera hypothetical protein LOC100241727 (LOC100241727), mRNA
7_Unigene_BMK.13203	67	178	0	0	1.40964	2; Biological Process: proteolysis (GO:0006508);; Molecular Function: aspartic-type endopeptidase activity (GO:0004190);	hypothetical protein	Aspartic proteinase nepenthesin-1 OS=Nepenthes gracilis GN=nep1 PE=1 SV=1	Predicted protein GN=POPTRDRAFT_576523 OS=Populus trichocarpa (Western balsam poplar) PE=4 SV=1	3; IPR001461: Peptidase A1; IPR009007: Peptidase aspartic, catalytic; IPR021109: Peptidase aspartic	predicted protein [Populus trichocarpa] >gi|222868023|gb|EEF05154.1| predicted protein [Populus trichocarpa]	Glycine max strain Williams 82 clone GM_WBb0116A09, complete sequence
7_Unigene_BMK.13271	3	26	3.2e-05	0.00152271	3.11548	Serine/threonine protein kinase	--	6; Biological Process: protein phosphorylation (GO:0006468);; Molecular Function: ATP binding (GO:0005524);; Molecular Function: protein kinase activity (GO:0004672);; Molecular Function: protein serine/threonine kinase activity (GO:0004674);; Molecular Function: protein tyrosine kinase activity (GO:0004713);; Molecular Function: transferase activity transferring phosphorus-containing groups (GO:…	ATP binding protein, putative (EC:2.7.11.30 2.7.11.25)	Wall-associated receptor kinase 5 OS=Arabidopsis thaliana GN=WAK5 PE=1 SV=1		8; IPR000595: Cyclic nucleotide-binding domain; IPR000719: Protein kinase, catalytic domain; IPR001245: Serine-threonine/tyrosine-protein kinase; IPR002290: Serine/threonine-protein kinase, catalytic domain; IPR011009: Protein kinase-like domain; IPR014710: RmlC-like jelly roll fold; IPR018490: Cyclic nucleotide-binding-like; IPR020635: Tyrosine-protein kinase, catalytic domain	protein kinase family protein [Musa balbisiana]	Selaginella moellendorffii hypothetical protein, mRNA
7_Unigene_BMK.13280	26	4	3.6e-05	0.00169408	-2.70044	2; Molecular Function: zinc ion binding (GO:0008270);; Cellular Component: intracellular (GO:0005622);	hypothetical protein LOC100245648	Zinc finger protein 4 OS=Arabidopsis thaliana GN=ZFP4 PE=2 SV=2	Putative uncharacterized protein GN=VIT_07s0129g00670 OS=Vitis vinifera (Grape) PE=4 SV=1	1; IPR007087: Zinc finger, C2H2	PREDICTED: hypothetical protein [Vitis vinifera]	Gossypium herbaceum clone NBRI_C_EYT27PB01BYO29 simple sequence repeat marker, mRNA sequence
7_Unigene_BMK.13290	129	62	0	0	-1.05703	3; Molecular Function: GTP binding (GO:0005525);; Molecular Function: GTP binding (GO:0005525);; Molecular Function: GTPase activity (GO:0003924);	dynamin, putative	Dynamin-related protein 1C OS=Arabidopsis thaliana GN=DRP1C PE=1 SV=2	Dynamin OS=Cucumis melo subsp. melo PE=3 SV=1	6; IPR000375: Dynamin central domain; IPR001401: Dynamin, GTPase domain; IPR003130: Dynamin GTPase effector; IPR019762: Dynamin, GTPase region, conserved site; IPR020850: GTPase effector domain, GED; IPR022812: Dynamin	dynamin [Cucumis melo subsp. melo]	Populus trichocarpa predicted protein, mRNA
7_Unigene_BMK.13320	4	34	2e-06	0.00012147	3.08746	Transposase and inactivated derivatives	INFORMATION STORAGE AND PROCESSING	3; Biological Process: RNA-dependent DNA replication (GO:0006278);; Molecular Function: RNA-directed DNA polymerase activity (GO:0003964);; Molecular Function: RNA binding (GO:0003723);	hypothetical protein LOC100244233	Retrovirus-related Pol polyprotein from transposon 17.6 OS=Drosophila melanogaster GN=pol PE=4 SV=1	Retrotransposon gag protein GN=19.t00014 OS=Asparagus officinalis (Garden asparagus) PE=4 SV=1	3; IPR000477: Reverse transcriptase; IPR005162: Retrotransposon gag protein; IPR021109: Peptidase aspartic	Retrotransposon gag protein [Asparagus officinalis]	Prunus cerasifera BAC insert containing Ma gene, resistant Ma1 allele, clone 76H19
7_Unigene_BMK.1339	14	150	0	0	3.42146	Carbonic anhydrase	METABOLISM	3; Biological Process: carbon utilization (GO:0015976);; Molecular Function: zinc ion binding (GO:0008270);; Molecular Function: carbonate dehydratase activity (GO:0004089);	hypothetical protein LOC100263931; K01673 carbonic anhydrase [EC:4.2.1.1]	Carbonic anhydrase 2, chloroplastic OS=Arabidopsis thaliana GN=CA2 PE=1 SV=2	Carbonic anhydrase (Fragment) OS=Prunus dulcis (Almond) PE=2 SV=1	2; IPR001765: Carbonic anhydrase; IPR015892: Carbonic anhydrase, prokaryotic-like, conserved site	putative carbonic anhydrase [Prunus dulcis]	Prunus dulcis clone Pdbcs-E45 putative carbonic anhydrase mRNA, partial cds
7_Unigene_BMK.13433	16	49	8.6e-05	0.00358242	1.61471	Serine/threonine protein kinase	--	8; Biological Process: protein phosphorylation (GO:0006468);; Molecular Function: ATP binding (GO:0005524);; Biological Process: cell wall macromolecule catabolic process (GO:0016998);; Molecular Function: ATP binding (GO:0005524);; Molecular Function: protein kinase activity (GO:0004672);; Molecular Function: protein serine/threonine kinase activity (GO:0004674);; Molecular Function: protein tyr…	hypothetical protein	Proline-rich receptor-like protein kinase PERK14 OS=Arabidopsis thaliana GN=PERK14 PE=2 SV=1	LysM type receptor kinase GN=LYS5 OS=Lotus japonicus PE=2 SV=1	9; IPR000719: Protein kinase, catalytic domain; IPR001245: Serine-threonine/tyrosine-protein kinase; IPR002290: Serine/threonine-protein kinase, catalytic domain; IPR002482: Peptidoglycan-binding Lysin subgroup; IPR008271: Serine/threonine-protein kinase, active site; IPR011009: Protein kinase-like domain; IPR017441: Protein kinase, ATP binding site; IPR018392: Peptidoglycan-binding lysin domain;…	LysM type receptor kinase [Lotus japonicus]	Populus trichocarpa predicted protein, mRNA
7_Unigene_BMK.1350	27	113	0	0	2.06529	Putative uncharacterized protein GN=VIT_12s0057g00090 OS=Vitis vinifera (Grape) PE=4 SV=1		Putative uncharacterized protein GN=VIT_12s0057g00090 OS=Vitis vinifera (Grape) PE=4 SV=1	1; IPR022251: Protein of unknown function wound-induced	PREDICTED: hypothetical protein [Vitis vinifera]	Oryza meyeriana isolate MESSH-197 mRNA sequence
7_Unigene_BMK.13654	15	45	0.000204	0.00781469	1.58496	Leucine-rich repeat (LRR) protein	POORLY CHARACTERIZED		hypothetical protein LOC100252301	Protein phosphatase 1 regulatory subunit pprA OS=Dictyostelium discoideum GN=pprA PE=3 SV=1	Putative uncharacterized protein GN=VIT_18s0001g05780 OS=Vitis vinifera (Grape) PE=4 SV=1		PREDICTED: hypothetical protein [Vitis vinifera]	Populus trichocarpa predicted protein, mRNA
7_Unigene_BMK.13728	24	75	1e-06	6.44589e-05	1.64386	2; Molecular Function: hydrolase activity acting on ester bonds (GO:0016788);; Biological Process: lipid metabolic process (GO:0006629);	hypothetical protein LOC100266479	GDSL esterase/lipase At1g09390 OS=Arabidopsis thaliana GN=At1g09390 PE=2 SV=1	Putative uncharacterized protein GN=VIT_14s0060g00680 OS=Vitis vinifera (Grape) PE=4 SV=1	1; IPR001087: Lipase, GDSL	unnamed protein product [Vitis vinifera]	Ricinus communis zinc finger protein, putative, mRNA
7_Unigene_BMK.13749	3	37	0	0	3.62449	Prunus cerasifera BAC insert containing Ma gene, resistant Ma1 allele, clone 76H19
7_Unigene_BMK.13800	159	50	0	0	-1.66903	Succinyl-CoA synthetase, beta subunit	METABOLISM	2; Molecular Function: ligase activity (GO:0016874);; Molecular Function: ATP binding (GO:0005524);	Predicted protein GN=POPTRDRAFT_827990 OS=Populus trichocarpa (Western balsam poplar) PE=4 SV=1	ATP-citrate synthase OS=Mus musculus GN=Acly PE=1 SV=1	Predicted protein GN=POPTRDRAFT_827990 OS=Populus trichocarpa (Western balsam poplar) PE=4 SV=1	3; IPR013650: ATP-grasp fold, succinyl-CoA synthetase-type; IPR013816: ATP-grasp fold, subdomain 2; IPR016102: Succinyl-CoA synthetase-like	predicted protein [Populus trichocarpa] >gi|222871479|gb|EEF08610.1| predicted protein [Populus trichocarpa]	Populus trichocarpa predicted protein, mRNA
7_Unigene_BMK.13810	1	44	0	0	5.45943	U88	Forkhead box protein P2 OS=Rattus norvegicus GN=Foxp2 PE=3 SV=1	Putative uncharacterized protein (Fragment) GN=VOLCADRAFT_118350 OS=Volvox carteri (Green alga) PE=4 SV=1		hypothetical protein LELG_04652 [Lodderomyces elongisporus NRRL YB-4239] >gi|146452216|gb|EDK46472.1| hypothetical protein LELG_04652 [Lodderomyces elongisporus NRRL YB-4239]	Macadamia integrifolia microsatellite MinuS0059 sequence
7_Unigene_BMK.13870	10	48	1e-06	6.44589e-05	2.26303	hypothetical protein LOC100265907	Thaumatin-like protein 1 OS=Pyrus pyrifolia GN=TL1 PE=1 SV=1	Putative uncharacterized protein GN=VIT_03s0038g02170 OS=Vitis vinifera (Grape) PE=4 SV=1	2; IPR001938: Thaumatin, pathogenesis-related; IPR017949: Thaumatin, conserved site	PREDICTED: hypothetical protein [Vitis vinifera] >gi|297744632|emb|CBI37894.3| unnamed protein product [Vitis vinifera]	Malus x domestica clone 14-2 thaumatin-like pathogenesis-related protein mRNA, partial cds
7_Unigene_BMK.13911	108	266	0	0	1.30039	Secreted and surface protein containing fasciclin-like repeats	CELLULAR PROCESSES AND SIGNALING		hypothetical protein	Fasciclin-like arabinogalactan protein 7 OS=Arabidopsis thaliana GN=FLA7 PE=1 SV=1	Putative uncharacterized protein GN=VIT_12s0059g00570 OS=Vitis vinifera (Grape) PE=4 SV=1	1; IPR000782: FAS1 domain	PREDICTED: hypothetical protein isoform 2 [Vitis vinifera] >gi|225446997|ref|XP_002266986.1| PREDICTED: hypothetical protein isoform 3 [Vitis vinifera] >gi|225446999|ref|XP_002266893.1| PREDICTED: hypothetical protein isoform 1 [Vitis vinifera] >gi|147823112|emb|CAN73020.1| hypothetical protein VITISV_004046 [Vitis vinifera]	Lotus japonicus genomic DNA, chromosome 2, clone: LjB13K21, BM1048, complete sequence
7_Unigene_BMK.1399	148	13	0	0	-3.50901	Alpha-expansin 4 precursor, putative	Expansin-A4 OS=Arabidopsis thaliana GN=EXPA4 PE=1 SV=1	Expansin OS=Pyrus communis GN=PcExp7 PE=2 SV=1		expansin [Pyrus communis]	Pyrus communis PcExp7 mRNA for expansin, complete cds
7_Unigene_BMK.14035	10	38	9.6e-05	0.00395057	1.926	Serine/threonine protein kinase	--	7; Biological Process: protein phosphorylation (GO:0006468);; Molecular Function: ATP binding (GO:0005524);; Molecular Function: protein binding (GO:0005515);; Molecular Function: protein kinase activity (GO:0004672);; Molecular Function: protein serine/threonine kinase activity (GO:0004674);; Molecular Function: protein tyrosine kinase activity (GO:0004713);; Molecular Function: transferase acti…	hypothetical protein	Probable inactive leucine-rich repeat receptor-like protein kinase At1g66830 OS=Arabidopsis thaliana GN=At1g66830 PE=1 SV=1	Predicted protein GN=POPTRDRAFT_566571 OS=Populus trichocarpa (Western balsam poplar) PE=4 SV=1	9; IPR000719: Protein kinase, catalytic domain; IPR001611: Leucine-rich repeat; IPR002290: Serine/threonine-protein kinase, catalytic domain; IPR003591: Leucine-rich repeat, typical subtype; IPR008271: Serine/threonine-protein kinase, active site; IPR011009: Protein kinase-like domain; IPR013210: Leucine-rich repeat-containing N-terminal, type 2; IPR017442: Serine/threonine-protein kinase-like do…	predicted protein [Populus trichocarpa] >gi|222864960|gb|EEF02091.1| predicted protein [Populus trichocarpa]	Populus trichocarpa predicted protein, mRNA
7_Unigene_BMK.1405	15	46	0.000139	0.00550462	1.61667	1; Molecular Function: hydrolase activity (GO:0016787);	endo-1,3-1,4-beta-d-glucanase, putative		Endo-1,3-1,4-beta-d-glucanase, putative GN=RCOM_0678170 OS=Ricinus communis (Castor bean) PE=4 SV=1	1; IPR002925: Dienelactone hydrolase	endo-1,3-1,4-beta-d-glucanase, putative [Ricinus communis] >gi|223543881|gb|EEF45407.1| endo-1,3-1,4-beta-d-glucanase, putative [Ricinus communis]
7_Unigene_BMK.1416	0	17	5.4e-05	0.00241306	14.0532
7_Unigene_BMK.14358	18	56	2.2e-05	0.00109116	1.63743	1; Molecular Function: binding (GO:0005488);	hypothetical protein	L-type lectin-domain containing receptor kinase VIII.2 OS=Arabidopsis thaliana GN=LECRK82 PE=2 SV=1	Predicted protein GN=POPTRDRAFT_576901 OS=Populus trichocarpa (Western balsam poplar) PE=4 SV=1	3; IPR001220: Legume lectin, beta chain; IPR008985: Concanavalin A-like lectin/glucanase; IPR013320: Concanavalin A-like lectin/glucanase, subgroup	predicted protein [Populus trichocarpa] >gi|222867578|gb|EEF04709.1| predicted protein [Populus trichocarpa]	TSA: Arachis duranensis DurSNP_c13404.Ardu mRNA sequence
7_Unigene_BMK.14433	7	34	4.4e-05	0.00201929	2.28011	hypothetical protein LOC100253609	Protein SSXT OS=Pongo abelii GN=SS18 PE=2 SV=2	Putative uncharacterized protein GN=VIT_14s0081g00200 OS=Vitis vinifera (Grape) PE=4 SV=1	1; IPR007726: SSXT	PREDICTED: hypothetical protein [Vitis vinifera]	Populus trichocarpa predicted protein, mRNA
7_Unigene_BMK.14444	13	67	0	0	2.36565	hypothetical protein LOC100265665	Transcription factor BPE OS=Arabidopsis thaliana GN=BPE PE=2 SV=1	Putative uncharacterized protein GN=VIT_01s0026g01140 OS=Vitis vinifera (Grape) PE=4 SV=1	1; IPR011598: Helix-loop-helix DNA-binding	PREDICTED: hypothetical protein [Vitis vinifera]	Ricinus communis DNA binding protein, putative, mRNA
7_Unigene_BMK.1446	0	14	0.000247	0.00915579	13.7731	2; Molecular Function: pectinesterase activity (GO:0030599);; Molecular Function: enzyme inhibitor activity (GO:0004857);	hypothetical protein	21 kDa protein OS=Daucus carota PE=2 SV=1	Predicted protein GN=POPTRDRAFT_570589 OS=Populus trichocarpa (Western balsam poplar) PE=4 SV=1	1; IPR006501: Pectinesterase inhibitor	predicted protein [Populus trichocarpa] >gi|222859553|gb|EEE97100.1| predicted protein [Populus trichocarpa]
7_Unigene_BMK.14502	10	82	0	0	3.03562	hypothetical protein LOC100256465	PERQ amino acid-rich with GYF domain-containing protein 2 OS=Mus musculus GN=Gigyf2 PE=1 SV=2	Putative uncharacterized protein GN=13.PETUNIA.7 OS=Petunia integrifolia subsp. inflata PE=4 SV=1		unknown [Petunia integrifolia subsp. inflata]
7_Unigene_BMK.1469	18	54	4.7e-05	0.00213392	1.58496	Acetyl-CoA carboxylase, carboxyltransferase component (subunits alpha and beta)	METABOLISM	10; Biological Process: fatty acid biosynthetic process (GO:0006633);; Biological Process: metabolic process (GO:0008152);; Molecular Function: ATP binding (GO:0005524);; Molecular Function: ligase activity (GO:0016874);; Molecular Function: metal ion binding (GO:0046872);; Molecular Function: ATP binding (GO:0005524);; Molecular Function: acetyl-CoA carboxylase activity (GO:0003989);; Molecular …	Homomeric Acetyl-CoA Carboxylase (Hom-ACCase) (EC:6.4.1.2); K11262 acetyl-CoA carboxylase / biotin carboxylase [EC:6.4.1.2 6.3.4.14]	Acetyl-CoA carboxylase 1 OS=Homo sapiens GN=ACACA PE=1 SV=2	Homomeric Acetyl-CoA Carboxylase (Hom-ACCase) GN=RCOM_1033990 OS=Ricinus communis (Castor bean) PE=4 SV=1	17; IPR000022: Carboxyl transferase; IPR000089: Biotin/lipoyl attachment; IPR001882: Biotin-binding site; IPR005479: Carbamoyl-phosphate synthetase, large subunit, ATP-binding; IPR005481: Carbamoyl-phosphate synthase, large subunit, N-terminal; IPR005482: Biotin carboxylase, C-terminal; IPR011053: Single hybrid motif; IPR011054: Rudiment single hybrid motif; IPR011761: ATP-grasp fold; IPR011762: …	Homomeric Acetyl-CoA Carboxylase (Hom-ACCase) [Ricinus communis] >gi|223546967|gb|EEF48464.1| Homomeric Acetyl-CoA Carboxylase (Hom-ACCase) [Ricinus communis]	Ricinus communis Homomeric Acetyl-CoA Carboxylase (Hom-ACCase), mRNA
7_Unigene_BMK.14764	125	47	0	0	-1.4112	Nucleoside-diphosphate-sugar epimerases	--		dtdp-glucose 4-6-dehydratase, putative (EC:4.1.1.35)	UDP-glucuronic acid decarboxylase 1 OS=Rattus norvegicus GN=Uxs1 PE=1 SV=1	DTDP-glucose 4-6-dehydratase OS=Cicer arietinum (Chickpea) PE=2 SV=1		dTDP-glucose 4-6-dehydratase [Cicer arietinum]	TSA: Arachis hypogaea CL1Contig4042.Arhy mRNA sequence
7_Unigene_BMK.1478	38	13	0.000264	0.0096769	-1.54749	hypothetical protein LOC100257409		Putative uncharacterized protein GN=VIT_02s0154g00220 OS=Vitis vinifera (Grape) PE=4 SV=1		predicted protein [Populus trichocarpa] >gi|222871148|gb|EEF08279.1| predicted protein [Populus trichocarpa]	Vitis vinifera contig VV78X032818.20, whole genome shotgun sequence
7_Unigene_BMK.14796	26	66	7.1e-05	0.00304464	1.34395	Acyl carrier protein	--	4; Biological Process: fatty acid biosynthetic process (GO:0006633);; Molecular Function: acyl carrier activity (GO:0000036);; Molecular Function: cofactor binding (GO:0048037);; Molecular Function: phosphopantetheine binding (GO:0031177);	hypothetical protein LOC100253968	Acyl carrier protein 1, chloroplastic OS=Casuarina glauca GN=ACP1 PE=2 SV=1	Acyl carrier protein GN=VIT_01s0244g00030 OS=Vitis vinifera (Grape) PE=3 SV=1	4; IPR003231: Acyl carrier protein (ACP); IPR006162: Phosphopantetheine attachment site; IPR006163: Phosphopantetheine-binding; IPR009081: Acyl carrier protein-like	PREDICTED: hypothetical protein [Vitis vinifera] >gi|296088168|emb|CBI35660.3| unnamed protein product [Vitis vinifera]	Ricinus communis acyl carrier protein, putative, mRNA
7_Unigene_BMK.14828	11	76	0	0	2.7885	Ribosomal protein L16/L10E	INFORMATION STORAGE AND PROCESSING	4; Biological Process: translation (GO:0006412);; Cellular Component: intracellular (GO:0005622);; Cellular Component: ribosome (GO:0005840);; Molecular Function: structural constituent of ribosome (GO:0003735);	hypothetical protein LOC100241995; K02866 large subunit ribosomal protein L10e	60S ribosomal protein L10 OS=Vitis riparia GN=RPL10 PE=2 SV=1	Putative uncharacterized protein OS=Glycine max (Soybean) PE=2 SV=1	3; IPR001197: Ribosomal protein L10e; IPR016180: Ribosomal protein L10e/L16; IPR018255: Ribosomal protein L10e, conserved site	unknown [Glycine max]	TSA: Cajanus cajan cultivar UPAS 120 contig20401.UPAS mRNA sequence
7_Unigene_BMK.14829	1	388	0	0	8.59991	RD22-like protein	Dehydration-responsive protein RD22 OS=Arabidopsis thaliana GN=RD22 PE=2 SV=1	Dehydration-responsive protein RD22 (Fragment) OS=Prunus persica (Peach) PE=2 SV=1	1; IPR004873: BURP	dehydration-responsive protein RD22 [Prunus persica]	Prunus persica dehydration-responsive protein RD22 mRNA, partial cds
7_Unigene_BMK.14966	6	38	3e-06	0.000176629	2.66297	7; Biological Process: signal transduction (GO:0007165);; Cellular Component: intracellular (GO:0005622);; Molecular Function: nucleoside-triphosphatase activity (GO:0017111);; Biological Process: defense response (GO:0006952);; Molecular Function: ADP binding (GO:0043531);; Molecular Function: nucleotide binding (GO:0000166);; Molecular Function: protein binding (GO:0005515);	hypothetical protein LOC100245933	TMV resistance protein N OS=Nicotiana glutinosa GN=N PE=1 SV=1	NBS-containing resistance-like protein GN=MTR_6g078420 OS=Medicago truncatula (Barrel medic) PE=4 SV=1	4; IPR000157: Toll/interleukin-1 receptor homology (TIR) domain; IPR000767: Disease resistance protein; IPR002182: NB-ARC; IPR003593: ATPase, AAA+ type, core	PREDICTED: hypothetical protein [Vitis vinifera]	Malus x domestica HD domain class transcription factor (HD17) mRNA, complete cds
7_Unigene_BMK.15091	22	58	0.000122	0.00493684	1.39855	Fatty acid desaturase	METABOLISM	1; Biological Process: lipid metabolic process (GO:0006629);	omega-3 fatty acid desaturase; K10257 omega-3 fatty acid desaturase (delta-15 desaturase) [EC:1.14.19.-]	Omega-3 fatty acid desaturase, chloroplastic OS=Ricinus communis GN=FAD7A-1 PE=2 SV=1	Chloroplast omega-3 desaturase OS=Prunus persica (Peach) PE=2 SV=2	1; IPR005804: Fatty acid desaturase, type 1	chloroplast omega-3 desaturase [Prunus persica]	Betula pendula clone fad8 omega-3 fatty acid desaturase mRNA, complete cds; nuclear gene for plastid product
7_Unigene_BMK.1520	50	12	1e-06	6.44589e-05	-2.05889	ABC-type multidrug transport system, permease component	CELLULAR PROCESSES AND SIGNALING	1; Cellular Component: membrane (GO:0016020);	hypothetical protein LOC100264776	Pleiotropic drug resistance protein 2 OS=Nicotiana plumbaginifolia GN=PDR2 PE=2 SV=1	Putative uncharacterized protein GN=VIT_08s0007g03710 OS=Vitis vinifera (Grape) PE=4 SV=1	1; IPR013525: ABC-2 type transporter	unnamed protein product [Vitis vinifera]	Vitis vinifera contig VV78X110417.4, whole genome shotgun sequence
7_Unigene_BMK.15236	148	919	0	0	2.63447	RSI-1 protein precursor, putative	Protein RSI-1 OS=Solanum lycopersicum GN=RSI-1 PE=2 SV=1		1; IPR003854: Gibberellin regulated protein	gibberellic acid-stimulated protein 1 [Glycine soja]	TSA: Cajanus cajan cultivar UPAS 120 contig12307.UPAS mRNA sequence
7_Unigene_BMK.15439	84	196	0	0	1.22239	GDP-D-mannose dehydratase	CELLULAR PROCESSES AND SIGNALING	7; Biological Process: GDP-mannose metabolic process (GO:0019673);; Biological Process: cellular metabolic process (GO:0044237);; Molecular Function: GDP-mannose 4 6-dehydratase activity (GO:0008446);; Molecular Function: coenzyme binding (GO:0050662);; Cellular Component: intracellular (GO:0005622);; Molecular Function: catalytic activity (GO:0003824);; Molecular Function: nucleotide binding (GO…	hypothetical protein LOC100264358; K01711 GDPmannose 4,6-dehydratase [EC:4.2.1.47]	GDP-mannose 4,6 dehydratase 1 OS=Arabidopsis thaliana GN=GMD1 PE=2 SV=1	GDP-mannose 4,6-dehydratase GN=GMD OS=Nicotiana benthamiana PE=2 SV=2	3; IPR001509: NAD-dependent epimerase/dehydratase; IPR006368: GDP-mannose 4,6-dehydratase; IPR016040: NAD(P)-binding domain	GDP-mannose 4,6-dehydratase [Nicotiana benthamiana]	Brassica rapa subsp. pekinensis clone KBrS001M03, complete sequence
7_Unigene_BMK.1544	38	114	0	0	1.58496	Cytochrome P450	METABOLISM	6; Biological Process: oxidation-reduction process (GO:0055114);; Molecular Function: electron carrier activity (GO:0009055);; Molecular Function: heme binding (GO:0020037);; Molecular Function: oxidoreductase activity acting on paired donors with incorporation or reduction of molecular oxygen (GO:0016705);; Molecular Function: iron ion binding (GO:0005506);; Molecular Function: oxidoreductase ac…	hypothetical protein LOC100259359	Cytochrome P450 71A1 OS=Persea americana GN=CYP71A1 PE=1 SV=2	Cytochrome P450 OS=Pyrus communis (Pear) PE=2 SV=1	3; IPR001128: Cytochrome P450; IPR002401: Cytochrome P450, E-class, group I; IPR017972: Cytochrome P450, conserved site	cytochrome P450 [Pyrus communis]	Pyrus communis cytochrome P450 mRNA, complete cds
7_Unigene_BMK.15571	2	69	0	0	5.10852	hypothetical protein	Non-specific lipid-transfer protein 3 OS=Prunus dulcis PE=2 SV=1	Non-specific lipid-transfer protein (Precursor) OS=Prunus dulcis x Prunus persica PE=3 SV=1		RecName: Full=Non-specific lipid-transfer protein 3; Short=LTP 3; Flags: Precursor >gi|1321915|emb|CAA65477.1| lipid transfer protein [Prunus dulcis] >gi|190613925|gb|ACE80966.1| putative allergen Pru du 3.02 [Prunus dulcis x Prunus persica] >gi|190613927|gb|ACE80967.1| putative allergen Pru p 3.02 [Prunus dulcis x Prunus persica]	Prunus dulcis x Prunus persica putative allergen Pru p 3.02 (Pru p 3.02) gene, Pru p 3.02-peach allele, complete cds
7_Unigene_BMK.15674	50	9	0	0	-2.47393	PR10.5; pathogenesis-related protein 10.5	Major allergen Mal d 1 OS=Malus domestica PE=1 SV=3	Putative Mal d 1.07 isoallergen OS=Malus domestica (Apple) PE=2 SV=1		Mal d 1-like [Malus x domestica] >gi|313184309|emb|CBL94174.1| putative Mal d 1.07 isoallergen [Malus x domestica]	Malus x domestica clone 231103C6 Mal d 1.03B02 (Mal d 1.03B) gene, Mal d 1.03B02 allele, complete cds
7_Unigene_BMK.15725	8	43	2e-06	0.00012147	2.42626	2; Biological Process: sexual reproduction (GO:0019953);; Cellular Component: extracellular region (GO:0005576);	Beta-expansin 3 precursor, putative	Expansin-B3 OS=Arabidopsis thaliana GN=EXPB3 PE=2 SV=2	Putative uncharacterized protein GN=VIT_12s0059g00190 OS=Vitis vinifera (Grape) PE=3 SV=1	6; IPR005795: Major pollen allergen Lol pI; IPR007112: Expansin/pollen allergen, DPBB domain; IPR007117: Pollen allergen/expansin, C-terminal; IPR007118: Expansin/Lol pI; IPR009009: Barwin-related endoglucanase; IPR014733: Barwin-like endoglucanase	unnamed protein product [Vitis vinifera]	Zea mays beta-expansin 3 (LOC100284390), mRNA >gi|195641549|gb|EU968125.1| Zea mays clone 314810 beta-expansin 3 precursor, mRNA, complete cds
7_Unigene_BMK.15744	16	57	4e-06	0.00023006	1.83289	Beta-glucanase/Beta-glucan synthetase	METABOLISM	6; Biological Process: carbohydrate metabolic process (GO:0005975);; Biological Process: cellular glucan metabolic process (GO:0006073);; Cellular Component: apoplast (GO:0048046);; Molecular Function: xyloglucan:xyloglucosyl transferase activity (GO:0016762);; Cellular Component: cell wall (GO:0005618);; Molecular Function: hydrolase activity hydrolyzing O-glycosyl compounds (GO:0004553);	Xyloglucan endotransglucosylase/hydrolase protein A precursor, putative (EC:2.4.1.207); K08235 xyloglucan:xyloglucosyl transferase [EC:2.4.1.207]	Probable xyloglucan endotransglucosylase/hydrolase protein 8 OS=Arabidopsis thaliana GN=XTH8 PE=2 SV=1	Xyloglucan endotransglucosylase/hydrolase 3 OS=Malus domestica (Apple) PE=2 SV=1	7; IPR000757: Glycoside hydrolase, family 16; IPR008263: Glycoside hydrolase, family 16, active site; IPR008264: Beta-glucanase; IPR008985: Concanavalin A-like lectin/glucanase; IPR010713: Xyloglucan endo-transglycosylase, C-terminal; IPR013320: Concanavalin A-like lectin/glucanase, subgroup; IPR016455: Xyloglucan endotransglucosylase/hydrolase	xyloglucan endotransglucosylase/hydrolase 3 [Malus x domestica]	Malus x domestica xyloglucan endotransglucosylase/hydrolase 3 mRNA, complete cds
7_Unigene_BMK.1607	0	17	5.4e-05	0.00241306	14.0532	Myb superfamily proteins, including transcription factors and mRNA splicing factors	--	3; Biological Process: regulation of transcription DNA-dependent (GO:0006355);; Molecular Function: DNA binding (GO:0003677);; Molecular Function: protein binding (GO:0005515);	r2r3-myb transcription factor, putative; K09422 myb proto-oncogene protein, plant	Transcription factor MYB114 OS=Arabidopsis thaliana GN=MYB114 PE=1 SV=1	R2R3 MYB transcription factor GN=MYB10 OS=Rosa hybrid cultivar PE=4 SV=1	6; IPR001005: SANT domain, DNA binding; IPR009057: Homeodomain-like; IPR012287: Homeodomain-related; IPR014778: Myb, DNA-binding; IPR015495: Myb transcription factor; IPR017930: Transcription regulator HTH, Myb-type, DNA-binding	R2R3 MYB transcription factor [Rosa hybrid cultivar]	Rosa hybrid cultivar R2R3 MYB transcription factor (MYB10) gene, complete cds
7_Unigene_BMK.16078	142	49	0	0	-1.53504	Lotus japonicus cDNA, clone: LjFL1-062-BB01, HTC
7_Unigene_BMK.16150	11	42	4e-05	0.00184987	1.93289	4; Biological Process: carbohydrate metabolic process (GO:0005975);; Molecular Function: cation binding (GO:0043169);; Molecular Function: catalytic activity (GO:0003824);; Molecular Function: hydrolase activity hydrolyzing O-glycosyl compounds (GO:0004553);	hypothetical protein	Probable glucan endo-1,3-beta-glucosidase A6 OS=Arabidopsis thaliana GN=A6 PE=2 SV=1	Predicted protein GN=POPTRDRAFT_586388 OS=Populus trichocarpa (Western balsam poplar) PE=3 SV=1	4; IPR000490: Glycoside hydrolase, family 17; IPR012946: X8; IPR013781: Glycoside hydrolase, subgroup, catalytic domain; IPR017853: Glycoside hydrolase, superfamily	predicted protein [Populus trichocarpa] >gi|222874963|gb|EEF12094.1| predicted protein [Populus trichocarpa]	Vitis vinifera contig VV78X126241.5, whole genome shotgun sequence
7_Unigene_BMK.16264	416	909	0	0	1.1277	2; Biological Process: plant-type cell wall organization (GO:0009664);; Cellular Component: extracellular region (GO:0005576);	hypothetical protein LOC100244103	Expansin-A15 OS=Arabidopsis thaliana GN=EXPA15 PE=2 SV=2	Expansin 3 GN=EXP03 OS=Malus domestica (Apple) PE=2 SV=1	6; IPR002963: Expansin; IPR007112: Expansin/pollen allergen, DPBB domain; IPR007117: Pollen allergen/expansin, C-terminal; IPR007118: Expansin/Lol pI; IPR009009: Barwin-related endoglucanase; IPR014733: Barwin-like endoglucanase	expansin 3 [Malus x domestica]	Malus x domestica expansin 3 (EXP03) mRNA, complete cds
7_Unigene_BMK.16476	14	48	3.2e-05	0.00152271	1.77761	Serine/threonine protein kinase	--	8; Biological Process: protein phosphorylation (GO:0006468);; Molecular Function: ATP binding (GO:0005524);; Molecular Function: ATP binding (GO:0005524);; Molecular Function: protein binding (GO:0005515);; Molecular Function: protein kinase activity (GO:0004672);; Molecular Function: protein serine/threonine kinase activity (GO:0004674);; Molecular Function: protein tyrosine kinase activity (GO:…	hypothetical protein LOC100265723	Probable receptor protein kinase TMK1 OS=Arabidopsis thaliana GN=TMK1 PE=1 SV=1	Putative uncharacterized protein GN=VIT_04s0043g00160 OS=Vitis vinifera (Grape) PE=3 SV=1	11; IPR000719: Protein kinase, catalytic domain; IPR001611: Leucine-rich repeat; IPR002290: Serine/threonine-protein kinase, catalytic domain; IPR003591: Leucine-rich repeat, typical subtype; IPR008271: Serine/threonine-protein kinase, active site; IPR011009: Protein kinase-like domain; IPR013210: Leucine-rich repeat-containing N-terminal, type 2; IPR013320: Concanavalin A-like lectin/glucanase, …	predicted protein [Populus trichocarpa] >gi|222848187|gb|EEE85734.1| predicted protein [Populus trichocarpa]	Populus trichocarpa predicted protein, mRNA
7_Unigene_BMK.16556	52	338	0	0	2.70044	Isopenicillin N synthase and related dioxygenases	POORLY CHARACTERIZED	3; Biological Process: oxidation-reduction process (GO:0055114);; Molecular Function: oxidoreductase activity acting on paired donors with incorporation or reduction of molecular oxygen 2-oxoglutarate as one donor and incorporation of one atom each of oxygen into both donors (GO:0016706);; Molecular Function: oxidoreductase activity (GO:0016491);	hypothetical protein LOC100267819	Flavonol synthase/flavanone 3-hydroxylase OS=Citrus unshiu GN=FLS PE=1 SV=1	Flavonol synthase GN=FLS5 OS=Vitis vinifera (Grape) PE=3 SV=1	1; IPR005123: Oxoglutarate/iron-dependent oxygenase	flavonol synthase [Vitis vinifera]	PREDICTED: Vitis vinifera hypothetical protein LOC100267819 (LOC100267819), mRNA
7_Unigene_BMK.16604	21	59	4.8e-05	0.00217448	1.49033	4; Biological Process: carbohydrate metabolic process (GO:0005975);; Molecular Function: cation binding (GO:0043169);; Molecular Function: catalytic activity (GO:0003824);; Molecular Function: hydrolase activity hydrolyzing O-glycosyl compounds (GO:0004553);	Glucan endo-1,3-beta-glucosidase precursor, putative (EC:3.2.1.39)	Glucan endo-1,3-beta-glucosidase 1 OS=Arabidopsis thaliana GN=At1g11820 PE=1 SV=2	Glucan endo-1,3-beta-glucosidase, putative GN=RCOM_0904160 OS=Ricinus communis (Castor bean) PE=3 SV=1	4; IPR000490: Glycoside hydrolase, family 17; IPR012946: X8; IPR013781: Glycoside hydrolase, subgroup, catalytic domain; IPR017853: Glycoside hydrolase, superfamily	Glucan endo-1,3-beta-glucosidase precursor, putative [Ricinus communis] >gi|223542313|gb|EEF43855.1| Glucan endo-1,3-beta-glucosidase precursor, putative [Ricinus communis]	Populus trichocarpa predicted protein, mRNA
7_Unigene_BMK.16771	20	78	0	0	1.96347	Actin and related proteins	CELLULAR PROCESSES AND SIGNALING		hypothetical protein LOC100253833	Actin OS=Gossypium hirsutum PE=3 SV=1	Actin (Fragment) GN=Act1 OS=Cucumis sativus (Cucumber) PE=3 SV=1	1; IPR004000: Actin-like	actin 2 [Papaver somniferum]	Pyrus communis actin mRNA, partial cds
7_Unigene_BMK.16779	15	68	0	0	2.18057	Actin and related proteins	CELLULAR PROCESSES AND SIGNALING		ACT7; actin 7	Actin-3 OS=Pisum sativum PE=2 SV=1	Actin GN=PEAc9 OS=Pisum sativum (Garden pea) PE=2 SV=1		unknown [Medicago truncatula]	Populus trichocarpa actin 3 (ACT3), mRNA
7_Unigene_BMK.16954	24	96	0	0	2	hypothetical protein	Histidine-containing phosphotransfer protein 1 OS=Arabidopsis thaliana GN=AHP1 PE=1 SV=1	Predicted protein GN=POPTRDRAFT_549491 OS=Populus trichocarpa (Western balsam poplar) PE=4 SV=1		predicted protein [Populus trichocarpa] >gi|222845777|gb|EEE83324.1| predicted protein [Populus trichocarpa]	Ricinus communis Histidine-containing phosphotransfer protein, putative, mRNA
7_Unigene_BMK.16963	0	17	5.4e-05	0.00241306	14.0532
7_Unigene_BMK.1705	48	130	0	0	1.43741	Dehydrogenases with different specificities (related to short-chain alcohol dehydrogenases)	--	4; Molecular Function: oxidoreductase activity (GO:0016491);; Biological Process: metabolic process (GO:0008152);; Molecular Function: nucleotide binding (GO:0000166);; Molecular Function: oxidoreductase activity (GO:0016491);	Predicted protein GN=POPTRDRAFT_742669 OS=Populus trichocarpa (Western balsam poplar) PE=3 SV=1	(+)-neomenthol dehydrogenase OS=Arabidopsis thaliana GN=SDR1 PE=1 SV=1	Predicted protein GN=POPTRDRAFT_742669 OS=Populus trichocarpa (Western balsam poplar) PE=3 SV=1	4; IPR002198: Short-chain dehydrogenase/reductase SDR; IPR002347: Glucose/ribitol dehydrogenase; IPR016040: NAD(P)-binding domain; IPR020904: Short-chain dehydrogenase/reductase, conserved site	predicted protein [Populus trichocarpa] >gi|222839055|gb|EEE77406.1| predicted protein [Populus trichocarpa]	Ricinus communis carbonyl reductase, putative, mRNA
7_Unigene_BMK.17102	49	2	0	0	-4.61471	hypothetical protein LOC100260909		Putative uncharacterized protein OS=Glycine max (Soybean) PE=4 SV=1		unknown [Glycine max]
7_Unigene_BMK.17107	19	60	9e-06	0.00048202	1.65896	Glycerol-3-phosphate dehydrogenase	METABOLISM	13; Biological Process: glycerol-3-phosphate catabolic process (GO:0046168);; Biological Process: glycerol-3-phosphate metabolic process (GO:0006072);; Biological Process: oxidation-reduction process (GO:0055114);; Cellular Component: glycerol-3-phosphate dehydrogenase complex (GO:0009331);; Molecular Function: NAD binding (GO:0051287);; Molecular Function: coenzyme binding (GO:0050662);; Molecul…	glycerol-3-phosphate dehydrogenase, putative (EC:1.1.1.94)	Glycerol-3-phosphate dehydrogenase [NAD(P)+] OS=Corynebacterium jeikeium (strain K411) GN=gpsA PE=3 SV=1	Glycerol-3-phosphate dehydrogenase, putative GN=RCOM_1454000 OS=Ricinus communis (Castor bean) PE=3 SV=1	6; IPR006109: Glycerol-3-phosphate dehydrogenase, NAD-dependent, C-terminal; IPR006168: Glycerol-3-phosphate dehydrogenase, NAD-dependent; IPR008927: 6-phosphogluconate dehydrogenase, C-terminal-like; IPR011128: Glycerol-3-phosphate dehydrogenase, NAD-dependent, N-terminal; IPR013328: Dehydrogenase, multihelical; IPR016040: NAD(P)-binding domain	glycerol-3-phosphate dehydrogenase, putative [Ricinus communis] >gi|223548130|gb|EEF49622.1| glycerol-3-phosphate dehydrogenase, putative [Ricinus communis]	PREDICTED: Vitis vinifera hypothetical protein LOC100241426 (LOC100241426), mRNA
7_Unigene_BMK.17241	269	58	0	0	-2.21348	Malus hupehensis tubulin mRNA, partial cds
7_Unigene_BMK.17577	33	216	0	0	2.71049	Histidine ammonia-lyase	METABOLISM	6; Biological Process: L-phenylalanine catabolic process (GO:0006559);; Molecular Function: ammonia-lyase activity (GO:0016841);; Biological Process: biosynthetic process (GO:0009058);; Cellular Component: cytoplasm (GO:0005737);; Molecular Function: ammonia-lyase activity (GO:0016841);; Molecular Function: catalytic activity (GO:0003824);	Phenylalanine ammonia-lyase OS=Pyrus communis (Pear) PE=2 SV=2	Phenylalanine ammonia-lyase 1 OS=Prunus avium GN=PAL1 PE=2 SV=1	Phenylalanine ammonia-lyase OS=Pyrus communis (Pear) PE=2 SV=2	6; IPR001106: Phenylalanine/histidine ammonia-lyase; IPR005922: Phenylalanine ammonia-lyase; IPR008948: L-Aspartase-like; IPR022313: Phenylalanine/histidine ammonia-lyases, active site; IPR023144: Phenylalanine ammonia-lyase, shielding domain; IPR024083: L-Aspartase-like, N-terminal	phenylalanine ammonia lyase [Pyrus communis]	Pyrus x bretschneideri phenylalanine ammonia-lyase 1 precursor, mRNA, complete cds
7_Unigene_BMK.17735	10	43	1.2e-05	0.000623376	2.10434
7_Unigene_BMK.17856	18	50	0.000206	0.00787946	1.47393	2; Molecular Function: isomerase activity (GO:0016853);; Cellular Component: chloroplast (GO:0009507);	allene-oxide cyclase family protein (EC:5.3.99.6)	Allene oxide cyclase 4, chloroplastic OS=Arabidopsis thaliana GN=AOC4 PE=2 SV=1	Putative uncharacterized protein OS=Populus trichocarpa x Populus deltoides PE=2 SV=1	1; IPR009410: Allene oxide cyclase	unknown [Populus trichocarpa x Populus deltoides]	PREDICTED: Vitis vinifera hypothetical protein LOC100257779 (LOC100257779), mRNA
7_Unigene_BMK.1803	37	12	0.000202	0.00775847	-1.62449	FOG: TPR repeat	POORLY CHARACTERIZED	2; Molecular Function: binding (GO:0005488);; Molecular Function: protein binding (GO:0005515);	Kinesin light chain-like protein OS=Phaseolus vulgaris (Kidney bean) PE=4 SV=1	Nephrocystin-3 OS=Homo sapiens GN=NPHP3 PE=1 SV=1	Kinesin light chain-like protein OS=Phaseolus vulgaris (Kidney bean) PE=4 SV=1	3; IPR011990: Tetratricopeptide-like helical; IPR013026: Tetratricopeptide repeat-containing; IPR019734: Tetratricopeptide repeat	kinesin light chain-like protein [Phaseolus vulgaris]	TSA: Cajanus cajan cultivar Asha contig26521.Asha mRNA sequence
7_Unigene_BMK.18093	75	4	0	0	-4.22882	hypothetical protein LOC100243163		Putative uncharacterized protein GN=VIT_06s0061g00560 OS=Vitis vinifera (Grape) PE=4 SV=1		PREDICTED: hypothetical protein [Vitis vinifera] >gi|297734915|emb|CBI17149.3| unnamed protein product [Vitis vinifera]
7_Unigene_BMK.18122	10	38	9.6e-05	0.00395057	1.926	2; Biological Process: response to water (GO:0009415);; Biological Process: response to stress (GO:0006950);	hypothetical protein	Cold-shock protein CS120 OS=Triticum aestivum GN=CS120 PE=2 SV=2	Dehydrin OS=Malus domestica (Apple) PE=2 SV=1	1; IPR000167: Dehydrin	dehydrin [Malus x domestica]	Malus x domestica dehydrin mRNA, complete cds
7_Unigene_BMK.18204	16	60	1e-06	6.44589e-05	1.90689	hypothetical protein	Unknown protein 1 OS=Helianthus annuus PE=1 SV=1	Predicted protein GN=POPTRDRAFT_577234 OS=Populus trichocarpa (Western balsam poplar) PE=4 SV=1		predicted protein [Populus trichocarpa] >gi|222867734|gb|EEF04865.1| predicted protein [Populus trichocarpa]
7_Unigene_BMK.18295	9	46	1e-06	6.44589e-05	2.35364	2; Molecular Function: chaperone binding (GO:0051087);; Molecular Function: protein binding (GO:0005515);	hypothetical protein	Uncharacterized protein DDB_G0271670 OS=Dictyostelium discoideum GN=DDB_G0271670 PE=4 SV=1	Predicted protein GN=POPTRDRAFT_755354 OS=Populus trichocarpa (Western balsam poplar) PE=4 SV=1	2; IPR000048: IQ motif, EF-hand binding site; IPR003103: BAG domain	predicted protein [Populus trichocarpa] >gi|222843113|gb|EEE80660.1| predicted protein [Populus trichocarpa]	Populus trichocarpa predicted protein, mRNA
7_Unigene_BMK.185	0	14	0.000247	0.00915579	13.7731	hypothetical protein LOC100257276				PREDICTED: hypothetical protein [Vitis vinifera] >gi|297739948|emb|CBI30130.3| unnamed protein product [Vitis vinifera]	Arabidopsis lyrata subsp. lyrata ARF-GAP domain 5 (AGD5), mRNA
7_Unigene_BMK.18615	13	45	5.2e-05	0.00233803	1.79141	hypothetical protein		Putative uncharacterized protein GN=RCOM_0934860 OS=Ricinus communis (Castor bean) PE=4 SV=1		hypothetical protein RCOM_0934860 [Ricinus communis] >gi|223541674|gb|EEF43222.1| hypothetical protein RCOM_0934860 [Ricinus communis]	Ricinus communis hypothetical protein, mRNA
7_Unigene_BMK.18657	7	30	0.000255	0.0093875	2.09954	1; Cellular Component: membrane (GO:0016020);	Putative uncharacterized protein GN=VIT_18s0122g01400 OS=Vitis vinifera (Grape) PE=4 SV=1	Xyloglucan galactosyltransferase KATAMARI1 OS=Arabidopsis thaliana GN=KAM1 PE=1 SV=1	Putative uncharacterized protein GN=VIT_18s0122g01400 OS=Vitis vinifera (Grape) PE=4 SV=1	1; IPR004263: Exostosin-like	PREDICTED: hypothetical protein [Vitis vinifera]	Populus trichocarpa predicted protein, mRNA
7_Unigene_BMK.18686	13	41	0.000252	0.00930393	1.65711	similar to leucine-rich repeat family protein	Uncharacterized proline-rich protein (Fragment) OS=Owenia fusiformis PE=4 SV=1	Putative uncharacterized protein GN=VIT_03s0063g00010 OS=Vitis vinifera (Grape) PE=4 SV=1		unnamed protein product [Vitis vinifera]	Vitis vinifera contig VV78X007904.2, whole genome shotgun sequence
7_Unigene_BMK.18706	11	57	0	0	2.37346	Protein involved in membrane traffic	CELLULAR PROCESSES AND SIGNALING		Protein HVA22, putative	HVA22-like protein c OS=Arabidopsis thaliana GN=HVA22C PE=2 SV=1	Protein HVA22, putative GN=RCOM_0835800 OS=Ricinus communis (Castor bean) PE=4 SV=1	1; IPR004345: TB2/DP1/HVA22-related protein	Protein HVA22, putative [Ricinus communis] >gi|223538289|gb|EEF39896.1| Protein HVA22, putative [Ricinus communis]	Ricinus communis Protein HVA22, putative, mRNA
7_Unigene_BMK.18764	1605	70	0	0	-4.51907	Predicted O-methyltransferase	POORLY CHARACTERIZED	1; Molecular Function: O-methyltransferase activity (GO:0008171);	Caffeoyl-CoA O-methyltransferase GN=CCoAOMT OS=Betula luminifera PE=2 SV=1	Caffeoyl-CoA O-methyltransferase OS=Populus tremuloides PE=2 SV=1	Caffeoyl-CoA O-methyltransferase GN=CCoAOMT OS=Betula luminifera PE=2 SV=1	1; IPR002935: O-methyltransferase, family 3	caffeoyl-CoA O-methyltransferase [Betula luminifera]	Betula luminifera caffeoyl-CoA O-methyltransferase (CCoAOMT) mRNA, complete cds
7_Unigene_BMK.18805	13	198	0	0	3.92892	hypothetical protein	Glycine-rich cell wall structural protein OS=Arabidopsis thaliana GN=At3g17050 PE=2 SV=2	Putative uncharacterized protein GN=MTR_4g122180 OS=Medicago truncatula (Barrel medic) PE=4 SV=1		predicted protein [Populus trichocarpa] >gi|222863991|gb|EEF01122.1| predicted protein [Populus trichocarpa]	glycine-rich protein {clone atGRP-1} [Arabidopsis thaliana, C24, mRNA Partial, 740 nt]
7_Unigene_BMK.18853	27	68	6.2e-05	0.00271114	1.33258	Isopenicillin N synthase and related dioxygenases	POORLY CHARACTERIZED	3; Biological Process: oxidation-reduction process (GO:0055114);; Molecular Function: oxidoreductase activity acting on paired donors with incorporation or reduction of molecular oxygen 2-oxoglutarate as one donor and incorporation of one atom each of oxygen into both donors (GO:0016706);; Molecular Function: oxidoreductase activity (GO:0016491);	ACO7; 1-aminocyclopropane-1-carboxylate (EC:1.14.11.9); K05933 aminocyclopropanecarboxylate oxidase [EC:1.14.17.4]	1-aminocyclopropane-1-carboxylate oxidase 1 OS=Malus domestica PE=1 SV=1	ACC oxidase GN=ACO OS=Pyrus pyrifolia (Chinese pear) PE=2 SV=1	1; IPR005123: Oxoglutarate/iron-dependent oxygenase	ACC oxidase [Pyrus pyrifolia] >gi|133753345|gb|ABO38176.1| ACC oxidase [Pyrus pyrifolia] >gi|183397206|gb|ABY51681.2| 1-aminocyclopropane-1-carboxylate oxidase [Pyrus x bretschneideri] >gi|211908030|gb|ACJ12491.1| 1-aminocyclopropane-1-carboxylate [Pyrus x bretschneideri]	Pyrus pyrifolia mRNA for ACC oxidase, complete cds
7_Unigene_BMK.19136	0	42	0	0	15.3581
7_Unigene_BMK.19150	63	4	0	0	-3.97728	2; Biological Process: regulation of transcription DNA-dependent (GO:0006355);; Molecular Function: DNA binding (GO:0003677);	hypothetical protein LOC100244394	NAC domain-containing protein 43 OS=Arabidopsis thaliana GN=NAC043 PE=2 SV=2	NAC domain class transcription factor GN=NAC12 OS=Malus domestica (Apple) PE=2 SV=1	1; IPR003441: No apical meristem (NAM) protein	NAC domain class transcription factor [Malus x domestica]	Malus x domestica NAC domain class transcription factor (NAC12) mRNA, complete cds
7_Unigene_BMK.19327	458	1195	0	0	1.38359	hypothetical protein LOC100252479		Putative uncharacterized protein GN=VIT_04s0008g05010 OS=Vitis vinifera (Grape) PE=4 SV=1	2; IPR006946: Protein of unknown function DUF642; IPR008979: Galactose-binding domain-like	PREDICTED: hypothetical protein [Vitis vinifera]	Prunus dulcis clone Pdbcs-E10 unknown protein mRNA, partial cds
7_Unigene_BMK.19417	110	55	5e-06	0.000281696	-1	hypothetical protein		Putative uncharacterized protein GN=RCOM_0707330 OS=Ricinus communis (Castor bean) PE=4 SV=1		conserved hypothetical protein [Ricinus communis] >gi|223544625|gb|EEF46141.1| conserved hypothetical protein [Ricinus communis]	Vitis vinifera contig VV78X278815.6, whole genome shotgun sequence
7_Unigene_BMK.19429	99	234	0	0	1.24101	SAM-dependent methyltransferases	--	3; Molecular Function: methyltransferase activity (GO:0008168);; Biological Process: metabolic process (GO:0008152);; Biological Process: steroid biosynthetic process (GO:0006694);	s-adenosyl-l-methionine:delta24-sterol-C-methyltransferase, putative (EC:2.1.1.143); K08242 24-methylenesterol C-methyltransferase [EC:2.1.1.143]	24-methylenesterol C-methyltransferase 2 OS=Arabidopsis thaliana GN=SMT2 PE=1 SV=2	S-adenosyl-l-methionine:delta24-sterol-C- methyltransferase, putative GN=RCOM_1599550 OS=Ricinus communis (Castor bean) PE=4 SV=1	2; IPR013216: Methyltransferase type 11; IPR013705: Sterol methyltransferase C-terminal	s-adenosyl-l-methionine:delta24-sterol-C- methyltransferase, putative [Ricinus communis] >gi|223551301|gb|EEF52787.1| s-adenosyl-l-methionine:delta24-sterol-C- methyltransferase, putative [Ricinus communis]	Glycine max sterol 24-C methyltransferase 2-1 (SMT2-1) mRNA, complete cds
7_Unigene_BMK.1944	53	194	0	0	1.87199	Endoglucanase	METABOLISM		hypothetical protein	Basic proline-rich protein OS=Sus scrofa PE=1 SV=2	Pherophorin-dz1 protein (Precursor) OS=Volvox carteri f. nagariensis PE=2 SV=1		pherophorin-dz1 protein [Volvox carteri f. nagariensis]
7_Unigene_BMK.1953	72	6	0	0	-3.58496
7_Unigene_BMK.19535	15	57	2e-06	0.00012147	1.926	Serine/threonine protein kinase	--	4; Biological Process: protein phosphorylation (GO:0006468);; Molecular Function: ATP binding (GO:0005524);; Molecular Function: protein kinase activity (GO:0004672);; Molecular Function: transferase activity transferring phosphorus-containing groups (GO:0016772);	hypothetical protein	Receptor-like protein kinase THESEUS 1 OS=Arabidopsis thaliana GN=THE1 PE=1 SV=1	Predicted protein GN=POPTRDRAFT_568958 OS=Populus trichocarpa (Western balsam poplar) PE=3 SV=1	3; IPR000719: Protein kinase, catalytic domain; IPR011009: Protein kinase-like domain; IPR017442: Serine/threonine-protein kinase-like domain	predicted protein [Populus trichocarpa] >gi|222859991|gb|EEE97538.1| predicted protein [Populus trichocarpa]	Populus trichocarpa clone Pop1-53M5, complete sequence
7_Unigene_BMK.19613	4	27	5.9e-05	0.00260115	2.75489	Chorismate mutase	METABOLISM	3; Biological Process: aromatic amino acid family biosynthetic process (GO:0009073);; Biological Process: chorismate metabolic process (GO:0046417);; Molecular Function: chorismate mutase activity (GO:0004106);	chorismate mutase cm2, putative (EC:5.4.99.5); K01850 chorismate mutase [EC:5.4.99.5]	Chorismate mutase, chloroplastic OS=Arabidopsis thaliana GN=CM1 PE=2 SV=2	Predicted protein GN=ARALYDRAFT_660932 OS=Arabidopsis lyrata subsp. lyrata (Lyre-leaved rock-cress) PE=4 SV=1	2; IPR008238: Chorismate mutase, AroQ class, eukaryotic type; IPR020822: Chorismate mutase, type II	predicted protein [Arabidopsis lyrata subsp. lyrata] >gi|297319319|gb|EFH49741.1| predicted protein [Arabidopsis lyrata subsp. lyrata]	Vitis vinifera chorismate mutase 01 mRNA, complete cds
7_Unigene_BMK.19623	0	132	0	0	17.0102	13; Biological Process: RNA processing (GO:0006396);; Biological Process: mRNA methylation (GO:0080009);; Biological Process: oxidation-reduction process (GO:0055114);; Biological Process: transcription DNA-dependent (GO:0006351);; Biological Process: viral genome replication (GO:0019079);; Molecular Function: ATP binding (GO:0005524);; Molecular Function: RNA-directed RNA polymerase activity (GO…		RNA-directed RNA polymerase OS=Apple chlorotic leaf spot virus (isolate plum P863) PE=4 SV=1		6; IPR000606: Helicase domain, viral-like; IPR001788: Tymovirus, RNA-dependent RNA polymerase; IPR002588: Tymovirus methyltransferase; IPR005123: Oxoglutarate/iron-dependent oxygenase; IPR007094: RNA-directed RNA polymerase, positive-strand RNA eukaryotic virus; IPR008744: RNA-directed RNA polymerase, apple chlorotic leaf spot virus
7_Unigene_BMK.19624	131	292	0	0	1.1564	Glutathione S-transferase	CELLULAR PROCESSES AND SIGNALING	1; Molecular Function: protein binding (GO:0005515);	hypothetical protein	Glutathione S-transferase DHAR2 OS=Arabidopsis thaliana GN=DHAR2 PE=1 SV=1	Dehydroascorbate reductase GN=DHAR OS=Malus domestica (Apple) PE=2 SV=1	5; IPR004045: Glutathione S-transferase, N-terminal; IPR004046: Glutathione S-transferase, C-terminal; IPR010987: Glutathione S-transferase, C-terminal-like; IPR012336: Thioredoxin-like fold; IPR017933: Glutathione S-transferase/chloride channel, C-terminal	dehydroascorbate reductase [Malus x domestica]	Malus x domestica dehydroascorbate reductase (DHAR) mRNA, complete cds
7_Unigene_BMK.19705	7	59	0	0	3.07529	3; Molecular Function: hydrolase activity acting on ester bonds (GO:0016788);; Biological Process: lipid metabolic process (GO:0006629);; Molecular Function: hydrolase activity (GO:0016787);	hypothetical protein LOC100255578	GDSL esterase/lipase At5g45670 OS=Arabidopsis thaliana GN=At5g45670 PE=2 SV=1	Putative uncharacterized protein OS=Glycine max (Soybean) PE=2 SV=1	3; IPR001087: Lipase, GDSL; IPR013830: Esterase, SGNH hydrolase-type; IPR013831: Esterase, SGNH hydrolase-type, subgroup	unknown [Glycine max]	Soybean clone JCVI-FLGm-19K20 unknown mRNA
7_Unigene_BMK.1972	40	7	1e-06	6.44589e-05	-2.51457	Predicted RNA-binding protein (contains KH domains)	POORLY CHARACTERIZED		hypothetical protein	Probable inactive receptor kinase At5g58300 OS=Arabidopsis thaliana GN=At5g58300 PE=1 SV=1	Predicted protein GN=POPTRDRAFT_738987 OS=Populus trichocarpa (Western balsam poplar) PE=4 SV=1		predicted protein [Populus trichocarpa] >gi|222862507|gb|EEF00014.1| predicted protein [Populus trichocarpa]	Vitis vinifera contig VV78X197873.6, whole genome shotgun sequence
7_Unigene_BMK.19905	2	43	0	0	4.42626	1; Molecular Function: protein binding (GO:0005515);	hypothetical protein	Putative F-box protein PP2-B8 OS=Arabidopsis thaliana GN=PP2B8 PE=2 SV=1	Putative uncharacterized protein OS=Malus domestica (Apple) PE=4 SV=1	2; IPR001810: F-box domain, cyclin-like; IPR022364: F-box domain, Skp2-like	unknown [Populus trichocarpa]
7_Unigene_BMK.19927	71	184	0	0	1.37381	1; Molecular Function: protein binding (GO:0005515);	Predicted protein GN=POPTRDRAFT_819435 OS=Populus trichocarpa (Western balsam poplar) PE=4 SV=1	Protein TIFY 3B OS=Arabidopsis thaliana GN=TIFY3B PE=1 SV=1	Predicted protein GN=POPTRDRAFT_819435 OS=Populus trichocarpa (Western balsam poplar) PE=4 SV=1	2; IPR010399: Tify; IPR018467: CO/COL/TOC1, conserved site	predicted protein [Populus trichocarpa] >gi|222854479|gb|EEE92026.1| predicted protein [Populus trichocarpa]	Populus trichocarpa predicted protein, mRNA
7_Unigene_BMK.20191	8	52	0	0	2.70044	1; Molecular Function: methyltransferase activity (GO:0008168);	Benzoate carboxyl methyltransferase, putative GN=RCOM_1447920 OS=Ricinus communis (Castor bean) PE=4 SV=1	Salicylate O-methyltransferase OS=Clarkia breweri GN=SAMT PE=1 SV=1	Benzoate carboxyl methyltransferase, putative GN=RCOM_1447920 OS=Ricinus communis (Castor bean) PE=4 SV=1	1; IPR005299: SAM dependent carboxyl methyltransferase	Benzoate carboxyl methyltransferase, putative [Ricinus communis] >gi|223547945|gb|EEF49437.1| Benzoate carboxyl methyltransferase, putative [Ricinus communis]	Ricinus communis Benzoate carboxyl methyltransferase, putative, mRNA
7_Unigene_BMK.20322	142	62	0	0	-1.19555	Isopenicillin N synthase and related dioxygenases	POORLY CHARACTERIZED	3; Biological Process: oxidation-reduction process (GO:0055114);; Molecular Function: oxidoreductase activity acting on paired donors with incorporation or reduction of molecular oxygen 2-oxoglutarate as one donor and incorporation of one atom each of oxygen into both donors (GO:0016706);; Molecular Function: oxidoreductase activity (GO:0016491);	hypothetical protein	Protein SRG1 OS=Arabidopsis thaliana GN=SRG1 PE=2 SV=1	Ethylene-forming-enzyme-like dioxygenase OS=Prunus armeniaca (Apricot) PE=2 SV=1	1; IPR005123: Oxoglutarate/iron-dependent oxygenase	ethylene-forming-enzyme-like dioxygenase [Prunus armeniaca]	Prunus armeniaca ethylene-forming-enzyme-like dioxygenase mRNA, complete cds
7_Unigene_BMK.20345	15	49	4.4e-05	0.00201929	1.70782	ATP binding protein, putative	Interactor of constitutive active ROPs 3 OS=Arabidopsis thaliana GN=ICR3 PE=2 SV=1	Putative uncharacterized protein GN=VIT_06s0004g03400 OS=Vitis vinifera (Grape) PE=4 SV=1		hypothetical protein VITISV_024243 [Vitis vinifera]	Ricinus communis ATP binding protein, putative, mRNA
7_Unigene_BMK.20426	34	3	0	0	-3.5025
7_Unigene_BMK.2048	46	98	4.4e-05	0.00201929	1.09115	hypothetical protein LOC100263987	Expansin-A7 OS=Oryza sativa subsp. japonica GN=EXPA7 PE=2 SV=1	Expansin (Precursor) GN=PcExp6 OS=Pyrus communis (Pear) PE=2 SV=1		expansin [Pyrus communis]	Pyrus communis mRNA for expansin (exp1 gene)
7_Unigene_BMK.2050	7	45	0	0	2.6845	Actin and related proteins	CELLULAR PROCESSES AND SIGNALING		TIDP3708; LOC100284092	Actin-11 OS=Limulus polyphemus PE=2 SV=1	Actin isoform C (Fragment) OS=Mimosa pudica (Sensitive plant) PE=2 SV=1	2; IPR004000: Actin-like; IPR020902: Actin/actin-like conserved site	actin [Camellia sinensis]	Pyrus communis actin mRNA, partial cds
7_Unigene_BMK.20504	23	2	1.7e-05	0.000861181	-3.52356
7_Unigene_BMK.2051	934	2508	0	0	1.42504	1; Biological Process: lipid transport (GO:0006869);	Repetitive proline-rich cell wall protein 2 precursor, putative	36.4 kDa proline-rich protein OS=Solanum lycopersicum GN=TPRP-F1 PE=2 SV=1	Putative proline-rich cell wall protein (Fragment) OS=Prunus dulcis (Almond) PE=2 SV=1	3; IPR003612: Plant lipid transfer protein/seed storage/trypsin-alpha amylase inhibitor; IPR013770: Plant lipid transfer protein/hydrophobic protein, helical domain; IPR016140: Bifunctional inhibitor/plant lipid transfer protein/seed storage	putative proline-rich cell wall protein [Prunus dulcis]	Malus domestica proline rich protein (PRP) mRNA, partial cds
7_Unigene_BMK.20613	9	41	1.2e-05	0.000623376	2.18763	hypothetical protein	Uncharacterized protein L728 OS=Acanthamoeba polyphaga mimivirus GN=MIMI_L728 PE=4 SV=1	Putative uncharacterized protein GN=VIT_01s0146g00440 OS=Vitis vinifera (Grape) PE=4 SV=1	1; IPR024553: Domain of unknown function DUF2828	unnamed protein product [Vitis vinifera]
7_Unigene_BMK.20746	5	44	0	0	3.1375	hypothetical protein		Putative uncharacterized protein GN=RCOM_0993530 OS=Ricinus communis (Castor bean) PE=4 SV=1		conserved hypothetical protein [Ricinus communis] >gi|223539866|gb|EEF41446.1| conserved hypothetical protein [Ricinus communis]	Vitis vinifera contig VV78X091767.8, whole genome shotgun sequence
7_Unigene_BMK.20843	21	190	0	0	3.17754	hypothetical protein LOC100248537	Gibberellin-regulated protein 4 OS=Arabidopsis thaliana GN=GASA4 PE=1 SV=2	Putative uncharacterized protein GN=VIT_17s0000g06210 OS=Vitis vinifera (Grape) PE=4 SV=1	1; IPR003854: Gibberellin regulated protein	PREDICTED: hypothetical protein [Vitis vinifera] >gi|297733977|emb|CBI15224.3| unnamed protein product [Vitis vinifera]	Rosa x damascena Gasa4-like protein mRNA, complete cds
7_Unigene_BMK.21	48	108	5e-06	0.000281696	1.16993	hypothetical protein		Putative uncharacterized protein GN=ARALYDRAFT_892302 OS=Arabidopsis lyrata subsp. lyrata (Lyre-leaved rock-cress) PE=4 SV=1		hypothetical protein ARALYDRAFT_892302 [Arabidopsis lyrata subsp. lyrata] >gi|297340244|gb|EFH70661.1| hypothetical protein ARALYDRAFT_892302 [Arabidopsis lyrata subsp. lyrata]	TSA: Jatropha curcas Contig8726, mRNA sequence
7_Unigene_BMK.21011	5	26	0.000254	0.00936421	2.37851	Malus x domestica ARF domain class transcription factor (IAA12) mRNA, complete cds
7_Unigene_BMK.21165	29	3	2e-06	0.00012147	-3.27302	Serine/threonine protein kinase	--	5; Biological Process: protein phosphorylation (GO:0006468);; Molecular Function: ATP binding (GO:0005524);; Molecular Function: ATP binding (GO:0005524);; Molecular Function: protein kinase activity (GO:0004672);; Molecular Function: transferase activity transferring phosphorus-containing groups (GO:0016772);	hypothetical protein LOC100251958	Proline-rich receptor-like protein kinase PERK1 OS=Arabidopsis thaliana GN=PERK1 PE=1 SV=1	Putative uncharacterized protein GN=VITISV_008440 OS=Vitis vinifera (Grape) PE=3 SV=1	4; IPR000719: Protein kinase, catalytic domain; IPR001245: Serine-threonine/tyrosine-protein kinase; IPR011009: Protein kinase-like domain; IPR017441: Protein kinase, ATP binding site	hypothetical protein VITISV_008440 [Vitis vinifera]	PREDICTED: Vitis vinifera hypothetical protein LOC100251958 (LOC100251958), mRNA
7_Unigene_BMK.21276	3	41	0	0	3.77259	Malus x domestica genomic sequence for BAC clone MC-20 containing a Mal d 1 gene cluster
7_Unigene_BMK.21317	14	80	0	0	2.51457
7_Unigene_BMK.21337	3	61	0	0	4.34577	Serpin-ZX GN=MTR_7g050750 OS=Medicago truncatula (Barrel medic) PE=3 SV=1		hypothetical protein OsJ_33443 [Oryza sativa Japonica Group]	Vitis vinifera contig VV78X276023.7, whole genome shotgun sequence
7_Unigene_BMK.21338	728	299	0	0	-1.28379	2; Cellular Component: membrane (GO:0016020);; Biological Process: photosynthesis light harvesting (GO:0009765);	chlorophyll A/B binding protein, putative; K08912 light-harvesting complex II chlorophyll a/b binding protein 1	Chlorophyll a-b binding protein 16, chloroplastic OS=Nicotiana tabacum GN=CAB16 PE=2 SV=1	Chlorophyll A/B binding protein, putative GN=RCOM_1344080 OS=Ricinus communis (Castor bean) PE=4 SV=1	3; IPR001344: Chlorophyll A-B binding protein, plant; IPR022796: Chlorophyll A-B binding protein; IPR023329: Chlorophyll a/b binding protein domain	chlorophyll A/B binding protein, putative [Ricinus communis] >gi|223545686|gb|EEF47190.1| chlorophyll A/B binding protein, putative [Ricinus communis]	Pyrus pyrifolia strain Whangkeumbae chlorophyll a/b-binding protein (ChBP) mRNA, complete cds
7_Unigene_BMK.2135	1	116	0	0	6.85798	Glycerol uptake facilitator and related permeases (Major Intrinsic Protein Family)	METABOLISM	6; Biological Process: transmembrane transport (GO:0055085);; Biological Process: transport (GO:0006810);; Biological Process: water transport (GO:0006833);; Cellular Component: integral to membrane (GO:0016021);; Cellular Component: membrane (GO:0016020);; Molecular Function: transporter activity (GO:0005215);	aquaporin, MIP family, TIP subfamily	Aquaporin TIP1-3 OS=Arabidopsis thaliana GN=TIP1-3 PE=1 SV=1	Aquaporin TIP1;7 GN=GhTIP1;7 OS=Gossypium hirsutum (Upland cotton) PE=2 SV=1	4; IPR000425: Major intrinsic protein; IPR012269: Aquaporin; IPR022357: Major intrinsic protein, conserved site; IPR023271: Aquaporin-like	aquaporin TIP1;7 [Gossypium hirsutum]	Prunus persica clone gTip1 gamma-tonoplast intrinsic protein mRNA, partial cds
7_Unigene_BMK.21369	38	3	0	0	-3.66297	CYP98A27; cytochrome P450; K09754 p-coumarate 3-hydroxylase [EC:1.14.13.-]	Cytochrome P450 98A2 OS=Glycine max GN=CYP98A2 PE=2 SV=1	p-coumaryl-CoA 3'-hydroxylase OS=Populus alba x Populus grandidentata PE=2 SV=1		unnamed protein product [Vitis vinifera]	PREDICTED: Vitis vinifera hypothetical protein LOC100263633 (LOC100263633), mRNA
7_Unigene_BMK.21402	10	53	0	0	2.40599
7_Unigene_BMK.21404	20	3	0.000268	0.00981294	-2.73697	hypothetical protein LOC100241213		Putative uncharacterized protein GN=VIT_09s0002g00760 OS=Vitis vinifera (Grape) PE=4 SV=1	1; IPR010341: Protein of unknown function DUF936, plant	unnamed protein product [Vitis vinifera]
7_Unigene_BMK.2145	12	79	0	0	2.71882	Rosa x damascena Gasa4-like protein gene, complete cds
7_Unigene_BMK.21779	13	42	0.000171	0.00665302	1.69188	2; Molecular Function: transferase activity transferring hexosyl groups (GO:0016758);; Biological Process: metabolic process (GO:0008152);	UDP-glucosyltransferase, putative (EC:2.4.1.115)	Anthocyanidin 3-O-glucosyltransferase OS=Petunia hybrida GN=RT PE=2 SV=1	UDP-glucosyltransferase, putative GN=RCOM_1012210 OS=Ricinus communis (Castor bean) PE=3 SV=1	1; IPR002213: UDP-glucuronosyl/UDP-glucosyltransferase	UDP-glucosyltransferase, putative [Ricinus communis] >gi|223538199|gb|EEF39808.1| UDP-glucosyltransferase, putative [Ricinus communis]	Lotus japonicus cDNA, clone: LjFL2-037-DB09, HTC
7_Unigene_BMK.21831	4	24	0.000241	0.009012	2.58496	DNA polymerase sliding clamp subunit (PCNA homolog)	INFORMATION STORAGE AND PROCESSING		proliferating cell nuclear antigen, putative; K04802 proliferating cell nuclear antigen	Proliferating cell nuclear antigen OS=Nicotiana tabacum GN=PCNA PE=2 SV=1	Proliferating cell nuclear antigen GN=RCOM_0731080 OS=Ricinus communis (Castor bean) PE=3 SV=1		proliferating cell nuclear antigen, putative [Ricinus communis] >gi|223540285|gb|EEF41856.1| proliferating cell nuclear antigen, putative [Ricinus communis]	Populus nigra PnPCNA mRNA for proliferating cell nuclear antigen, complete cds
7_Unigene_BMK.22154	6	47	0	0	2.96963	6; Biological Process: cellular cell wall organization (GO:0007047);; Biological Process: cellulose biosynthetic process (GO:0030244);; Cellular Component: cell junction (GO:0030054);; Molecular Function: glycogenin glucosyltransferase activity (GO:0008466);; Molecular Function: transferase activity transferring hexosyl groups (GO:0016758);; Cellular Component: cell wall (GO:0005618);	Alpha-1,4-glucan-protein synthase [UDP-forming], putative (EC:2.4.1.186); K13379 reversibly glycosylated polypeptide/UDP-arabinopyranose mutase [EC:2.4.1.- 5.4.99.-]	Alpha-1,4-glucan-protein synthase [UDP-forming] 2 OS=Solanum tuberosum GN=UPTG2 PE=1 SV=1	UDP-glucose:protein transglucosylase-like OS=Solanum tuberosum (Potato) PE=2 SV=1	1; IPR004901: Alpha-1,4-glucan-protein synthase, UDP-forming	UDP-glucose:protein transglucosylase-like [Solanum tuberosum]	Zea mays hypothetical protein LOC100274298 (LOC100274298), mRNA >gi|194707295|gb|BT042727.1| Zea mays full-length cDNA clone ZM_BFc0030N13 mRNA, complete cds
7_Unigene_BMK.22205	15	47	9.5e-05	0.0039189	1.6477	1; Cellular Component: membrane (GO:0016020);	Xyloglucan galactosyltransferase KATAMARI1, putative	Xyloglucan galactosyltransferase KATAMARI1 homolog OS=Oryza sativa subsp. japonica GN=Os03g0144800 PE=2 SV=1	Xyloglucan galactosyltransferase KATAMARI1 GN=MTR_3g084400 OS=Medicago truncatula (Barrel medic) PE=4 SV=1	1; IPR004263: Exostosin-like	Xyloglucan galactosyltransferase KATAMARI1, putative [Ricinus communis] >gi|223527768|gb|EEF29870.1| Xyloglucan galactosyltransferase KATAMARI1, putative [Ricinus communis]	Lotus japonicus genomic DNA, chromosome 6, clone: LjT16E05, TM1354, complete sequence
7_Unigene_BMK.22482	8	41	5e-06	0.000281696	2.35755	1; Cellular Component: integral to membrane (GO:0016021);	hypothetical protein		Predicted protein GN=POPTRDRAFT_800512 OS=Populus trichocarpa (Western balsam poplar) PE=4 SV=1	1; IPR018499: Tetraspanin	predicted protein [Populus trichocarpa] >gi|222848109|gb|EEE85656.1| predicted protein [Populus trichocarpa]	Solanum lycopersicum cDNA, clone: LEFL3123I13, HTC in root
7_Unigene_BMK.22584	36	203	0	0	2.49541	hypothetical protein LOC100260258	Uncharacterized protein At5g22580 OS=Arabidopsis thaliana GN=At5g22580 PE=1 SV=1	Putative uncharacterized protein GN=VIT_06s0061g01380 OS=Vitis vinifera (Grape) PE=4 SV=1	2; IPR011008: Dimeric alpha-beta barrel; IPR013097: Stress responsive alpha-beta barrel	PREDICTED: hypothetical protein [Vitis vinifera] >gi|147803505|emb|CAN68720.1| hypothetical protein VITISV_033679 [Vitis vinifera]	PREDICTED: Vitis vinifera hypothetical protein LOC100260258 (LOC100260258), mRNA
7_Unigene_BMK.22726	8	44	1e-06	6.44589e-05	2.45943	PREDICTED: Vitis vinifera hypothetical protein LOC100246791, transcript variant 1 (LOC100246791), mRNA
7_Unigene_BMK.22743	96	29	0	0	-1.72698	Glutathione S-transferase	CELLULAR PROCESSES AND SIGNALING		hypothetical protein LOC100243577; K00799 glutathione S-transferase [EC:2.5.1.18]	Glutathione S-transferase OS=Hyoscyamus muticus PE=1 SV=1	Putative uncharacterized protein GN=VIT_07s0005g00010 OS=Vitis vinifera (Grape) PE=3 SV=1	3; IPR004046: Glutathione S-transferase, C-terminal; IPR010987: Glutathione S-transferase, C-terminal-like; IPR017933: Glutathione S-transferase/chloride channel, C-terminal	PREDICTED: hypothetical protein [Vitis vinifera] >gi|297743848|emb|CBI36818.3| unnamed protein product [Vitis vinifera]	TSA: Cajanus cajan cultivar UPAS 120 contig18814.UPAS mRNA sequence
7_Unigene_BMK.22784	114	263	0	0	1.20603	Glycosyltransferases, probably involved in cell wall biogenesis	CELLULAR PROCESSES AND SIGNALING		transferase, transferring glycosyl groups, putative (EC:2.4.1.12); K13680 beta-mannan synthase [EC:2.4.1.32]	Glucomannan 4-beta-mannosyltransferase 2 OS=Arabidopsis thaliana GN=CSLA2 PE=2 SV=1	Transferase, transferring glycosyl groups, putative GN=RCOM_1186280 OS=Ricinus communis (Castor bean) PE=4 SV=1	1; IPR001173: Glycosyl transferase, family 2	transferase, transferring glycosyl groups, putative [Ricinus communis] >gi|223533180|gb|EEF34937.1| transferase, transferring glycosyl groups, putative [Ricinus communis]	Populus trichocarpa predicted protein, mRNA
7_Unigene_BMK.2281	15	98	0	0	2.70782	Predicted integral membrane protein	POORLY CHARACTERIZED		hypothetical protein LOC100241807	Basic proline-rich protein OS=Sus scrofa PE=1 SV=2	Putative uncharacterized protein GN=VIT_14s0030g01230 OS=Vitis vinifera (Grape) PE=4 SV=1		PREDICTED: hypothetical protein isoform 1 [Vitis vinifera] >gi|298204943|emb|CBI34250.3| unnamed protein product [Vitis vinifera]
7_Unigene_BMK.22952	3	30	5e-06	0.000281696	3.32193
7_Unigene_BMK.23259	100	49	9e-06	0.00048202	-1.02915	Threonine dehydrogenase and related Zn-dependent dehydrogenases	--	6; Biological Process: oxidation-reduction process (GO:0055114);; Molecular Function: oxidoreductase activity (GO:0016491);; Molecular Function: transferase activity transferring acyl groups other than amino-acyl groups (GO:0016747);; Molecular Function: nucleotide binding (GO:0000166);; Molecular Function: oxidoreductase activity (GO:0016491);; Molecular Function: zinc ion binding (GO:0008270);	L-idonate dehydrogenase; K00008 L-iditol 2-dehydrogenase [EC:1.1.1.14]	L-idonate 5-dehydrogenase OS=Vitis vinifera GN=GSVIVT00012394001 PE=1 SV=2	NAD-dependent sorbitol dehydrogenase GN=NAD-SDH OS=Eriobotrya japonica PE=2 SV=1	7; IPR002085: Alcohol dehydrogenase superfamily, zinc-type; IPR002328: Alcohol dehydrogenase, zinc-type, conserved site; IPR011032: GroES-like; IPR013149: Alcohol dehydrogenase, C-terminal; IPR013154: Alcohol dehydrogenase GroES-like; IPR016040: NAD(P)-binding domain; IPR020843: Polyketide synthase, enoylreductase	NAD-dependent sorbitol dehydrogenase [Eriobotrya japonica]	Malus x domestica sorbitol dehydrogenase (SDH5) mRNA, complete cds
7_Unigene_BMK.23353	19	64	2e-06	0.00012147	1.75207	Glycerol uptake facilitator and related permeases (Major Intrinsic Protein Family)	METABOLISM	3; Biological Process: transport (GO:0006810);; Cellular Component: membrane (GO:0016020);; Molecular Function: transporter activity (GO:0005215);	PIP1B; PIP1B (NAMED PLASMA MEMBRANE INTRINSIC PROTEIN 1B); water channel; K09872 aquaporin PIP	Aquaporin PIP1-3 OS=Arabidopsis thaliana GN=PIP1-3 PE=1 SV=1	Plasma membrane intrinsic protein PIP1;1 OS=Fragaria chiloensis PE=2 SV=1	3; IPR000425: Major intrinsic protein; IPR022357: Major intrinsic protein, conserved site; IPR023271: Aquaporin-like	plasma membrane intrinsic protein PIP1;1 [Fragaria chiloensis]	Fragaria chiloensis plasma membrane intrinsic protein PIP1;1 mRNA, complete cds
7_Unigene_BMK.23448	5	37	2e-06	0.00012147	2.88753	hypothetical protein		Predicted protein GN=POPTRDRAFT_563464 OS=Populus trichocarpa (Western balsam poplar) PE=4 SV=1		predicted protein [Populus trichocarpa] >gi|222850762|gb|EEE88309.1| predicted protein [Populus trichocarpa]	Medicago truncatula clone mth2-68k18, complete sequence
7_Unigene_BMK.23572	3	40	0	0	3.73697	1; Molecular Function: protein binding (GO:0005515);	serine-threonine protein kinase, plant-type, putative (EC:1.3.1.74)	Protein TOO MANY MOUTHS OS=Arabidopsis thaliana GN=TMM PE=2 SV=1	Putative uncharacterized protein GN=VIT_12s0142g00620 OS=Vitis vinifera (Grape) PE=4 SV=1	2; IPR001611: Leucine-rich repeat; IPR003591: Leucine-rich repeat, typical subtype	hypothetical protein VITISV_017315 [Vitis vinifera]	Arabidopsis lyrata subsp. lyrata leucine-rich repeat family protein, mRNA
7_Unigene_BMK.2363	25	422	0	0	4.07724	2; Biological Process: proteolysis (GO:0006508);; Molecular Function: aspartic-type endopeptidase activity (GO:0004190);	Putative uncharacterized protein GN=VIT_13s0084g00820 OS=Vitis vinifera (Grape) PE=4 SV=1	Aspartic proteinase nepenthesin-1 OS=Nepenthes gracilis GN=nep1 PE=1 SV=1	Putative uncharacterized protein GN=VIT_13s0084g00820 OS=Vitis vinifera (Grape) PE=4 SV=1	3; IPR001461: Peptidase A1; IPR009007: Peptidase aspartic, catalytic; IPR021109: Peptidase aspartic	PREDICTED: hypothetical protein isoform 1 [Vitis vinifera]	PREDICTED: Vitis vinifera hypothetical protein LOC100244589, transcript variant 2 (LOC100244589), mRNA
7_Unigene_BMK.23797	14	49	2.2e-05	0.00109116	1.80735	hypothetical protein LOC100251398	Coiled-coil domain-containing protein 109A OS=Mus musculus GN=Ccdc109a PE=2 SV=2	Putative uncharacterized protein GN=VIT_04s0023g01150 OS=Vitis vinifera (Grape) PE=4 SV=1	1; IPR006769: Coiled-coil domain containing protein 109, C-terminal	PREDICTED: hypothetical protein [Vitis vinifera] >gi|297735214|emb|CBI17576.3| unnamed protein product [Vitis vinifera]	Phyllostachys edulis cDNA clone: bphylf031l22, full insert sequence
7_Unigene_BMK.2407	41	108	0	0	1.39734	hypothetical protein		Putative uncharacterized protein GN=RCOM_0629740 OS=Ricinus communis (Castor bean) PE=4 SV=1		conserved hypothetical protein [Ricinus communis] >gi|223532832|gb|EEF34607.1| conserved hypothetical protein [Ricinus communis]	Cercis canadensis clone 68 microsatellite sequence
7_Unigene_BMK.24211	44	153	0	0	1.79796	2; Molecular Function: transferase activity transferring hexosyl groups (GO:0016758);; Cellular Component: integral to membrane (GO:0016021);	X34.1; alpha-1,6-xylosyltransferase; K08238 xyloglucan 6-xylosyltransferase [EC:2.4.2.39]	Putative glycosyltransferase 2 OS=Arabidopsis thaliana GN=GT2 PE=2 SV=1	CAMTA domain class transcription factor GN=CAMTA1 OS=Malus domestica (Apple) PE=2 SV=1	1; IPR008630: Galactosyl transferase	CAMTA domain class transcription factor [Malus x domestica]	Malus x domestica CAMTA domain class transcription factor (CAMTA1) mRNA, complete cds
7_Unigene_BMK.2426	44	95	4.4e-05	0.00201929	1.11042	hypothetical protein LOC100254926		Putative uncharacterized protein GN=VIT_10s0003g01280 OS=Vitis vinifera (Grape) PE=4 SV=1	1; IPR006936: Domain of unknown function DUF640	hypothetical protein VITISV_012478 [Vitis vinifera]	Populus trichocarpa predicted protein, mRNA
7_Unigene_BMK.24398	8	33	0.000161	0.00628313	2.04439	hypothetical protein LOC100268048	Vegetative cell wall protein gp1 OS=Chlamydomonas reinhardtii GN=GP1 PE=2 SV=1	Putative uncharacterized protein GN=VIT_00s0407g00050 OS=Vitis vinifera (Grape) PE=4 SV=1		predicted protein [Populus trichocarpa] >gi|222866738|gb|EEF03869.1| predicted protein [Populus trichocarpa]
7_Unigene_BMK.24429	10	62	0	0	2.63227	1; Biological Process: lipid transport (GO:0006869);	hypothetical protein LOC100261140	Probable non-specific lipid-transfer protein AKCS9 OS=Vigna unguiculata PE=2 SV=1	Putative uncharacterized protein GN=VIT_17s0000g03280 OS=Vitis vinifera (Grape) PE=4 SV=1	3; IPR003612: Plant lipid transfer protein/seed storage/trypsin-alpha amylase inhibitor; IPR013770: Plant lipid transfer protein/hydrophobic protein, helical domain; IPR016140: Bifunctional inhibitor/plant lipid transfer protein/seed storage	unknown [Medicago truncatula]	Vitis vinifera, whole genome shotgun sequence, contig VV78X227841.3, clone ENTAV 115
7_Unigene_BMK.24575	5	45	0	0	3.16993
7_Unigene_BMK.2458	31	95	0	0	1.61566	4; Biological Process: oxidation-reduction process (GO:0055114);; Biological Process: response to oxidative stress (GO:0006979);; Molecular Function: heme binding (GO:0020037);; Molecular Function: peroxidase activity (GO:0004601);	hypothetical protein	Peroxidase 15 OS=Ipomoea batatas GN=pod PE=1 SV=1	Peroxidase (Fragment) OS=Populus kitakamiensis (Aspen) PE=2 SV=1	4; IPR000823: Plant peroxidase; IPR002016: Haem peroxidase, plant/fungal/bacterial; IPR010255: Haem peroxidase; IPR019793: Peroxidases heam-ligand binding site	peroxidase [Populus kitakamiensis]	Ficus carica peroxidase mRNA, complete cds
7_Unigene_BMK.24708	8	32	0.000247	0.00915579	2
7_Unigene_BMK.24944	21	2	4.9e-05	0.00221486	-3.39232	3; Biological Process: cellulose biosynthetic process (GO:0030244);; Molecular Function: cellulose synthase (UDP-forming) activity (GO:0016760);; Cellular Component: membrane (GO:0016020);	hypothetical protein LOC100241197; K10999 cellulose synthase A [EC:2.4.1.12]	Cellulose synthase A catalytic subunit 7 [UDP-forming] OS=Oryza sativa subsp. japonica GN=CESA7 PE=2 SV=1	Whole genome shotgun sequence of line PN40024, scaffold_5.assembly12x (Fragment) OS=Vitis vinifera GN=VIT_00028402001 PE=4 SV=1	1; IPR005150: Cellulose synthase	unnamed protein product [Vitis vinifera]	Populus tremuloides xylem-specific cellulose synthase (CesA3) mRNA, complete cds
7_Unigene_BMK.2519	38	11	6.3e-05	0.00274545	-1.7885
7_Unigene_BMK.25213	90	239	0	0	1.40901	Pectate lyase	METABOLISM		hypothetical protein; K01728 pectate lyase [EC:4.2.2.2]	Probable pectate lyase 5 OS=Arabidopsis thaliana GN=At1g67750 PE=2 SV=2	Predicted protein GN=POPTRDRAFT_565107 OS=Populus trichocarpa (Western balsam poplar) PE=4 SV=1	4; IPR002022: Pectate lyase/Amb allergen; IPR011050: Pectin lyase fold/virulence factor; IPR012334: Pectin lyase fold; IPR018082: AmbAllergen	predicted protein [Populus trichocarpa] >gi|222851567|gb|EEE89114.1| predicted protein [Populus trichocarpa]	TSA: Cajanus cajan cultivar Asha contig14114.Asha mRNA sequence
7_Unigene_BMK.25220	22	2	2.9e-05	0.0013969	-3.45943
7_Unigene_BMK.2571	857	328	0	0	-1.3856	Glycine/serine hydroxymethyltransferase	METABOLISM	5; Biological Process: L-serine metabolic process (GO:0006563);; Biological Process: glycine metabolic process (GO:0006544);; Molecular Function: pyridoxal phosphate binding (GO:0030170);; Molecular Function: catalytic activity (GO:0003824);; Molecular Function: glycine hydroxymethyltransferase activity (GO:0004372);	Serine hydroxymethyltransferase GN=VIT_05s0029g00310 OS=Vitis vinifera (Grape) PE=3 SV=1	Serine hydroxymethyltransferase 1 OS=Dictyostelium discoideum GN=shmt1 PE=1 SV=1	Serine hydroxymethyltransferase GN=VIT_05s0029g00310 OS=Vitis vinifera (Grape) PE=3 SV=1	5; IPR001085: Serine hydroxymethyltransferase; IPR015421: Pyridoxal phosphate-dependent transferase, major region, subdomain 1; IPR015422: Pyridoxal phosphate-dependent transferase, major region, subdomain 2; IPR015424: Pyridoxal phosphate-dependent transferase, major domain; IPR019798: Serine hydroxymethyltransferase, pyridoxal phosphate binding site	PREDICTED: hypothetical protein [Vitis vinifera]	Malus x domestica MADS domain class transcription factor (MADS18) mRNA, complete cds
7_Unigene_BMK.2585	48	10	0	0	-2.26303	hypothetical protein		Putative uncharacterized protein GN=RCOM_0732000 OS=Ricinus communis (Castor bean) PE=4 SV=1		conserved hypothetical protein [Ricinus communis] >gi|223540327|gb|EEF41898.1| conserved hypothetical protein [Ricinus communis]	Ricinus communis conserved hypothetical protein, mRNA
7_Unigene_BMK.26099	4	39	0	0	3.2854	hypothetical protein LOC100248073		Putative uncharacterized protein GN=VIT_14s0083g00080 OS=Vitis vinifera (Grape) PE=4 SV=1		PREDICTED: hypothetical protein [Vitis vinifera] >gi|298204374|emb|CBI16854.3| unnamed protein product [Vitis vinifera]	PREDICTED: Vitis vinifera hypothetical protein LOC100248073 (LOC100248073), mRNA
7_Unigene_BMK.26120	2	43	0	0	4.42626	Malus x domestica 3-hydroxy-3-methylglutaryl-CoA reductase (HMG2) mRNA, complete cds
7_Unigene_BMK.26121	18	182	0	0	3.33787	Chalcone isomerase GN=CHI OS=Pyrus pyrifolia (Chinese pear) PE=2 SV=1	Chalcone--flavonone isomerase OS=Pyrus communis GN=CHI PE=2 SV=1	Chalcone isomerase GN=CHI OS=Pyrus pyrifolia (Chinese pear) PE=2 SV=1		chalcone isomerase [Pyrus pyrifolia]	Pyrus pyrifolia cultivar Meirensu chalcone isomerase (CHI) mRNA, complete cds
7_Unigene_BMK.26525	27	342	0	0	3.66297	Nucleoside-diphosphate-sugar epimerases	--	4; Biological Process: cellular metabolic process (GO:0044237);; Molecular Function: coenzyme binding (GO:0050662);; Molecular Function: catalytic activity (GO:0003824);; Molecular Function: nucleotide binding (GO:0000166);	DFR, dfr1; dihydroflavonol reductase; K13082 bifunctional dihydroflavonol 4-reductase/flavanone 4-reductase [EC:1.1.1.219 1.1.1.234]	Bifunctional dihydroflavonol 4-reductase/flavanone 4-reductase OS=Pyrus communis GN=DFR PE=1 SV=1	Dihydroflavonol 4-reductase OS=Crataegus monogyna (Hawthorn) PE=2 SV=1	2; IPR001509: NAD-dependent epimerase/dehydratase; IPR016040: NAD(P)-binding domain	dihydroflavonol 4-reductase [Crataegus monogyna]	Malus domestica dihydroflavonol reductase (DFR) mRNA, complete cds
7_Unigene_BMK.26719	2	22	6.8e-05	0.00292954	3.45943	hypothetical protein		Predicted protein (Fragment) GN=POPTRDRAFT_764082 OS=Populus trichocarpa (Western balsam poplar) PE=4 SV=1		predicted protein [Populus trichocarpa] >gi|222852846|gb|EEE90393.1| predicted protein [Populus trichocarpa]
7_Unigene_BMK.26720	112	290	0	0	1.37255	hypothetical protein		Predicted protein GN=POPTRDRAFT_595021 OS=Populus trichocarpa (Western balsam poplar) PE=4 SV=1		predicted protein [Populus trichocarpa] >gi|222837794|gb|EEE76159.1| predicted protein [Populus trichocarpa]	Populus trichocarpa predicted protein, mRNA
7_Unigene_BMK.26917	94	240	0	0	1.3523	Metal-dependent amidase/aminoacylase/carboxypeptidase	POORLY CHARACTERIZED	3; Molecular Function: hydrolase activity (GO:0016787);; Biological Process: metabolic process (GO:0008152);; Molecular Function: hydrolase activity (GO:0016787);	hypothetical protein LOC100257930; K14664 IAA-amino acid hydrolase [EC:3.5.1.-]	IAA-amino acid hydrolase ILR1 OS=Arabidopsis thaliana GN=ILR1 PE=1 SV=2	Putative uncharacterized protein GN=VIT_08s0007g02760 OS=Vitis vinifera (Grape) PE=4 SV=1	3; IPR002933: Peptidase M20; IPR011650: Peptidase M20, dimerisation; IPR017439: Amidohydrolase	PREDICTED: hypothetical protein [Vitis vinifera]	Populus trichocarpa iaa-amino acid hydrolase 1 (ILL1), mRNA
7_Unigene_BMK.26945	11	38	0.000204	0.00781469	1.7885	Leucine-rich repeat (LRR) protein	POORLY CHARACTERIZED	1; Molecular Function: protein binding (GO:0005515);	hypothetical protein LOC100256619	Tyrosine-sulfated glycopeptide receptor 1 OS=Arabidopsis thaliana GN=PSYR1 PE=2 SV=1	Putative uncharacterized protein GN=VIT_09s0002g00080 OS=Vitis vinifera (Grape) PE=3 SV=1	2; IPR001611: Leucine-rich repeat; IPR003591: Leucine-rich repeat, typical subtype	receptor kinase [Gossypium barbadense]
7_Unigene_BMK.27070	4	31	9e-06	0.00048202	2.9542	2; Biological Process: carbohydrate metabolic process (GO:0005975);; Molecular Function: hydrolase activity hydrolyzing O-glycosyl compounds (GO:0004553);	hypothetical protein	Probable xyloglucan endotransglucosylase/hydrolase protein 16 OS=Arabidopsis thaliana GN=XTH16 PE=2 SV=2	Xyloglucan endotransglucosylase/hydrolase 7 OS=Malus domestica (Apple) PE=2 SV=1	4; IPR000757: Glycoside hydrolase, family 16; IPR008263: Glycoside hydrolase, family 16, active site; IPR008985: Concanavalin A-like lectin/glucanase; IPR013320: Concanavalin A-like lectin/glucanase, subgroup	xyloglucan endotransglucosylase/hydrolase 7 [Malus x domestica]	Malus x domestica xyloglucan endotransglucosylase/hydrolase 7 mRNA, complete cds
7_Unigene_BMK.27135	25	0	0	0	-14.6096	hypothetical protein					TSA: Arachis duranensis DurSNP_c63987.Ardu mRNA sequence
7_Unigene_BMK.27157	3	25	5.1e-05	0.00229813	3.05889	Serine/threonine protein kinase	--	7; Biological Process: protein phosphorylation (GO:0006468);; Molecular Function: ATP binding (GO:0005524);; Molecular Function: protein binding (GO:0005515);; Molecular Function: protein kinase activity (GO:0004672);; Molecular Function: protein serine/threonine kinase activity (GO:0004674);; Molecular Function: protein tyrosine kinase activity (GO:0004713);; Molecular Function: transferase acti…	hypothetical protein	Probable LRR receptor-like serine/threonine-protein kinase At4g37250 OS=Arabidopsis thaliana GN=At4g37250 PE=2 SV=1	Predicted protein GN=POPTRDRAFT_798049 OS=Populus trichocarpa (Western balsam poplar) PE=4 SV=1	6; IPR000719: Protein kinase, catalytic domain; IPR001611: Leucine-rich repeat; IPR002290: Serine/threonine-protein kinase, catalytic domain; IPR011009: Protein kinase-like domain; IPR017442: Serine/threonine-protein kinase-like domain; IPR020635: Tyrosine-protein kinase, catalytic domain	predicted protein [Populus trichocarpa] >gi|222847495|gb|EEE85042.1| predicted protein [Populus trichocarpa]	Ricinus communis Interleukin-1 receptor-associated kinase, putative, mRNA
7_Unigene_BMK.27212	107	228	0	0	1.09142	Malus x domestica cultivar Fuji metallothionein-like protein (AMT2) gene, complete cds
7_Unigene_BMK.27409	8	39	1.2e-05	0.000623376	2.2854	hypothetical protein	Leucine-rich repeat extensin-like protein 3 OS=Arabidopsis thaliana GN=LRX3 PE=1 SV=1	Predicted protein GN=POPTRDRAFT_774743 OS=Populus trichocarpa (Western balsam poplar) PE=4 SV=1		predicted protein [Populus trichocarpa] >gi|222861095|gb|EEE98637.1| predicted protein [Populus trichocarpa]
7_Unigene_BMK.27427	1461	48	0	0	-4.92778	S-adenosylmethionine synthetase	METABOLISM	3; Biological Process: S-adenosylmethionine biosynthetic process (GO:0006556);; Molecular Function: ATP binding (GO:0005524);; Molecular Function: methionine adenosyltransferase activity (GO:0004478);	S-adenosylmethionine synthase GN=SAMS OS=Malus xiaojinensis (Apple) PE=2 SV=1	S-adenosylmethionine synthase 2 OS=Elaeagnus umbellata GN=SAMS2 PE=2 SV=1	S-adenosylmethionine synthase GN=SAMS OS=Malus xiaojinensis (Apple) PE=2 SV=1	6; IPR002133: S-adenosylmethionine synthetase; IPR022628: S-adenosylmethionine synthetase, N-terminal; IPR022629: S-adenosylmethionine synthetase, central domain; IPR022630: S-adenosylmethionine synthetase, C-terminal; IPR022631: S-adenosylmethionine synthetase, conserved site; IPR022636: S-adenosylmethionine synthetase superfamily	s-adenosylmethionine synthetase, putative [Ricinus communis] >gi|223548531|gb|EEF50022.1| s-adenosylmethionine synthetase, putative [Ricinus communis]	Ricinus communis s-adenosylmethionine synthetase, putative, mRNA
7_Unigene_BMK.2746	28	109	0	0	1.96083	4; Biological Process: carbohydrate metabolic process (GO:0005975);; Molecular Function: cation binding (GO:0043169);; Molecular Function: catalytic activity (GO:0003824);; Molecular Function: hydrolase activity hydrolyzing O-glycosyl compounds (GO:0004553);	hypothetical protein	Glucan endo-1,3-beta-glucosidase 12 OS=Arabidopsis thaliana GN=At4g29360 PE=1 SV=1	Predicted protein OS=Populus trichocarpa (Western balsam poplar) PE=2 SV=1	4; IPR000490: Glycoside hydrolase, family 17; IPR012946: X8; IPR013781: Glycoside hydrolase, subgroup, catalytic domain; IPR017853: Glycoside hydrolase, superfamily	predicted protein [Populus trichocarpa] >gi|224129034|ref|XP_002320484.1| predicted protein [Populus trichocarpa] >gi|118480997|gb|ABK92452.1| unknown [Populus trichocarpa] >gi|222835778|gb|EEE74213.1| predicted protein [Populus trichocarpa] >gi|222861257|gb|EEE98799.1| predicted protein [Populus trichocarpa]	Vitis vinifera, whole genome shotgun sequence, contig VV78X141587.4, clone ENTAV 115
7_Unigene_BMK.27609	38	166	0	0	2.12711	Glycosyltransferases, probably involved in cell wall biogenesis	CELLULAR PROCESSES AND SIGNALING		hypothetical protein LOC100259738; K13680 beta-mannan synthase [EC:2.4.1.32]	Glucomannan 4-beta-mannosyltransferase 9 OS=Arabidopsis thaliana GN=CSLA9 PE=2 SV=1	Putative uncharacterized protein GN=VIT_08s0007g03990 OS=Vitis vinifera (Grape) PE=4 SV=1	1; IPR001173: Glycosyl transferase, family 2	PREDICTED: hypothetical protein [Vitis vinifera]	Populus trichocarpa predicted protein, mRNA
7_Unigene_BMK.2767	26	77	1e-06	6.44589e-05	1.56635	hypothetical protein	Pescadillo homolog OS=Chlamydomonas reinhardtii GN=CHLREDRAFT_206018 PE=3 SV=1	Putative uncharacterized protein GN=RCOM_0468850 OS=Ricinus communis (Castor bean) PE=4 SV=1		conserved hypothetical protein [Ricinus communis] >gi|223532540|gb|EEF34329.1| conserved hypothetical protein [Ricinus communis]	PREDICTED: Vitis vinifera hypothetical protein LOC100249784 (LOC100249784), mRNA
7_Unigene_BMK.27689	0	40	0	0	15.2877	1; IPR008998: Agglutinin		TSA: Artemisia annua strain Artemis Contig32646, mRNA sequence
7_Unigene_BMK.27951	9	37	6.6e-05	0.00285545	2.03953	Ribosomal protein S9	INFORMATION STORAGE AND PROCESSING	4; Biological Process: translation (GO:0006412);; Cellular Component: intracellular (GO:0005622);; Cellular Component: ribosome (GO:0005840);; Molecular Function: structural constituent of ribosome (GO:0003735);	ribosomal protein S9, putative; K02996 small subunit ribosomal protein S9	30S ribosomal protein S9 OS=Brucella abortus GN=rpsI PE=3 SV=1	Ribosomal protein S9, putative GN=RCOM_1582880 OS=Ricinus communis (Castor bean) PE=3 SV=1	4; IPR000754: Ribosomal protein S9; IPR014721: Ribosomal protein S5 domain 2-type fold, subgroup; IPR020568: Ribosomal protein S5 domain 2-type fold; IPR020574: Ribosomal protein S9, conserved site	ribosomal protein S9, putative [Ricinus communis] >gi|223547576|gb|EEF49071.1| ribosomal protein S9, putative [Ricinus communis]	PREDICTED: Vitis vinifera hypothetical protein LOC100246720 (LOC100246720), mRNA
7_Unigene_BMK.28024	8	42	3e-06	0.000176629	2.39232	3; Biological Process: oxidation-reduction process (GO:0055114);; Molecular Function: oxidoreductase activity acting on paired donors with incorporation or reduction of molecular oxygen 2-oxoglutarate as one donor and incorporation of one atom each of oxygen into both donors (GO:0016706);; Molecular Function: oxidoreductase activity (GO:0016491);	Gibberellin 20 oxidase, putative (EC:1.14.11.15)	Gibberellin 2-beta-dioxygenase 7 OS=Arabidopsis thaliana GN=GA2OX7 PE=1 SV=1	Gibberellin 20 oxidase, putative GN=RCOM_0896640 OS=Ricinus communis (Castor bean) PE=3 SV=1	1; IPR005123: Oxoglutarate/iron-dependent oxygenase	Gibberellin 20 oxidase, putative [Ricinus communis] >gi|223543180|gb|EEF44712.1| Gibberellin 20 oxidase, putative [Ricinus communis]
7_Unigene_BMK.28077	8	35	6.8e-05	0.00292954	2.12928	hypothetical protein LOC100255403		Putative uncharacterized protein GN=VITISV_018033 OS=Vitis vinifera (Grape) PE=4 SV=1	1; IPR007750: Protein of unknown function DUF674	hypothetical protein VITISV_018033 [Vitis vinifera]
7_Unigene_BMK.28105	2	53	0	0	4.72792	hypothetical protein	Putative Myb family transcription factor At1g14600 OS=Arabidopsis thaliana GN=At1g14600 PE=2 SV=1	Putative uncharacterized protein GN=VITISV_002087 OS=Vitis vinifera (Grape) PE=4 SV=1		unnamed protein product [Vitis vinifera]	Ricinus communis DNA binding protein, putative, mRNA
7_Unigene_BMK.28281	47	1	0	0	-5.55459	hypothetical protein LOC100261884		Putative uncharacterized protein GN=VIT_08s0058g00480 OS=Vitis vinifera (Grape) PE=4 SV=1		PREDICTED: hypothetical protein [Vitis vinifera]	PREDICTED: Vitis vinifera hypothetical protein LOC100261884 (LOC100261884), mRNA
7_Unigene_BMK.28499	0	40	0	0	15.2877
7_Unigene_BMK.28740	37	90	8e-06	0.000434163	1.2824	Myosin heavy chain	CELLULAR PROCESSES AND SIGNALING	4; Cellular Component: myosin complex (GO:0016459);; Molecular Function: ATP binding (GO:0005524);; Molecular Function: motor activity (GO:0003774);; Molecular Function: protein binding (GO:0005515);	hypothetical protein LOC100254832	Endoglucanase 6 OS=Arabidopsis thaliana GN=At1g64390 PE=2 SV=2	Putative uncharacterized protein GN=VIT_10s0071g00210 OS=Vitis vinifera (Grape) PE=4 SV=1	2; IPR000048: IQ motif, EF-hand binding site; IPR001609: Myosin head, motor domain	PREDICTED: hypothetical protein [Vitis vinifera]	Pyrus communis PC-EG2 mRNA for endo-1,4-beta-D-glucanase, complete cds
7_Unigene_BMK.2900	365	87	0	0	-2.06881	Bacterial lipocalin	CELLULAR PROCESSES AND SIGNALING	4; Biological Process: transport (GO:0006810);; Molecular Function: binding (GO:0005488);; Molecular Function: binding (GO:0005488);; Molecular Function: transporter activity (GO:0005215);	apolipoprotein d, putative; K03098 outer membrane lipoprotein Blc	Outer membrane lipoprotein blc OS=Escherichia coli (strain K12) GN=blc PE=1 SV=1	Temperature-induced lipocalin GN=TIL OS=Prunus persica (Peach) PE=2 SV=1	5; IPR000566: Lipocalin/cytosolic fatty-acid binding protein domain; IPR002446: Lipocalin, bacterial; IPR011038: Calycin-like; IPR012674: Calycin; IPR022272: Lipocalin conserved site	temperature-induced lipocalin [Prunus persica] >gi|77744893|gb|ABB02400.1| temperature-induced lipocalin [Prunus armeniaca]	Prunus persica temperature-induced lipocalin (TIL) mRNA, complete cds
7_Unigene_BMK.29014	166	45	0	0	-1.88319	hypothetical protein		Predicted protein GN=POPTRDRAFT_568734 OS=Populus trichocarpa (Western balsam poplar) PE=4 SV=1	1; IPR004253: Domain of unknown function DUF231, plant	predicted protein [Populus trichocarpa] >gi|222859899|gb|EEE97446.1| predicted protein [Populus trichocarpa]	Ricinus communis conserved hypothetical protein, mRNA
7_Unigene_BMK.29053	80	30	1e-06	6.44589e-05	-1.41504	hypothetical protein LOC100266371	Vegetative cell wall protein gp1 OS=Chlamydomonas reinhardtii GN=GP1 PE=2 SV=1	Putative uncharacterized protein GN=VIT_11s0118g00570 OS=Vitis vinifera (Grape) PE=4 SV=1		unknown [Medicago truncatula]	Glycine max cDNA, clone: GMFL01-43-L05
7_Unigene_BMK.29070	83	37	1e-05	0.00052946	-1.16559	hypothetical protein	Uncharacterized GPI-anchored protein At4g28100 OS=Arabidopsis thaliana GN=At4g28100 PE=1 SV=1	Putative uncharacterized protein OS=Populus trichocarpa (Western balsam poplar) PE=2 SV=1		unknown [Populus trichocarpa]	Populus trichocarpa predicted protein, mRNA
7_Unigene_BMK.29143	41	313	0	0	2.93247
7_Unigene_BMK.2930	33	101	0	0	1.61382	Cation transport ATPase	METABOLISM	15; Biological Process: ATP biosynthetic process (GO:0006754);; Biological Process: calcium ion transmembrane transport (GO:0070588);; Biological Process: cation transport (GO:0006812);; Biological Process: metabolic process (GO:0008152);; Cellular Component: membrane (GO:0016020);; Molecular Function: ATP binding (GO:0005524);; Molecular Function: ATPase activity coupled to transmembrane movemen…	Autoinhibited calcium ATPase GN=POPTRDRAFT_765045 OS=Populus trichocarpa (Western balsam poplar) PE=3 SV=1	Calcium-transporting ATPase 9, plasma membrane-type OS=Arabidopsis thaliana GN=ACA9 PE=2 SV=2	Autoinhibited calcium ATPase GN=POPTRDRAFT_765045 OS=Populus trichocarpa (Western balsam poplar) PE=3 SV=1	12; IPR001757: ATPase, P-type, K/Mg/Cd/Cu/Zn/Na/Ca/Na/H-transporter; IPR004014: ATPase, P-type cation-transporter, N-terminal; IPR005834: Haloacid dehalogenase-like hydrolase; IPR006069: ATPase, P-type cation exchange, alpha subunit; IPR006408: ATPase, P-type, calcium-transporting, PMCA-type; IPR008250: ATPase, P-type, ATPase-associated domain; IPR018303: ATPase, P-type phosphorylation site; IPR0…	autoinhibited calcium ATPase [Populus trichocarpa] >gi|222850764|gb|EEE88311.1| autoinhibited calcium ATPase [Populus trichocarpa]	Populus trichocarpa autoinhibited calcium ATPase, mRNA
7_Unigene_BMK.29446	26	162	0	0	2.63941	Pelargonium zonale Gasa4-like protein mRNA, complete cds
7_Unigene_BMK.29447	477	1388	0	0	1.54095	1; Biological Process: lipid transport (GO:0006869);	hypothetical protein	36.4 kDa proline-rich protein OS=Solanum lycopersicum GN=TPRP-F1 PE=2 SV=1	Putative uncharacterized protein (Fragment) OS=Glycine max (Soybean) PE=2 SV=1	3; IPR003612: Plant lipid transfer protein/seed storage/trypsin-alpha amylase inhibitor; IPR013770: Plant lipid transfer protein/hydrophobic protein, helical domain; IPR016140: Bifunctional inhibitor/plant lipid transfer protein/seed storage	unknown [Glycine max]	Prunus dulcis clone Pdbcs-E65 putative lipid transfer protein-like mRNA, partial sequence
7_Unigene_BMK.29617	0	41	0	0	15.3233
7_Unigene_BMK.29659	4	39	0	0	3.2854	Nuclear import protein mog1, putative	Probable ran guanine nucleotide release factor OS=Dictyostelium discoideum GN=mog1 PE=3 SV=1	Nuclear import protein mog1, putative GN=RCOM_0487940 OS=Ricinus communis (Castor bean) PE=4 SV=1	3; IPR007681: Ran-interacting Mog1 protein; IPR016123: Mog1/PsbP, alpha/beta/alpha sandwich; IPR016124: Mog1/PsbP/DUF1795, alpha/beta/alpha sandwich	Nuclear import protein mog1, putative [Ricinus communis] >gi|223536556|gb|EEF38202.1| Nuclear import protein mog1, putative [Ricinus communis]	TSA: Jatropha curcas Contig6247, mRNA sequence
7_Unigene_BMK.29707	9	48	1e-06	6.44589e-05	2.41504	1; Cellular Component: extracellular region (GO:0005576);	PtEXPA4; hypothetical protein	Expansin-A1 OS=Arabidopsis thaliana GN=EXPA1 PE=2 SV=1		3; IPR007118: Expansin/Lol pI; IPR009009: Barwin-related endoglucanase; IPR014733: Barwin-like endoglucanase	expansin 2 [Malus hupehensis]	Pyrus communis PcExp5 mRNA for expansin, complete cds
7_Unigene_BMK.2979	129	377	0	0	1.54719	Nucleoside-diphosphate-sugar epimerases	--	4; Biological Process: cellular metabolic process (GO:0044237);; Molecular Function: coenzyme binding (GO:0050662);; Molecular Function: catalytic activity (GO:0003824);; Molecular Function: nucleotide binding (GO:0000166);	Putative uncharacterized protein GN=VIT_03s0017g00680 OS=Vitis vinifera (Grape) PE=4 SV=1	Bifunctional polymyxin resistance protein ArnA OS=Pseudomonas syringae pv. syringae (strain B728a) GN=arnA PE=3 SV=1	Putative uncharacterized protein GN=VIT_03s0017g00680 OS=Vitis vinifera (Grape) PE=4 SV=1	2; IPR001509: NAD-dependent epimerase/dehydratase; IPR016040: NAD(P)-binding domain	PREDICTED: hypothetical protein [Vitis vinifera] >gi|296087442|emb|CBI34031.3| unnamed protein product [Vitis vinifera]	PREDICTED: Vitis vinifera hypothetical protein LOC100262362 (LOC100262362), mRNA
7_Unigene_BMK.2987	31	72	0.000127	0.00511481	1.21573	2; Cellular Component: integral to membrane (GO:0016021);; Biological Process: transport (GO:0006810);	Putative uncharacterized protein GN=VIT_08s0058g00640 OS=Vitis vinifera (Grape) PE=4 SV=1	Patellin-6 OS=Arabidopsis thaliana GN=PATL6 PE=2 SV=1	Putative uncharacterized protein GN=VIT_08s0058g00640 OS=Vitis vinifera (Grape) PE=4 SV=1	4; IPR001251: Cellular retinaldehyde-binding/triple function, C-terminal; IPR008273: Cellular retinaldehyde-binding/triple function, N-terminal; IPR009038: GOLD; IPR011074: Phosphatidylinositol transfer protein-like, N-terminal	PREDICTED: hypothetical protein [Vitis vinifera]	Lotus japonicus cDNA, clone: LjFL2-011-DC09, HTC
7_Unigene_BMK.29943	7	45	0	0	2.6845	serine-threonine protein kinase, plant-type, putative (EC:1.3.1.74)	DNA-damage-repair/toleration protein DRT100 OS=Arabidopsis thaliana GN=DRT100 PE=2 SV=2	Serine-threonine protein kinase, plant-type, putative GN=RCOM_1577240 OS=Ricinus communis (Castor bean) PE=4 SV=1		serine-threonine protein kinase, plant-type, putative [Ricinus communis] >gi|223547366|gb|EEF48861.1| serine-threonine protein kinase, plant-type, putative [Ricinus communis]	Glycine max clone cw165 leucine rich repeat protein mRNA, complete cds
7_Unigene_BMK.29973	12	44	3.7e-05	0.00173075	1.87447	Glutathione S-transferase	CELLULAR PROCESSES AND SIGNALING	1; Molecular Function: protein binding (GO:0005515);	GST4; glutathione S-transferase; K00799 glutathione S-transferase [EC:2.5.1.18]	Glutathione S-transferase OS=Arabidopsis thaliana GN=At3g03190 PE=2 SV=1	GST-like protein OS=Malus domestica (Apple) PE=2 SV=1	5; IPR004045: Glutathione S-transferase, N-terminal; IPR004046: Glutathione S-transferase, C-terminal; IPR010987: Glutathione S-transferase, C-terminal-like; IPR012336: Thioredoxin-like fold; IPR017933: Glutathione S-transferase/chloride channel, C-terminal	glutathione S-transferase [Vitis amurensis]	Soybean clone JCVI-FLGm-12C20 unknown mRNA
7_Unigene_BMK.30753	25	252	0	0	3.33342	2; Biological Process: proteolysis (GO:0006508);; Molecular Function: aspartic-type endopeptidase activity (GO:0004190);	Aspartic proteinase nepenthesin-1, putative GN=RCOM_1039190 OS=Ricinus communis (Castor bean) PE=4 SV=1	Aspartic proteinase nepenthesin-1 OS=Nepenthes gracilis GN=nep1 PE=1 SV=1	Aspartic proteinase nepenthesin-1, putative GN=RCOM_1039190 OS=Ricinus communis (Castor bean) PE=4 SV=1	3; IPR001461: Peptidase A1; IPR009007: Peptidase aspartic, catalytic; IPR021109: Peptidase aspartic	Aspartic proteinase nepenthesin-1 precursor, putative [Ricinus communis] >gi|223547112|gb|EEF48609.1| Aspartic proteinase nepenthesin-1 precursor, putative [Ricinus communis]	TSA: Cajanus cajan cultivar UPAS 120 contig11915.UPAS mRNA sequence
7_Unigene_BMK.30856	28	129	0	0	2.20387	Predicted protein GN=POPTRDRAFT_572749 OS=Populus trichocarpa (Western balsam poplar) PE=4 SV=1	Classical arabinogalactan protein 26 OS=Arabidopsis thaliana GN=AGP26 PE=1 SV=2	Predicted protein GN=POPTRDRAFT_572749 OS=Populus trichocarpa (Western balsam poplar) PE=4 SV=1		predicted protein [Populus trichocarpa] >gi|222861809|gb|EEE99351.1| predicted protein [Populus trichocarpa]
7_Unigene_BMK.31036	8	41	5e-06	0.000281696	2.35755	hypothetical protein	DNA-damage-repair/toleration protein DRT100 OS=Arabidopsis thaliana GN=DRT100 PE=2 SV=2	Predicted protein GN=POPTRDRAFT_554949 OS=Populus trichocarpa (Western balsam poplar) PE=2 SV=1		predicted protein [Populus trichocarpa] >gi|118482070|gb|ABK92966.1| unknown [Populus trichocarpa] >gi|222841311|gb|EEE78858.1| predicted protein [Populus trichocarpa]
7_Unigene_BMK.31064	107	41	0	0	-1.38391	alcohol dehydrogenase, putative (EC:1.1.1.14); K00008 L-iditol 2-dehydrogenase [EC:1.1.1.14]	L-idonate 5-dehydrogenase OS=Vitis vinifera GN=GSVIVT00012394001 PE=1 SV=2	NAD-dependent sorbitol dehydrogenase OS=Malus domestica (Apple) PE=2 SV=1		NAD-dependent sorbitol dehydrogenase [Eriobotrya japonica]	Malus x domestica sorbitol dehydrogenase (SDH1) mRNA, complete cds
7_Unigene_BMK.31124	19	51	0.000259	0.00951757	1.4245	hypothetical protein	17.6 kDa class I heat shock protein OS=Glycine max GN=HSP17.6-L PE=3 SV=1	Low molecular weight heat-shock protein GN=HSP1 OS=Corylus avellana (European hazel) PE=2 SV=1	2; IPR002068: Heat shock protein Hsp20; IPR008978: HSP20-like chaperone	low molecular weight heat-shock protein [Corylus avellana]
7_Unigene_BMK.3115	37	89	1.1e-05	0.000577608	1.26628	Pectate lyase	METABOLISM		hypothetical protein; K01728 pectate lyase [EC:4.2.2.2]	Probable pectate lyase 4 OS=Arabidopsis thaliana GN=At1g30350 PE=2 SV=1	Putative uncharacterized protein OS=Populus trichocarpa (Western balsam poplar) PE=2 SV=1	4; IPR002022: Pectate lyase/Amb allergen; IPR011050: Pectin lyase fold/virulence factor; IPR012334: Pectin lyase fold; IPR018082: AmbAllergen	unknown [Populus trichocarpa]	PREDICTED: Vitis vinifera hypothetical protein LOC100255011 (LOC100255011), mRNA
7_Unigene_BMK.31308	23	2	1.7e-05	0.000861181	-3.52356	hypothetical protein	Classical arabinogalactan protein 9 OS=Arabidopsis thaliana GN=AGP9 PE=1 SV=2	Predicted protein GN=POPTRDRAFT_549973 OS=Populus trichocarpa (Western balsam poplar) PE=2 SV=1		predicted protein [Populus trichocarpa] >gi|118482547|gb|ABK93194.1| unknown [Populus trichocarpa] >gi|222847511|gb|EEE85058.1| predicted protein [Populus trichocarpa]
7_Unigene_BMK.3167	28	86	0	0	1.61891	Peroxiredoxin	CELLULAR PROCESSES AND SIGNALING	3; Biological Process: oxidation-reduction process (GO:0055114);; Molecular Function: oxidoreductase activity (GO:0016491);; Molecular Function: antioxidant activity (GO:0016209);	PtrcPrx_Q.2; peroxiredoxin	Peroxiredoxin Q, chloroplastic OS=Populus jackii GN=PRXQ PE=1 SV=1	Peroxiredoxin GN=PtrcPrx_Q.2 OS=Populus trichocarpa (Western balsam poplar) PE=2 SV=1	2; IPR000866: Alkyl hydroperoxide reductase subunit C/ Thiol specific antioxidant; IPR012336: Thioredoxin-like fold	peroxiredoxin [Populus trichocarpa] >gi|118482948|gb|ABK93386.1| unknown [Populus trichocarpa] >gi|222865571|gb|EEF02702.1| peroxiredoxin [Populus trichocarpa]	Populus trichocarpa x Populus deltoides clone WS0136_P10 unknown mRNA
7_Unigene_BMK.31702	18	1	6.6e-05	0.00285545	-4.16993	hypothetical protein				predicted protein [Populus trichocarpa] >gi|222850701|gb|EEE88248.1| predicted protein [Populus trichocarpa]
7_Unigene_BMK.31725	32	2	0	0	-4	Uncharacterized protein At4g36988.1 GN=CPuORF49 OS=Arabidopsis thaliana (Mouse-ear cress) PE=4 SV=1			Malus x domestica HSF domain class transcription factor (HSF6) mRNA, complete cds
7_Unigene_BMK.31880	11	39	0.000136	0.00541103	1.82597	hypothetical protein LOC100255362	Probable polygalacturonase OS=Vitis vinifera GN=GSVIVT00026920001 PE=1 SV=1	Polygalacturonase (Fragment) GN=PG2 OS=Eucalyptus globulus subsp. globulus (Tasmanian blue gum) PE=2 SV=1	2; IPR011050: Pectin lyase fold/virulence factor; IPR012334: Pectin lyase fold	polygalacturonase [Eucalyptus globulus subsp. globulus]	TSA: Cajanus cajan cultivar UPAS 120 contig09004.UPAS mRNA sequence
7_Unigene_BMK.319	32	75	8e-05	0.00337942	1.22882	hypothetical protein	Classical arabinogalactan protein 1 OS=Arabidopsis thaliana GN=AGP1 PE=2 SV=2	Putative uncharacterized protein GN=MTR_4g093810 OS=Medicago truncatula (Barrel medic) PE=4 SV=1		unknown [Populus trichocarpa] >gi|118481974|gb|ABK92918.1| unknown [Populus trichocarpa] >gi|118485834|gb|ABK94764.1| unknown [Populus trichocarpa]
7_Unigene_BMK.32059	9	35	0.000154	0.00604	1.95936	ABC-type branched-chain amino acid transport systems, periplasmic component	METABOLISM	9; Biological Process: G-protein coupled receptor protein signaling pathway (GO:0007186);; Biological Process: transport (GO:0006810);; Cellular Component: integral to membrane (GO:0016021);; Cellular Component: membrane (GO:0016020);; Cellular Component: outer membrane-bounded periplasmic space (GO:0030288);; Molecular Function: extracellular-glutamate-gated ion channel activity (GO:0005234);; M…	glutamate-gated kainate-type ion channel receptor subunit GluR5	Glutamate receptor 3.3 OS=Arabidopsis thaliana GN=GLR3.3 PE=2 SV=1	Glutamate receptor (Fragment) GN=POPTRDRAFT_206763 OS=Populus trichocarpa (Western balsam poplar) PE=3 SV=1	5; IPR001320: Ionotropic glutamate receptor; IPR001638: Extracellular solute-binding protein, family 3; IPR001828: Extracellular ligand-binding receptor; IPR002455: GPCR, family 3, gamma-aminobutyric acid receptor, type B; IPR017103: Ionotropic glutamate receptor, plant	glutamate-gated kainate-type ion channel receptor subunit GluR5 [Populus trichocarpa] >gi|222856437|gb|EEE93984.1| glutamate-gated kainate-type ion channel receptor subunit GluR5 [Populus trichocarpa]	Populus trichocarpa glutamate-gated kainate-type ion channel receptor subunit GluR5, mRNA
7_Unigene_BMK.32469	115	268	0	0	1.2206	hypothetical protein	Uncharacterized 24.1 kDa protein in LEF4-P33 intergenic region OS=Autographa californica nuclear polyhedrosis virus PE=4 SV=1	Putative uncharacterized protein (Fragment) GN=VOLCADRAFT_55197 OS=Volvox carteri (Green alga) PE=4 SV=1		hypothetical protein VOLCADRAFT_55197 [Volvox carteri f. nagariensis] >gi|300268487|gb|EFJ52667.1| hypothetical protein VOLCADRAFT_55197 [Volvox carteri f. nagariensis]
7_Unigene_BMK.32716	6	43	0	0	2.8413	Pectinesterase PPE8B precursor, putative (EC:3.1.1.11)	Probable pectinesterase/pectinesterase inhibitor 34 OS=Arabidopsis thaliana GN=PME34 PE=2 SV=1	Pectinesterase GN=PcPME1 OS=Pyrus communis (Pear) PE=2 SV=1		pectin methylesterase 1 [Pyrus communis]	Pyrus communis PcPME1 mRNA for pectin methylesterase 1, complete cds
7_Unigene_BMK.32736	2	29	2e-06	0.00012147	3.85798	Pectate lyase precursor, putative (EC:4.2.2.2); K01728 pectate lyase [EC:4.2.2.2]	Probable pectate lyase 10 OS=Arabidopsis thaliana GN=At3g24670 PE=2 SV=2	Pectate lyase GN=Pel1 OS=Rosa x borboniana PE=2 SV=1	4; IPR002022: Pectate lyase/Amb allergen; IPR011050: Pectin lyase fold/virulence factor; IPR012334: Pectin lyase fold; IPR018082: AmbAllergen	pectate lyase [Rosa x borboniana]	Rosa x borboniana cultivar Gruss an Teplitz pectate lyase (Pel1) mRNA, complete cds
7_Unigene_BMK.33375	28	111	0	0	1.98706	Alpha-glucosidases, family 31 of glycosyl hydrolases	METABOLISM	5; Biological Process: carbohydrate metabolic process (GO:0005975);; Biological Process: metabolic process (GO:0008152);; Molecular Function: carbohydrate binding (GO:0030246);; Molecular Function: catalytic activity (GO:0003824);; Molecular Function: hydrolase activity hydrolyzing O-glycosyl compounds (GO:0004553);	alpha-glucosidase, putative (EC:3.2.1.20)	Alpha-xylosidase OS=Arabidopsis thaliana GN=XYL1 PE=1 SV=1	Alpha-glucosidase, putative GN=RCOM_0030540 OS=Ricinus communis (Castor bean) PE=4 SV=1	4; IPR000322: Glycoside hydrolase, family 31; IPR011013: Glycoside hydrolase-type carbohydrate-binding; IPR013785: Aldolase-type TIM barrel; IPR017853: Glycoside hydrolase, superfamily	alpha-glucosidase, putative [Ricinus communis] >gi|223528753|gb|EEF30763.1| alpha-glucosidase, putative [Ricinus communis]	Populus trichocarpa predicted protein, mRNA
7_Unigene_BMK.33705	35	1	0	0	-5.12928
7_Unigene_BMK.33716	3	41	0	0	3.77259
7_Unigene_BMK.33765	20	1	2.2e-05	0.00109116	-4.32193	MYB20 OS=Malus domestica (Apple) PE=2 SV=1		MYB20 [Malus x domestica]	Malus x domestica MYB20 mRNA, complete cds
7_Unigene_BMK.3378	31	96	0	0	1.63077	hypothetical protein LOC100260387	EPIDERMAL PATTERNING FACTOR-like protein 6 OS=Arabidopsis thaliana GN=EPFL6 PE=2 SV=1	Putative uncharacterized protein GN=VIT_06s0004g07880 OS=Vitis vinifera (Grape) PE=4 SV=1		PREDICTED: hypothetical protein [Vitis vinifera] >gi|297745777|emb|CBI15833.3| unnamed protein product [Vitis vinifera]	Populus trichocarpa predicted protein, mRNA
7_Unigene_BMK.3379	14	49	2.2e-05	0.00109116	1.80735	Phoenix dactylifera microsatellite DNA, clone CIR093
7_Unigene_BMK.33855	2	36	0	0	4.16993	1; Molecular Function: nutrient reservoir activity (GO:0045735);	hypothetical protein	Globulin-1 S allele OS=Zea mays GN=GLB1 PE=1 SV=2	Predicted protein GN=POPTRDRAFT_563117 OS=Populus trichocarpa (Western balsam poplar) PE=4 SV=1	3; IPR006045: Cupin 1; IPR011051: Cupin, RmlC-type; IPR014710: RmlC-like jelly roll fold	predicted protein [Populus trichocarpa] >gi|222853109|gb|EEE90656.1| predicted protein [Populus trichocarpa]	Populus trichocarpa predicted protein, mRNA
7_Unigene_BMK.34050	4	39	0	0	3.2854	1; Molecular Function: acid phosphatase activity (GO:0003993);	hypothetical protein	Acid phosphatase 1 OS=Solanum lycopersicum GN=APS1 PE=2 SV=1	Predicted protein GN=POPTRDRAFT_711542 OS=Populus trichocarpa (Western balsam poplar) PE=2 SV=1	4; IPR005519: Acid phosphatase (Class B); IPR010028: Acid phosphatase, plant; IPR014403: Vegetative storage protein/acid phosphatase; IPR023214: HAD-like domain	predicted protein [Populus trichocarpa] >gi|118483743|gb|ABK93764.1| unknown [Populus trichocarpa] >gi|222843580|gb|EEE81127.1| predicted protein [Populus trichocarpa]	TSA: Cajanus cajan cultivar UPAS 120 contig00027.UPAS mRNA sequence
7_Unigene_BMK.3406	149	71	0	0	-1.06942	Serine/threonine protein kinase	--	7; Biological Process: protein phosphorylation (GO:0006468);; Molecular Function: ATP binding (GO:0005524);; Molecular Function: ATP binding (GO:0005524);; Molecular Function: protein kinase activity (GO:0004672);; Molecular Function: protein serine/threonine kinase activity (GO:0004674);; Molecular Function: protein tyrosine kinase activity (GO:0004713);; Molecular Function: transferase activity…	ATP binding protein, putative (EC:2.7.11.26)	Probable inactive receptor kinase At1g48480 OS=Arabidopsis thaliana GN=RKL1 PE=1 SV=1	ATP binding protein, putative GN=RCOM_0054530 OS=Ricinus communis (Castor bean) PE=4 SV=1	7; IPR000719: Protein kinase, catalytic domain; IPR002290: Serine/threonine-protein kinase, catalytic domain; IPR011009: Protein kinase-like domain; IPR013210: Leucine-rich repeat-containing N-terminal, type 2; IPR017441: Protein kinase, ATP binding site; IPR017442: Serine/threonine-protein kinase-like domain; IPR020635: Tyrosine-protein kinase, catalytic domain	ATP binding protein, putative [Ricinus communis] >gi|223526727|gb|EEF28958.1| ATP binding protein, putative [Ricinus communis]	Populus trichocarpa predicted protein, mRNA
7_Unigene_BMK.34103	8	43	2e-06	0.00012147	2.42626	4; Biological Process: oxidation-reduction process (GO:0055114);; Molecular Function: oxidoreductase activity (GO:0016491);; Molecular Function: copper ion binding (GO:0005507);; Molecular Function: oxidoreductase activity (GO:0016491);	hypothetical protein LOC100249552	L-ascorbate oxidase homolog OS=Brassica napus GN=Bp10 PE=2 SV=1	Putative uncharacterized protein GN=VIT_00s0253g00040 OS=Vitis vinifera (Grape) PE=4 SV=1	3; IPR001117: Multicopper oxidase, type 1; IPR008972: Cupredoxin; IPR011706: Multicopper oxidase, type 2	PREDICTED: hypothetical protein [Vitis vinifera]	Ricinus communis multicopper oxidase, putative, mRNA
7_Unigene_BMK.34280	81	216	0	0	1.41504	hypothetical protein	Fasciclin-like arabinogalactan protein 10 OS=Arabidopsis thaliana GN=FLA10 PE=1 SV=1	Fasciclin-like arabinogalactan protein 13 GN=FLA13 OS=Gossypium hirsutum (Upland cotton) PE=2 SV=1	1; IPR000782: FAS1 domain	fasciclin-like arabinogalactan protein 13 [Gossypium hirsutum]	Brassica rapa subsp. pekinensis clone KBrB086L12, complete sequence
7_Unigene_BMK.34598	4	35	1e-06	6.44589e-05	3.12928	Serine/threonine protein kinase	--	7; Biological Process: protein phosphorylation (GO:0006468);; Molecular Function: ATP binding (GO:0005524);; Molecular Function: ATP binding (GO:0005524);; Molecular Function: protein kinase activity (GO:0004672);; Molecular Function: protein serine/threonine kinase activity (GO:0004674);; Molecular Function: protein tyrosine kinase activity (GO:0004713);; Molecular Function: transferase activity…	hypothetical protein LOC100257246	Receptor-like serine/threonine-protein kinase At1g78530 OS=Arabidopsis thaliana GN=At1g78530 PE=2 SV=1	Putative uncharacterized protein GN=VIT_19s0014g00110 OS=Vitis vinifera (Grape) PE=3 SV=1	7; IPR000719: Protein kinase, catalytic domain; IPR002290: Serine/threonine-protein kinase, catalytic domain; IPR008271: Serine/threonine-protein kinase, active site; IPR011009: Protein kinase-like domain; IPR017441: Protein kinase, ATP binding site; IPR017442: Serine/threonine-protein kinase-like domain; IPR020635: Tyrosine-protein kinase, catalytic domain	unnamed protein product [Vitis vinifera]	Populus trichocarpa predicted protein, mRNA
7_Unigene_BMK.34689	110	47	0	0	-1.22677	NTP pyrophosphohydrolases including oxidative damage repair enzymes	--	1; Molecular Function: hydrolase activity (GO:0016787);	diphosphoinositol polyphosphate phosphohydrolase, putative	Nudix hydrolase 18, mitochondrial OS=Arabidopsis thaliana GN=NUDT18 PE=2 SV=1	Putative uncharacterized protein OS=Glycine max (Soybean) PE=2 SV=1	3; IPR000086: NUDIX hydrolase domain; IPR015797: NUDIX hydrolase domain-like; IPR020084: NUDIX hydrolase, conserved site	unknown [Glycine max]	Soybean clone JCVI-FLGm-15K5 unknown mRNA
7_Unigene_BMK.34860	71	31	3.1e-05	0.00148343	-1.19555	Glutathione peroxidase	CELLULAR PROCESSES AND SIGNALING	3; Biological Process: oxidation-reduction process (GO:0055114);; Biological Process: response to oxidative stress (GO:0006979);; Molecular Function: glutathione peroxidase activity (GO:0004602);	hypothetical protein LOC100245697; K00432 glutathione peroxidase [EC:1.11.1.9]	Phospholipid hydroperoxide glutathione peroxidase, chloroplastic OS=Pisum sativum PE=2 SV=1	Glutathione peroxidase GN=VIT_04s0008g06780 OS=Vitis vinifera (Grape) PE=3 SV=1	2; IPR000889: Glutathione peroxidase; IPR012336: Thioredoxin-like fold	PREDICTED: hypothetical protein [Vitis vinifera]	Malus x domestica clone 23-3 phospholipid glutathione peroxidase mRNA, partial cds
7_Unigene_BMK.34955	2	27	6e-06	0.000332343	3.75489	1; Molecular Function: protein binding (GO:0005515);	Os02g0229400	Monosaccharide-sensing protein 1 OS=Arabidopsis thaliana GN=MSSP1 PE=1 SV=2	HD domain class transcription factor GN=HD17 OS=Malus domestica (Apple) PE=2 SV=1	1; IPR001611: Leucine-rich repeat	HD domain class transcription factor [Malus x domestica]	Malus x domestica HD domain class transcription factor (HD17) mRNA, complete cds
7_Unigene_BMK.35030	6	35	1.1e-05	0.000577608	2.54432	Na+-driven multidrug efflux pump	CELLULAR PROCESSES AND SIGNALING	5; Biological Process: transmembrane transport (GO:0055085);; Cellular Component: membrane (GO:0016020);; Molecular Function: antiporter activity (GO:0015297);; Molecular Function: drug transmembrane transporter activity (GO:0015238);; Biological Process: drug transmembrane transport (GO:0006855);	hypothetical protein	MATE efflux family protein ALF5 OS=Arabidopsis thaliana GN=ALF5 PE=2 SV=1	Predicted protein GN=POPTRDRAFT_890616 OS=Populus trichocarpa (Western balsam poplar) PE=4 SV=1	1; IPR002528: Multi antimicrobial extrusion protein	predicted protein [Populus trichocarpa] >gi|222859955|gb|EEE97502.1| predicted protein [Populus trichocarpa]	Populus trichocarpa predicted protein, mRNA
7_Unigene_BMK.35084	0	44	0	0	15.4252	1; Molecular Function: nucleotide binding (GO:0000166);	Phenylcoumaran benzylic ether reductase-like protein GN=PCBERp2 OS=Populus trichocarpa (Western balsam poplar) PE=4 SV=1	Isoeugenol synthase 1 OS=Petunia hybrida GN=IGS1 PE=1 SV=1	Phenylcoumaran benzylic ether reductase-like protein GN=PCBERp2 OS=Populus trichocarpa (Western balsam poplar) PE=4 SV=1	2; IPR008030: NmrA-like; IPR016040: NAD(P)-binding domain	phenylcoumaran benzylic ether reductase -like protein [Populus trichocarpa] >gi|222853358|gb|EEE90905.1| phenylcoumaran benzylic ether reductase -like protein [Populus trichocarpa]	Populus trichocarpa phenylcoumaran benzylic ether reductase -like protein (PCBERp2), mRNA
7_Unigene_BMK.35127	3	227	0	0	6.24159	Glycerol uptake facilitator and related permeases (Major Intrinsic Protein Family)	METABOLISM	3; Biological Process: transport (GO:0006810);; Cellular Component: membrane (GO:0016020);; Molecular Function: transporter activity (GO:0005215);	aquaporin, MIP family, TIP subfamily	Aquaporin TIP1-3 OS=Arabidopsis thaliana GN=TIP1-3 PE=1 SV=1	Aquaporin, MIP family, TIP subfamily GN=POPTRDRAFT_822504 OS=Populus trichocarpa (Western balsam poplar) PE=2 SV=1	3; IPR000425: Major intrinsic protein; IPR022357: Major intrinsic protein, conserved site; IPR023271: Aquaporin-like	aquaporin, MIP family, TIP subfamily [Populus trichocarpa] >gi|118484362|gb|ABK94058.1| unknown [Populus trichocarpa] >gi|222865348|gb|EEF02479.1| aquaporin, MIP family, TIP subfamily [Populus trichocarpa]	Populus trichocarpa aquaporin, MIP family, TIP subfamily, mRNA
7_Unigene_BMK.3519	251	117	0	0	-1.10118	Tubulin	CELLULAR PROCESSES AND SIGNALING	11; Biological Process: GTP catabolic process (GO:0006184);; Biological Process: microtubule-based movement (GO:0007018);; Biological Process: microtubule-based process (GO:0007017);; Biological Process: protein polymerization (GO:0051258);; Cellular Component: microtubule (GO:0005874);; Cellular Component: protein complex (GO:0043234);; Molecular Function: GTP binding (GO:0005525);; Cellular Com…	Tubulin, beta chain GN=TUB10 OS=Populus trichocarpa (Western balsam poplar) PE=3 SV=1	Tubulin beta-6 chain OS=Arabidopsis thaliana GN=TUBB6 PE=2 SV=1	Tubulin, beta chain GN=TUB10 OS=Populus trichocarpa (Western balsam poplar) PE=3 SV=1	5; IPR000217: Tubulin; IPR002453: Beta tubulin; IPR003008: Tubulin/FtsZ, GTPase domain; IPR008280: Tubulin/FtsZ, C-terminal; IPR017975: Tubulin, conserved site	tubulin, beta chain [Populus trichocarpa] >gi|222841924|gb|EEE79471.1| tubulin, beta chain [Populus trichocarpa]	Populus trichocarpa tubulin, beta chain (TUB9), mRNA
7_Unigene_BMK.35251	0	34	0	0	15.0532	Eriobotrya japonica clone ssrEJ061 microsatellite sequence
7_Unigene_BMK.3542	38	11	6.3e-05	0.00274545	-1.7885	Stay green 1 GN=SGR1 OS=Pyrus x bretschneideri PE=2 SV=1		Stay green 1 GN=SGR1 OS=Pyrus x bretschneideri PE=2 SV=1	1; IPR024438: Staygreen protein	conserved hypothetical protein [Ricinus communis] >gi|223549579|gb|EEF51067.1| conserved hypothetical protein [Ricinus communis]	TSA: Panax ginseng strain Shi Zhu Shen contig15896.Pagi mRNA sequence
7_Unigene_BMK.35634	37	230	0	0	2.63604	hypothetical protein	Gibberellin-regulated protein 4 OS=Arabidopsis thaliana GN=GASA4 PE=1 SV=2	Gasa4-like protein OS=Rosa damascena (Damask rose) PE=4 SV=1	1; IPR003854: Gibberellin regulated protein	Gasa4-like protein [Rosa x damascena] >gi|222160078|gb|ACM47320.1| Gasa4-like protein [Rosa x damascena]	Rosa x damascena Gasa4-like protein mRNA, complete cds
7_Unigene_BMK.35675	98	30	0	0	-1.70782	Guanylate kinase	METABOLISM	3; Biological Process: purine nucleotide metabolic process (GO:0006163);; Molecular Function: guanylate kinase activity (GO:0004385);; Molecular Function: protein binding (GO:0005515);	guanylate kinase, putative (EC:2.7.4.8); K00942 guanylate kinase [EC:2.7.4.8]	Guanylate kinase OS=Sus scrofa GN=GUK1 PE=1 SV=2	Guanylate kinase, putative GN=RCOM_0751830 OS=Ricinus communis (Castor bean) PE=4 SV=1	6; IPR008144: Guanylate kinase; IPR008145: Guanylate kinase/L-type calcium channel; IPR011043: Galactose oxidase/kelch, beta-propeller; IPR015915: Kelch-type beta propeller; IPR017665: Guanylate kinase, sub-group; IPR020590: Guanylate kinase, conserved site	guanylate kinase, putative [Ricinus communis] >gi|223530916|gb|EEF32776.1| guanylate kinase, putative [Ricinus communis]	Prunus cerasifera BAC insert containing Ma gene, ma1 susceptible allele, clone 40K9
7_Unigene_BMK.3583	18	74	0	0	2.03953	2; Molecular Function: binding (GO:0005488);; Molecular Function: protein binding (GO:0005515);	Ubiquitin-protein ligase, putative GN=RCOM_0921730 OS=Ricinus communis (Castor bean) PE=4 SV=1	U-box domain-containing protein 7 OS=Arabidopsis thaliana GN=PUB7 PE=1 SV=1	Ubiquitin-protein ligase, putative GN=RCOM_0921730 OS=Ricinus communis (Castor bean) PE=4 SV=1	3; IPR000225: Armadillo; IPR011989: Armadillo-like helical; IPR016024: Armadillo-type fold	ubiquitin-protein ligase, putative [Ricinus communis] >gi|223545383|gb|EEF46888.1| ubiquitin-protein ligase, putative [Ricinus communis]	Populus trichocarpa predicted protein, mRNA
7_Unigene_BMK.35842	0	16	8.9e-05	0.00369682	13.9658
7_Unigene_BMK.35843	50	112	4e-06	0.00023006	1.1635
7_Unigene_BMK.35916	217	33	0	0	-2.71716	hypothetical protein	Putative protein TPRXL OS=Homo sapiens GN=TPRXL PE=5 SV=2	Putative uncharacterized protein GN=RCOM_1028690 OS=Ricinus communis (Castor bean) PE=4 SV=1	2; IPR006514: Conserved hypothetical protein CHP01627; IPR021148: Protein of unknown function DUF579	conserved hypothetical protein [Ricinus communis] >gi|223534265|gb|EEF35979.1| conserved hypothetical protein [Ricinus communis]	TSA: Cajanus cajan cultivar Asha contig18606.Asha mRNA sequence
7_Unigene_BMK.35954	23	0	1e-06	6.44589e-05	-14.4893	hypothetical protein		Putative uncharacterized protein OS=Glycine max (Soybean) PE=2 SV=1		unknown [Glycine max]	Ricinus communis conserved hypothetical protein, mRNA
7_Unigene_BMK.35989	2	31	1e-06	6.44589e-05	3.9542	Dipeptide/tripeptide permease	METABOLISM	3; Biological Process: oligopeptide transport (GO:0006857);; Cellular Component: membrane (GO:0016020);; Molecular Function: transporter activity (GO:0005215);	hypothetical protein	Putative peptide/nitrate transporter At2g37900 OS=Arabidopsis thaliana GN=At2g37900 PE=2 SV=1	Predicted protein GN=POPTRDRAFT_819189 OS=Populus trichocarpa (Western balsam poplar) PE=3 SV=1	3; IPR000109: Oligopeptide transporter; IPR016196: Major facilitator superfamily domain, general substrate transporter; IPR018456: PTR2 family proton/oligopeptide symporter, conserved site	predicted protein [Populus trichocarpa] >gi|222855067|gb|EEE92614.1| predicted protein [Populus trichocarpa]	Ricinus communis Peptide transporter, putative, mRNA
7_Unigene_BMK.35993	56	179	0	0	1.67646
7_Unigene_BMK.36041	3	32	2e-06	0.00012147	3.41504	phd finger protein, putative	Uncharacterized protein At1g05835 OS=Arabidopsis thaliana GN=At1g05835 PE=2 SV=1	Phd finger protein, putative GN=RCOM_1378880 OS=Ricinus communis (Castor bean) PE=4 SV=1		phd finger protein, putative [Ricinus communis] >gi|223545214|gb|EEF46723.1| phd finger protein, putative [Ricinus communis]	Ricinus communis phd finger protein, putative, mRNA
7_Unigene_BMK.36054	3	35	0	0	3.54432	dehydrin [Malus x domestica]	Malus x domestica dehydrin mRNA, complete cds
7_Unigene_BMK.3606	67	14	0	0	-2.25873	hypothetical protein	Snakin-1 OS=Solanum tuberosum GN=SN1 PE=1 SV=1	Putative uncharacterized protein OS=Glycine max (Soybean) PE=4 SV=1	1; IPR003854: Gibberellin regulated protein	unknown [Glycine max]	Malus x domestica cysteine protease-like mRNA, partial sequence
7_Unigene_BMK.36068	62	173	0	0	1.48043	Zn-dependent oligopeptidases	METABOLISM	2; Molecular Function: metal ion binding (GO:0046872);; Biological Process: metal ion transport (GO:0030001);	heavy-metal-associated domain-containing protein	Oligopeptidase A OS=Escherichia coli (strain K12) GN=prlC PE=3 SV=3	Putative copper transport protein GN=At5g23760 OS=Arabidopsis thaliana (Mouse-ear cress) PE=4 SV=1	1; IPR006121: Heavy metal-associated domain, HMA	hypothetical protein ARALYDRAFT_910389 [Arabidopsis lyrata subsp. lyrata] >gi|297319984|gb|EFH50406.1| hypothetical protein ARALYDRAFT_910389 [Arabidopsis lyrata subsp. lyrata]	PREDICTED: Vitis vinifera similar to Os04g0533900 (LOC100250657), mRNA
7_Unigene_BMK.36071	4	29	2.3e-05	0.00113195	2.85798	2; Biological Process: oxidation-reduction process (GO:0055114);; Molecular Function: oxidoreductase activity (GO:0016491);	amine oxidase (EC:1.5.3.11)	Probable polyamine oxidase 5 OS=Arabidopsis thaliana GN=PAO5 PE=2 SV=1	Predicted protein GN=POPTRDRAFT_561090 OS=Populus trichocarpa (Western balsam poplar) PE=4 SV=1	1; IPR002937: Amine oxidase	predicted protein [Populus trichocarpa] >gi|222855202|gb|EEE92749.1| predicted protein [Populus trichocarpa]	TSA: Arachis hypogaea CL1Contig6778.Arhy mRNA sequence
7_Unigene_BMK.36073	0	27	0	0	14.7207	Oryza sativa chromosome 12, . BAC OJ1003_A04 of library Monsanto from chromosome 12 of cultivar Nipponbare of ssp. japonica of Oryza sativa (rice), complete sequence
7_Unigene_BMK.36086	68	27	1e-05	0.00052946	-1.33258	2; Cellular Component: membrane (GO:0016020);; Biological Process: photosynthesis light harvesting (GO:0009765);	hypothetical protein LOC100254533; K08913 light-harvesting complex II chlorophyll a/b binding protein 2	Chlorophyll a-b binding protein 151, chloroplastic OS=Gossypium hirsutum GN=CAB-151 PE=2 SV=2	Light harvesting chlorophyll A/B binding protein GN=Lhcb-Pp2 OS=Prunus persica (Peach) PE=2 SV=1	3; IPR001344: Chlorophyll A-B binding protein, plant; IPR022796: Chlorophyll A-B binding protein; IPR023329: Chlorophyll a/b binding protein domain	light harvesting chlorophyll A/B binding protein [Prunus persica]	Prunus persica light harvesting chlorophyll A/B binding protein (Lhcb-Pp2) mRNA, complete cds
7_Unigene_BMK.36109	5	26	0.000254	0.00936421	2.37851	Leucine-rich repeat (LRR) protein	POORLY CHARACTERIZED	8; Biological Process: protein phosphorylation (GO:0006468);; Molecular Function: ATP binding (GO:0005524);; Molecular Function: ATP binding (GO:0005524);; Molecular Function: protein binding (GO:0005515);; Molecular Function: protein kinase activity (GO:0004672);; Molecular Function: protein serine/threonine kinase activity (GO:0004674);; Molecular Function: protein tyrosine kinase activity (GO:…	receptor protein kinase, putative (EC:1.3.1.74 2.7.11.26)	Probably inactive leucine-rich repeat receptor-like protein kinase At3g28040 OS=Arabidopsis thaliana GN=At3g28040 PE=2 SV=1	Receptor protein kinase, putative GN=RCOM_1748910 OS=Ricinus communis (Castor bean) PE=4 SV=1	10; IPR000719: Protein kinase, catalytic domain; IPR001611: Leucine-rich repeat; IPR002290: Serine/threonine-protein kinase, catalytic domain; IPR003591: Leucine-rich repeat, typical subtype; IPR011009: Protein kinase-like domain; IPR013101: Leucine-rich repeat 2; IPR013210: Leucine-rich repeat-containing N-terminal, type 2; IPR017441: Protein kinase, ATP binding site; IPR017442: Serine/threonine…	receptor protein kinase, putative [Ricinus communis] >gi|223542628|gb|EEF44166.1| receptor protein kinase, putative [Ricinus communis]	Glycine max strain Williams 82 clone GM_WBb0059G09, complete sequence
7_Unigene_BMK.36110	179	49	0	0	-1.86911	Glycine/serine hydroxymethyltransferase	METABOLISM	5; Biological Process: L-serine metabolic process (GO:0006563);; Biological Process: glycine metabolic process (GO:0006544);; Molecular Function: pyridoxal phosphate binding (GO:0030170);; Molecular Function: catalytic activity (GO:0003824);; Molecular Function: glycine hydroxymethyltransferase activity (GO:0004372);	hypothetical protein LOC100245411; K00600 glycine hydroxymethyltransferase [EC:2.1.2.1]	Serine hydroxymethyltransferase, mitochondrial OS=Pisum sativum PE=1 SV=1	Serine hydroxymethyltransferase GN=VIT_18s0001g07960 OS=Vitis vinifera (Grape) PE=3 SV=1	5; IPR001085: Serine hydroxymethyltransferase; IPR015421: Pyridoxal phosphate-dependent transferase, major region, subdomain 1; IPR015422: Pyridoxal phosphate-dependent transferase, major region, subdomain 2; IPR015424: Pyridoxal phosphate-dependent transferase, major domain; IPR019798: Serine hydroxymethyltransferase, pyridoxal phosphate binding site	unnamed protein product [Vitis vinifera]	Populus tremuloides mitochondrial serine hydroxymethyltransferase (SHMT3) mRNA, complete cds; nuclear gene for mitochondrial product
7_Unigene_BMK.36132	130	859	0	0	2.72415	2; Molecular Function: pectinesterase activity (GO:0030599);; Molecular Function: enzyme inhibitor activity (GO:0004857);	Predicted protein GN=POPTRDRAFT_570588 OS=Populus trichocarpa (Western balsam poplar) PE=2 SV=1	21 kDa protein OS=Daucus carota PE=2 SV=1	Predicted protein GN=POPTRDRAFT_570588 OS=Populus trichocarpa (Western balsam poplar) PE=2 SV=1	1; IPR006501: Pectinesterase inhibitor	predicted protein [Populus trichocarpa] >gi|118485211|gb|ABK94466.1| unknown [Populus trichocarpa] >gi|222858956|gb|EEE96503.1| predicted protein [Populus trichocarpa]	Medicago truncatula clone MTYFP_FQ_FR_FS1G-J-15 unknown mRNA
7_Unigene_BMK.36140	94	40	1e-06	6.44589e-05	-1.23266	hypothetical protein LOC100250496; K14514 ethylene-insensitive protein 3		Ethylene insensitive 3 class transcription factor GN=EIL1 OS=Malus domestica (Apple) PE=2 SV=1		ethylene insensitive 3 class transcription factor [Malus x domestica]	Malus x domestica ethylene insensitive 3 class transcription factor (EIL1) mRNA, complete cds
7_Unigene_BMK.36146	0	26	1e-06	6.44589e-05	14.6662	Leucine-rich repeat (LRR) protein	POORLY CHARACTERIZED	3; Biological Process: defense response (GO:0006952);; Molecular Function: ADP binding (GO:0043531);; Molecular Function: protein binding (GO:0005515);	hypothetical protein LOC100258335	Putative disease resistance RPP13-like protein 1 OS=Arabidopsis thaliana GN=RPPL1 PE=2 SV=1	Putative uncharacterized protein GN=VIT_13s0139g00320 OS=Vitis vinifera (Grape) PE=4 SV=1	4; IPR000767: Disease resistance protein; IPR001611: Leucine-rich repeat; IPR002182: NB-ARC; IPR003591: Leucine-rich repeat, typical subtype	PREDICTED: hypothetical protein [Vitis vinifera]
7_Unigene_BMK.36153	31	108	0	0	1.80069	Prunus dulcis clone Pdbcs-L39 putative metallothionine-lie protein mRNA, partial cds
7_Unigene_BMK.36227	1	28	1e-06	6.44589e-05	4.80735	2; Molecular Function: protein kinase binding (GO:0019901);; Biological Process: regulation of cyclin-dependent protein kinase activity (GO:0000079);	hypothetical protein	Cyclin-U2-1 OS=Arabidopsis thaliana GN=CYCU2-1 PE=1 SV=1	Predicted protein GN=POPTRDRAFT_816553 OS=Populus trichocarpa (Western balsam poplar) PE=4 SV=1	3; IPR012389: Cyclin P/U; IPR013763: Cyclin-like; IPR013922: Cyclin PHO80-like	predicted protein [Populus trichocarpa] >gi|222842988|gb|EEE80535.1| predicted protein [Populus trichocarpa]	TSA: Arachis hypogaea CL2680Contig1.Arhy mRNA sequence
7_Unigene_BMK.36241	38	584	0	0	3.9419	Putative multicopper oxidases	METABOLISM	7; Biological Process: lignin catabolic process (GO:0046274);; Biological Process: oxidation-reduction process (GO:0055114);; Cellular Component: apoplast (GO:0048046);; Molecular Function: oxidoreductase activity (GO:0016491);; Molecular Function: copper ion binding (GO:0005507);; Molecular Function: laccase activity (GO:0008471);; Molecular Function: oxidoreductase activity (GO:0016491);	multicopper oxidase	Putative laccase-9 OS=Oryza sativa subsp. japonica GN=LAC9 PE=3 SV=1	Putative laccase/diphenol oxidase OS=Castanea dentata (American chestnut) PE=2 SV=1	6; IPR001117: Multicopper oxidase, type 1; IPR002355: Multicopper oxidase, copper-binding site; IPR008972: Cupredoxin; IPR011706: Multicopper oxidase, type 2; IPR011707: Multicopper oxidase, type 3; IPR017761: Laccase	putative lacasse/diphenol oxidase [Castanea mollissima] >gi|258445203|gb|ACV72175.1| putative laccase/diphenol oxidase [Castanea dentata]	Populus trichocarpa predicted protein, mRNA
7_Unigene_BMK.36296	7	31	0.000165	0.00642693	2.14684	Serine/threonine protein kinase	--	6; Biological Process: protein phosphorylation (GO:0006468);; Molecular Function: ATP binding (GO:0005524);; Molecular Function: ATP binding (GO:0005524);; Molecular Function: protein kinase activity (GO:0004672);; Molecular Function: protein tyrosine kinase activity (GO:0004713);; Molecular Function: transferase activity transferring phosphorus-containing groups (GO:0016772);	hypothetical protein	Receptor-like protein kinase THESEUS 1 OS=Arabidopsis thaliana GN=THE1 PE=1 SV=1	Predicted protein (Fragment) GN=POPTRDRAFT_269098 OS=Populus trichocarpa (Western balsam poplar) PE=3 SV=1	6; IPR000719: Protein kinase, catalytic domain; IPR001245: Serine-threonine/tyrosine-protein kinase; IPR011009: Protein kinase-like domain; IPR017441: Protein kinase, ATP binding site; IPR020635: Tyrosine-protein kinase, catalytic domain; IPR024788: Malectin-like carbohydrate-binding domain	predicted protein [Populus trichocarpa] >gi|222871815|gb|EEF08946.1| predicted protein [Populus trichocarpa]	Vitis vinifera contig VV78X091561.7, whole genome shotgun sequence
7_Unigene_BMK.36344	64	165	0	0	1.36632	pectin acetylesterase, putative	Protein notum homolog OS=Mus musculus GN=Notum PE=2 SV=2	Pectin acetylesterase, putative GN=RCOM_1436870 OS=Ricinus communis (Castor bean) PE=4 SV=1	1; IPR004963: Pectinacetylesterase	pectin acetylesterase, putative [Ricinus communis] >gi|223548551|gb|EEF50042.1| pectin acetylesterase, putative [Ricinus communis]	Ricinus communis pectin acetylesterase, putative, mRNA
7_Unigene_BMK.36345	195	1064	0	0	2.44795	2; Biological Process: response to biotic stimulus (GO:0009607);; Biological Process: defense response (GO:0006952);	Major latex-like protein OS=Prunus persica (Peach) PE=4 SV=1	MLP-like protein 28 OS=Arabidopsis thaliana GN=MLP28 PE=1 SV=1	Major latex-like protein OS=Prunus persica (Peach) PE=4 SV=1	2; IPR000916: Bet v I allergen; IPR023393: START-like domain	major latex-like protein [Prunus persica]	Prunus persica major latex-like protein gene, complete cds
7_Unigene_BMK.36355	30	146	0	0	2.28293	1; Molecular Function: ATP binding (GO:0005524);	hypothetical protein	Glucan endo-1,3-beta-glucosidase OS=Triticum aestivum GN=GLC1 PE=2 SV=1	Endo-1,3-beta-glucanase OS=Pyrus pyrifolia (Chinese pear) PE=2 SV=1	1; IPR003594: ATPase-like, ATP-binding domain	endo-1,3-beta-glucanase [Pyrus pyrifolia]	Pyrus pyrifolia endo-1,3-beta-glucanase mRNA, complete cds
7_Unigene_BMK.36362	69	26	4e-06	0.00023006	-1.40808	GTPase SAR1 and related small G proteins	POORLY CHARACTERIZED	11; Biological Process: GTP catabolic process (GO:0006184);; Biological Process: intracellular protein transport (GO:0006886);; Biological Process: nucleocytoplasmic transport (GO:0006913);; Biological Process: protein transport (GO:0015031);; Biological Process: signal transduction (GO:0007165);; Biological Process: small GTPase mediated signal transduction (GO:0007264);; Cellular Component: int…	hypothetical protein LOC100266035; K07910 Ras-related protein Rab-18	GTP-binding protein yptV3 OS=Volvox carteri GN=YPTV3 PE=3 SV=1	Putative uncharacterized protein OS=Glycine max (Soybean) PE=2 SV=1	7; IPR001806: Small GTPase superfamily; IPR002041: Ran GTPase; IPR003578: Small GTPase superfamily, Rho type; IPR003579: Small GTPase superfamily, Rab type; IPR005225: Small GTP-binding protein domain; IPR020849: Small GTPase superfamily, Ras type; IPR024156: Small GTPase superfamily, ARF type	unknown [Glycine max]	PREDICTED: Vitis vinifera hypothetical protein LOC100266035, transcript variant 1 (LOC100266035), mRNA
7_Unigene_BMK.36377	89	188	0	0	1.07886	1; Biological Process: defense response (GO:0006952);	Low-molecular-weight cysteine-rich protein LCR69 precursor, putative	Defensin-like protein OS=Nelumbo nucifera PE=3 SV=1	Defensin protein 1 GN=DFN1 OS=Prunus persica (Peach) PE=4 SV=1	4; IPR001542: Defensin, invertebrate/fungal; IPR003614: Knottin; IPR008176: Gamma thionin; IPR008177: Gamma Purothionin	defensin protein 1 [Prunus persica]	Prunus persica defensin protein 1 (DFN1) mRNA, complete cds
7_Unigene_BMK.36399	7	39	5e-06	0.000281696	2.47805	hypothetical protein		Predicted protein GN=POPTRDRAFT_568271 OS=Populus trichocarpa (Western balsam poplar) PE=4 SV=1		predicted protein [Populus trichocarpa] >gi|222860298|gb|EEE97845.1| predicted protein [Populus trichocarpa]
7_Unigene_BMK.36400	31	138	0	0	2.15433	hypothetical protein LOC100252779		Putative uncharacterized protein GN=VIT_12s0057g00090 OS=Vitis vinifera (Grape) PE=4 SV=1		PREDICTED: hypothetical protein [Vitis vinifera]	Vitis vinifera contig VV78X162081.2, whole genome shotgun sequence
7_Unigene_BMK.36404	7	34	4.4e-05	0.00201929	2.28011
7_Unigene_BMK.36418	136	19	0	0	-2.83954	4-aminobutyrate aminotransferase and related aminotransferases	METABOLISM	3; Molecular Function: pyridoxal phosphate binding (GO:0030170);; Molecular Function: catalytic activity (GO:0003824);; Molecular Function: transaminase activity (GO:0008483);	hypothetical protein; K00827 alanine-glyoxylate transaminase / (R)-3-amino-2-methylpropionate-pyruvate transaminase [EC:2.6.1.44 2.6.1.40]	Alanine--glyoxylate aminotransferase 2 homolog 2, mitochondrial OS=Arabidopsis thaliana GN=AGT3 PE=2 SV=2	Predicted protein GN=POPTRDRAFT_835604 OS=Populus trichocarpa (Western balsam poplar) PE=3 SV=1	4; IPR005814: Aminotransferase class-III; IPR015421: Pyridoxal phosphate-dependent transferase, major region, subdomain 1; IPR015422: Pyridoxal phosphate-dependent transferase, major region, subdomain 2; IPR015424: Pyridoxal phosphate-dependent transferase, major domain	predicted protein [Populus trichocarpa] >gi|222868285|gb|EEF05416.1| predicted protein [Populus trichocarpa]	Populus trichocarpa predicted protein, mRNA
7_Unigene_BMK.36436	4	27	5.9e-05	0.00260115	2.75489	Gossypium herbaceum clone NBRI_D_EYT27PB02DMVTH simple sequence repeat marker, mRNA sequence
7_Unigene_BMK.36452	4	143	0	0	5.15987	Protein P21, putative	Thaumatin-like protein OS=Arabidopsis thaliana GN=At1g18250 PE=2 SV=2	Protein P21, putative GN=RCOM_0337100 OS=Ricinus communis (Castor bean) PE=4 SV=1	2; IPR001938: Thaumatin, pathogenesis-related; IPR017949: Thaumatin, conserved site	Protein P21, putative [Ricinus communis] >gi|223527423|gb|EEF29561.1| Protein P21, putative [Ricinus communis]	TSA: Arachis hypogaea CL1Contig5272.Arhy mRNA sequence
7_Unigene_BMK.36462	69	31	6.2e-05	0.00271114	-1.15433	ABC-type multidrug transport system, permease component	CELLULAR PROCESSES AND SIGNALING	1; Cellular Component: membrane (GO:0016020);	hypothetical protein LOC100253418	Pleiotropic drug resistance protein 2 OS=Nicotiana plumbaginifolia GN=PDR2 PE=2 SV=1	Putative uncharacterized protein GN=VIT_06s0061g01490 OS=Vitis vinifera (Grape) PE=4 SV=1	1; IPR013525: ABC-2 type transporter	unnamed protein product [Vitis vinifera]	Ricinus communis ATP-binding cassette transporter, putative, mRNA
7_Unigene_BMK.36487	50	111	5e-06	0.000281696	1.15056	Leucine-rich repeat (LRR) protein	POORLY CHARACTERIZED	3; Biological Process: defense response (GO:0006952);; Molecular Function: ADP binding (GO:0043531);; Molecular Function: protein binding (GO:0005515);	Disease resistance protein RGA2, putative (EC:3.1.3.16)	Disease resistance protein RGA2 OS=Solanum bulbocastanum GN=RGA2 PE=1 SV=1	Putative CC-NBS-LRR resistance protein GN=Md49N23_SdRGH1.070 OS=Malus domestica (Apple) PE=4 SV=1	3; IPR000767: Disease resistance protein; IPR001611: Leucine-rich repeat; IPR002182: NB-ARC	putative CC-NBS-LRR resistance protein [Malus x domestica]	Malus x domestica transposon gene for putative DNA topoisomerase II, hypothetical protein, putative CC-NBS-LRR resistance protein, and putative cyclin-related protein
7_Unigene_BMK.36531	1988	161	0	0	-3.62619	4; Biological Process: oxidation-reduction process (GO:0055114);; Biological Process: response to oxidative stress (GO:0006979);; Molecular Function: heme binding (GO:0020037);; Molecular Function: peroxidase activity (GO:0004601);	Peroxidase 72 precursor, putative (EC:1.11.1.7); K00430 peroxidase [EC:1.11.1.7]	Peroxidase 72 OS=Arabidopsis thaliana GN=PER72 PE=1 SV=1	Peroxidase 72, putative GN=RCOM_0533480 OS=Ricinus communis (Castor bean) PE=3 SV=1	5; IPR000823: Plant peroxidase; IPR002016: Haem peroxidase, plant/fungal/bacterial; IPR010255: Haem peroxidase; IPR019793: Peroxidases heam-ligand binding site; IPR019794: Peroxidase, active site	Peroxidase 72 precursor, putative [Ricinus communis] >gi|223539190|gb|EEF40783.1| Peroxidase 72 precursor, putative [Ricinus communis]	Eucalyptus globulus subsp. globulus peroxidase (Px1) mRNA, partial cds
7_Unigene_BMK.36572	60	22	1.2e-05	0.000623376	-1.44746	2; Molecular Function: transferase activity transferring hexosyl groups (GO:0016758);; Biological Process: metabolic process (GO:0008152);	hypothetical protein; K08237 hydroquinone glucosyltransferase [EC:2.4.1.218]	Hydroquinone glucosyltransferase OS=Rauvolfia serpentina GN=AS PE=1 SV=1	Predicted protein GN=POPTRDRAFT_731288 OS=Populus trichocarpa (Western balsam poplar) PE=3 SV=1	1; IPR002213: UDP-glucuronosyl/UDP-glucosyltransferase	predicted protein [Populus trichocarpa] >gi|222860963|gb|EEE98505.1| predicted protein [Populus trichocarpa]	Malus x domestica clone 35-4 glucosyltransferase mRNA, partial cds
7_Unigene_BMK.36625	4	24	0.000241	0.009012	2.58496	hypothetical protein	Protein ZINC INDUCED FACILITATOR 1 OS=Arabidopsis thaliana GN=ZIF1 PE=1 SV=2			predicted protein [Populus trichocarpa] >gi|222850777|gb|EEE88324.1| predicted protein [Populus trichocarpa]
7_Unigene_BMK.36640	84	169	1e-06	6.44589e-05	1.00856	hypothetical protein LOC100259041		Putative uncharacterized protein GN=VIT_18s0001g06150 OS=Vitis vinifera (Grape) PE=4 SV=1	1; IPR006766: Phosphate-induced protein 1	PREDICTED: hypothetical protein [Vitis vinifera] >gi|147765766|emb|CAN68978.1| hypothetical protein VITISV_040774 [Vitis vinifera]	Ricinus communis conserved hypothetical protein, mRNA
7_Unigene_BMK.36646	4	28	3.7e-05	0.00173075	2.80735	7; Biological Process: signal transduction (GO:0007165);; Cellular Component: intracellular (GO:0005622);; Molecular Function: nucleoside-triphosphatase activity (GO:0017111);; Biological Process: defense response (GO:0006952);; Molecular Function: ADP binding (GO:0043531);; Molecular Function: nucleotide binding (GO:0000166);; Molecular Function: protein binding (GO:0005515);	leucine-rich repeat-containing protein, putative	TMV resistance protein N OS=Nicotiana glutinosa GN=N PE=1 SV=1		4; IPR000157: Toll/interleukin-1 receptor homology (TIR) domain; IPR000767: Disease resistance protein; IPR002182: NB-ARC; IPR003593: ATPase, AAA+ type, core	leucine-rich repeat-containing protein, putative [Ricinus communis] >gi|223530425|gb|EEF32312.1| leucine-rich repeat-containing protein, putative [Ricinus communis]	Malus x domestica HD domain class transcription factor (HD4) mRNA, complete cds
7_Unigene_BMK.36664	2	33	0	0	4.04439	3; Biological Process: transport (GO:0006810);; Cellular Component: membrane (GO:0016020);; Molecular Function: transporter activity (GO:0005215);	PIP3; PIP3 (PLASMA MEMBRANE INTRINSIC PROTEIN 3); water channel; K09872 aquaporin PIP	Aquaporin PIP2-7 OS=Arabidopsis thaliana GN=PIP2-7 PE=1 SV=2	Plasma membrane aquaporin GN=PIP2;1 OS=Rosa hybrid cultivar PE=2 SV=1	1; IPR000425: Major intrinsic protein	plasma membrane aquaporin [Rosa hybrid cultivar]	Rosa hybrid cultivar plasma membrane aquaporin (PIP2;1) mRNA, complete cds
7_Unigene_BMK.36673	25	128	0	0	2.35614	Beta-glucosidase-related glycosidases	METABOLISM	2; Biological Process: carbohydrate metabolic process (GO:0005975);; Molecular Function: hydrolase activity hydrolyzing O-glycosyl compounds (GO:0004553);	Periplasmic beta-glucosidase precursor, putative (EC:3.2.1.21)	Probable beta-D-xylosidase 7 OS=Arabidopsis thaliana GN=BXL7 PE=2 SV=2	Periplasmic beta-glucosidase, putative GN=RCOM_1034300 OS=Ricinus communis (Castor bean) PE=4 SV=1	3; IPR001764: Glycoside hydrolase, family 3, N-terminal; IPR002772: Glycoside hydrolase, family 3, C-terminal; IPR017853: Glycoside hydrolase, superfamily	Periplasmic beta-glucosidase precursor, putative [Ricinus communis] >gi|223546978|gb|EEF48475.1| Periplasmic beta-glucosidase precursor, putative [Ricinus communis]	Ricinus communis Periplasmic beta-glucosidase precursor, putative, mRNA
7_Unigene_BMK.36675	98	38	0	0	-1.36678	Phosphoserine phosphatase	METABOLISM	4; Biological Process: L-serine biosynthetic process (GO:0006564);; Molecular Function: phosphatase activity (GO:0016791);; Biological Process: metabolic process (GO:0008152);; Molecular Function: phosphoserine phosphatase activity (GO:0004647);	hypothetical protein LOC100251806; K01079 phosphoserine phosphatase [EC:3.1.3.3]	Phosphoserine phosphatase, chloroplastic OS=Arabidopsis thaliana GN=PSP PE=1 SV=2	Phosphoserine phosphatase, putative GN=RCOM_1469840 OS=Ricinus communis (Castor bean) PE=4 SV=1	4; IPR004469: Phosphoserine phosphatase SerB; IPR006383: HAD-superfamily hydrolase, subfamily IB, PSPase-like; IPR023190: Phosphoserine phosphatase, domain 2; IPR023214: HAD-like domain	PREDICTED: hypothetical protein [Vitis vinifera] >gi|297733874|emb|CBI15121.3| unnamed protein product [Vitis vinifera]	Populus trichocarpa predicted protein, mRNA
7_Unigene_BMK.36680	133	24	0	0	-2.47032	Endopolygalacturonase	CELLULAR PROCESSES AND SIGNALING	2; Biological Process: carbohydrate metabolic process (GO:0005975);; Molecular Function: polygalacturonase activity (GO:0004650);	Polygalacturonase, putative GN=RCOM_0710990 OS=Ricinus communis (Castor bean) PE=4 SV=1	Probable polygalacturonase OS=Vitis vinifera GN=GSVIVT00026920001 PE=1 SV=1	Polygalacturonase, putative GN=RCOM_0710990 OS=Ricinus communis (Castor bean) PE=4 SV=1	4; IPR000743: Glycoside hydrolase, family 28; IPR006626: Parallel beta-helix repeat; IPR011050: Pectin lyase fold/virulence factor; IPR012334: Pectin lyase fold	polygalacturonase, putative [Ricinus communis] >gi|223544730|gb|EEF46246.1| polygalacturonase, putative [Ricinus communis]	Populus trichocarpa predicted protein, mRNA
7_Unigene_BMK.36727	73	163	0	0	1.1589	hypothetical protein		Predicted protein GN=POPTRDRAFT_573126 OS=Populus trichocarpa (Western balsam poplar) PE=4 SV=1		predicted protein [Populus trichocarpa] >gi|222861307|gb|EEE98849.1| predicted protein [Populus trichocarpa]	TSA: Cajanus cajan cultivar UPAS 120 contig02550.UPAS mRNA sequence
7_Unigene_BMK.36746	192	32	0	0	-2.58496
7_Unigene_BMK.36760	6	42	0	0	2.80735	2; Molecular Function: electron carrier activity (GO:0009055);; Molecular Function: copper ion binding (GO:0005507);	Early nodulin 55-2 precursor, putative	Early nodulin-like protein 1 OS=Arabidopsis thaliana GN=At2g25060 PE=1 SV=2	Putative uncharacterized protein OS=Glycine max (Soybean) PE=2 SV=1	2; IPR003245: Plastocyanin-like; IPR008972: Cupredoxin	unknown [Glycine max]	Arabidopsis thaliana Full-length cDNA Complete sequence from clone GSLTFB75ZG02 of Flowers and buds of strain col-0 of Arabidopsis thaliana (thale cress)
7_Unigene_BMK.36788	5	29	6.4e-05	0.00277953	2.53605
7_Unigene_BMK.36804	42	211	0	0	2.32878
7_Unigene_BMK.36831	2	27	6e-06	0.000332343	3.75489	hypothetical protein	Disease resistance response protein 206 OS=Pisum sativum GN=PI206 PE=2 SV=2	Predicted protein GN=POPTRDRAFT_640411 OS=Populus trichocarpa (Western balsam poplar) PE=4 SV=1	1; IPR004265: Plant disease resistance response protein	predicted protein [Populus trichocarpa] >gi|222845254|gb|EEE82801.1| predicted protein [Populus trichocarpa]	Populus trichocarpa predicted protein, mRNA
7_Unigene_BMK.3684	118	320	0	0	1.43929	Glycerol uptake facilitator and related permeases (Major Intrinsic Protein Family)	METABOLISM	6; Biological Process: transmembrane transport (GO:0055085);; Biological Process: transport (GO:0006810);; Biological Process: water transport (GO:0006833);; Cellular Component: integral to membrane (GO:0016021);; Cellular Component: membrane (GO:0016020);; Molecular Function: transporter activity (GO:0005215);	Gamma tonoplast intrinsic protein GN=Py-gTIP OS=Pyrus communis (Pear) PE=2 SV=1	Aquaporin TIP1-1 OS=Arabidopsis thaliana GN=TIP1-1 PE=1 SV=1	Gamma tonoplast intrinsic protein GN=Py-gTIP OS=Pyrus communis (Pear) PE=2 SV=1	4; IPR000425: Major intrinsic protein; IPR012269: Aquaporin; IPR022357: Major intrinsic protein, conserved site; IPR023271: Aquaporin-like	gamma tonoplast intrinsic protein [Pyrus communis]	Pyrus communis Py-gTIP mRNA for gamma tonoplast intrinsic protein, complete cds
7_Unigene_BMK.36847	88	182	0	0	1.04836	Cu/Zn superoxide dismutase	METABOLISM	4; Biological Process: oxidation-reduction process (GO:0055114);; Molecular Function: metal ion binding (GO:0046872);; Biological Process: superoxide metabolic process (GO:0006801);; Molecular Function: superoxide dismutase activity (GO:0004784);	SODCP; Cu/Zn superoxide dismutase-like; K04565 Cu/Zn superoxide dismutase [EC:1.15.1.1]	Superoxide dismutase [Cu-Zn], chloroplastic OS=Solidago canadensis var. scabra GN=SODCP PE=2 SV=1	Superoxide dismutase [Cu-Zn] GN=sod-1 OS=Populus alba (White poplar) PE=2 SV=1	3; IPR001424: Superoxide dismutase, copper/zinc binding domain; IPR018152: Superoxide dismutase, copper/zinc, binding site; IPR024134: Superoxide dismutase (Cu/Zn) / chaperones	RecName: Full=Superoxide dismutase [Cu-Zn], chloroplastic; Flags: Precursor >gi|1944326|dbj|BAA19675.1| copper/zinc-superoxide dismutase precursor [Solidago canadensis var. scabra]	Populus tremula x Populus tremuloides chloroplast mRNA for putative CuZn-superoxide dismutase (cp-SOD 1 gene)
7_Unigene_BMK.36880	16	163	0	0	3.34873	2; Molecular Function: transferase activity transferring hexosyl groups (GO:0016758);; Biological Process: metabolic process (GO:0008152);	Predicted protein GN=POPTRDRAFT_1080231 OS=Populus trichocarpa (Western balsam poplar) PE=3 SV=1	Cytokinin-O-glucosyltransferase 2 OS=Arabidopsis thaliana GN=UGT85A1 PE=1 SV=1	Predicted protein GN=POPTRDRAFT_1080231 OS=Populus trichocarpa (Western balsam poplar) PE=3 SV=1	1; IPR002213: UDP-glucuronosyl/UDP-glucosyltransferase	predicted protein [Populus trichocarpa] >gi|222854806|gb|EEE92353.1| predicted protein [Populus trichocarpa]	Sorbus aria microsatellite DNA, locus SA-6
7_Unigene_BMK.36890	36	905	0	0	4.65185	1; Biological Process: defense response (GO:0006952);	Defensin protein 1 GN=DFN1 OS=Prunus persica (Peach) PE=4 SV=1	Defensin-like protein OS=Nelumbo nucifera PE=3 SV=1	Defensin protein 1 GN=DFN1 OS=Prunus persica (Peach) PE=4 SV=1	3; IPR003614: Knottin; IPR008176: Gamma thionin; IPR008177: Gamma Purothionin	defensin protein 1 [Prunus persica]	Prunus persica defensin protein 1 (DFN1) mRNA, complete cds
7_Unigene_BMK.36912	59	207	0	0	1.81084	Ferritin-like protein	METABOLISM	8; Biological Process: cellular iron ion homeostasis (GO:0006879);; Biological Process: iron ion transport (GO:0006826);; Biological Process: oxidation-reduction process (GO:0055114);; Molecular Function: ferric iron binding (GO:0008199);; Molecular Function: transition metal ion binding (GO:0046914);; Biological Process: cellular iron ion homeostasis (GO:0006879);; Molecular Function: binding (G…	hypothetical protein; K00522 ferritin heavy chain [EC:1.16.3.1]	Ferritin-3, chloroplastic OS=Glycine max PE=2 SV=1	Ferritin OS=Malus domestica (Apple) PE=2 SV=1	6; IPR001519: Ferritin; IPR008331: Ferritin/DPS protein domain; IPR009040: Ferritin-like; IPR009078: Ferritin/ribonucleotide reductase-like; IPR012347: Ferritin-related; IPR014034: Ferritin, conserved site	chloroplast ferritin [Malus x domestica]	Malus x domestica chloroplast ferritin mRNA, complete cds; nuclear gene for chloroplast product
7_Unigene_BMK.36959	57	25	0.000198	0.00763937	-1.18903
7_Unigene_BMK.36997	15	560	0	0	5.22239	SAM-dependent methyltransferases	--	2; Molecular Function: methyltransferase activity (GO:0008168);; Biological Process: metabolic process (GO:0008152);	Phosphoethanolamine N-methyltransferase OS=Pyrus betulifolia PE=2 SV=1	Phosphoethanolamine N-methyltransferase 1 OS=Arabidopsis thaliana GN=NMT1 PE=2 SV=1	Phosphoethanolamine N-methyltransferase OS=Pyrus betulifolia PE=2 SV=1	1; IPR013216: Methyltransferase type 11	phosphoethanolamine n-methyltransferase, putative [Ricinus communis] >gi|223528231|gb|EEF30287.1| phosphoethanolamine n-methyltransferase, putative [Ricinus communis]	Ricinus communis phosphoethanolamine n-methyltransferase, putative, mRNA
7_Unigene_BMK.37018	4	240	0	0	5.90689	2; Molecular Function: hydrolase activity acting on ester bonds (GO:0016788);; Biological Process: lipid metabolic process (GO:0006629);	hypothetical protein	GDSL esterase/lipase At1g29670 OS=Arabidopsis thaliana GN=At1g29670 PE=2 SV=1	Predicted protein (Fragment) GN=POPTRDRAFT_747939 OS=Populus trichocarpa (Western balsam poplar) PE=4 SV=1	1; IPR001087: Lipase, GDSL	predicted protein [Populus trichocarpa] >gi|222872782|gb|EEF09913.1| predicted protein [Populus trichocarpa]	Ricinus communis zinc finger protein, putative, mRNA
7_Unigene_BMK.37029	20	220	0	0	3.45943	hypothetical protein LOC100258722		Putative uncharacterized protein GN=VIT_02s0025g01300 OS=Vitis vinifera (Grape) PE=4 SV=1		PREDICTED: hypothetical protein [Vitis vinifera] >gi|147843398|emb|CAN82078.1| hypothetical protein VITISV_042760 [Vitis vinifera] >gi|297742319|emb|CBI34468.3| unnamed protein product [Vitis vinifera]	PREDICTED: Vitis vinifera hypothetical protein LOC100258722 (LOC100258722), mRNA
7_Unigene_BMK.37081	2	22	6.8e-05	0.00292954	3.45943	hypothetical protein LOC100263002	Retrovirus-related Pol polyprotein from transposon TNT 1-94 OS=Nicotiana tabacum PE=2 SV=1	Putative uncharacterized protein GN=VITISV_012106 OS=Vitis vinifera (Grape) PE=4 SV=1	1; IPR005162: Retrotransposon gag protein	hypothetical protein VITISV_012106 [Vitis vinifera]
7_Unigene_BMK.37085	69	150	0	0	1.12029	Putative uncharacterized protein GN=VIT_03s0038g02230 OS=Vitis vinifera (Grape) PE=4 SV=1			Arabidopsis thaliana SLP2; serine-type peptidase (SLP2) mRNA, complete cds
7_Unigene_BMK.37093	52	17	1.2e-05	0.000623376	-1.61298	hypothetical protein LOC100242050	Uncharacterized protein DDB_G0271670 OS=Dictyostelium discoideum GN=DDB_G0271670 PE=4 SV=1	Putative uncharacterized protein GN=VIT_18s0001g09260 OS=Vitis vinifera (Grape) PE=4 SV=1	1; IPR007573: Protein of unknown function DUF566	PREDICTED: hypothetical protein [Vitis vinifera]	PREDICTED: Vitis vinifera hypothetical protein LOC100242050 (LOC100242050), mRNA
7_Unigene_BMK.37107	389	877	0	0	1.17281	1; Cellular Component: extracellular space (GO:0005615);	Pollen-specific protein C13 precursor, putative	Pollen-specific protein C13 OS=Zea mays GN=MGS1 PE=2 SV=1	Pollen-specific protein OS=Vitis pseudoreticulata PE=2 SV=1	2; IPR006040: Allergen Ole e 1, conserved site; IPR006041: Pollen Ole e 1 allergen/extensin	pollen-specific protein [Vitis pseudoreticulata]	Fragaria vesca clone VT_811_R T-DNA insertion flanking sequence
7_Unigene_BMK.37116	51	11	0	0	-2.21299	RNA-binding proteins (RRM domain)	POORLY CHARACTERIZED	5; Biological Process: regulation of transcription DNA-dependent (GO:0006355);; Molecular Function: sequence-specific DNA binding (GO:0043565);; Molecular Function: DNA binding (GO:0003677);; Molecular Function: protein binding (GO:0005515);; Molecular Function: sequence-specific DNA binding transcription factor activity (GO:0003700);	hypothetical protein LOC100254822	Homeobox-leucine zipper protein HOX32 OS=Oryza sativa subsp. japonica GN=HOX32 PE=2 SV=1	Putative PHV HD-ZIPIII (Fragment) OS=Malus domestica (Apple) PE=2 SV=1	6; IPR001356: Homeobox; IPR002913: Lipid-binding START; IPR009057: Homeodomain-like; IPR012287: Homeodomain-related; IPR013978: MEKHLA; IPR023393: START-like domain	putative PHV HD-ZIPIII [Malus x domestica]	Malus x domestica putative PHV HD-ZIPIII mRNA, partial cds
7_Unigene_BMK.37191	3	25	5.1e-05	0.00229813	3.05889	hypothetical protein	Probable protein ABIL5 OS=Oryza sativa subsp. japonica GN=Os01g0760900 PE=2 SV=1	Putative uncharacterized protein GN=RCOM_1052250 OS=Ricinus communis (Castor bean) PE=4 SV=1		conserved hypothetical protein [Ricinus communis] >gi|223546738|gb|EEF48236.1| conserved hypothetical protein [Ricinus communis]	Ricinus communis conserved hypothetical protein, mRNA
7_Unigene_BMK.37252	79	28	0	0	-1.49643	2; Cellular Component: membrane (GO:0016020);; Molecular Function: acetylglucosaminyltransferase activity (GO:0008375);	hypothetical protein	Xylosyltransferase 1 (Fragment) OS=Rattus norvegicus GN=Xylt1 PE=2 SV=1	Predicted protein GN=POPTRDRAFT_835680 OS=Populus trichocarpa (Western balsam poplar) PE=4 SV=1	1; IPR003406: Glycosyl transferase, family 14	predicted protein [Populus trichocarpa] >gi|222867030|gb|EEF04161.1| predicted protein [Populus trichocarpa]	Populus trichocarpa predicted protein, mRNA
7_Unigene_BMK.37265	283	125	0	0	-1.17887
7_Unigene_BMK.37276	63	24	1.2e-05	0.000623376	-1.39232	Alpha-N-acetylglucosamine transferase	CELLULAR PROCESSES AND SIGNALING	1; Molecular Function: transferase activity transferring glycosyl groups (GO:0016757);	hypothetical protein LOC100260266	Glycogenin-1 OS=Mus musculus GN=Gyg1 PE=2 SV=3	Galactinol synthase GN=GolS1 OS=Coffea arabica (Arabian coffee) PE=2 SV=1	1; IPR002495: Glycosyl transferase, family 8	galactinol synthase [Coffea arabica]	Populus trichocarpa x Populus deltoides galactinol synthase 1 (GOLS1) mRNA, GOLS1-2 allele, complete cds
7_Unigene_BMK.37287	48	182	0	0	1.92283
7_Unigene_BMK.37314	144	35	0	0	-2.04064	hypothetical protein		Predicted protein (Fragment) GN=POPTRDRAFT_202137 OS=Populus trichocarpa (Western balsam poplar) PE=4 SV=1		predicted protein [Populus trichocarpa] >gi|222850327|gb|EEE87874.1| predicted protein [Populus trichocarpa]
7_Unigene_BMK.37322	201	755	0	0	1.90928	6; Biological Process: cellular cell wall organization (GO:0007047);; Biological Process: cellulose biosynthetic process (GO:0030244);; Cellular Component: cell junction (GO:0030054);; Molecular Function: glycogenin glucosyltransferase activity (GO:0008466);; Molecular Function: transferase activity transferring hexosyl groups (GO:0016758);; Cellular Component: cell wall (GO:0005618);	Alpha-1,4-glucan-protein synthase [UDP-forming], putative (EC:2.4.1.186); K13379 reversibly glycosylated polypeptide/UDP-arabinopyranose mutase [EC:2.4.1.- 5.4.99.-]	Alpha-1,4-glucan-protein synthase [UDP-forming] 2 OS=Solanum tuberosum GN=UPTG2 PE=1 SV=1	Alpha-1,4-glucan-protein synthase [UDP-forming], putative GN=RCOM_1468610 OS=Ricinus communis (Castor bean) PE=4 SV=1	1; IPR004901: Alpha-1,4-glucan-protein synthase, UDP-forming	Alpha-1,4-glucan-protein synthase [UDP-forming], putative [Ricinus communis] >gi|223546230|gb|EEF47732.1| Alpha-1,4-glucan-protein synthase [UDP-forming], putative [Ricinus communis]	TSA: Arachis duranensis DurSNP_c2378.Ardu mRNA sequence
7_Unigene_BMK.37331	570	112	0	0	-2.34746	6; Biological Process: oxidation-reduction process (GO:0055114);; Molecular Function: oxidoreductase activity (GO:0016491);; Molecular Function: transferase activity transferring acyl groups other than amino-acyl groups (GO:0016747);; Molecular Function: nucleotide binding (GO:0000166);; Molecular Function: oxidoreductase activity (GO:0016491);; Molecular Function: zinc ion binding (GO:0008270);	Putative uncharacterized protein GN=VIT_12s0059g00670 OS=Vitis vinifera (Grape) PE=4 SV=1	Probable NADP-dependent oxidoreductase P1 OS=Arabidopsis thaliana GN=P1 PE=1 SV=1	Putative uncharacterized protein GN=VIT_12s0059g00670 OS=Vitis vinifera (Grape) PE=4 SV=1	5; IPR002085: Alcohol dehydrogenase superfamily, zinc-type; IPR011032: GroES-like; IPR013149: Alcohol dehydrogenase, C-terminal; IPR016040: NAD(P)-binding domain; IPR020843: Polyketide synthase, enoylreductase	PREDICTED: hypothetical protein [Vitis vinifera] >gi|297739152|emb|CBI28803.3| unnamed protein product [Vitis vinifera]	TSA: Arachis hypogaea CL1362Contig1.Arhy mRNA sequence
7_Unigene_BMK.37366	65	27	3.2e-05	0.00152271	-1.26748	Glutathione S-transferase	CELLULAR PROCESSES AND SIGNALING	1; Molecular Function: protein binding (GO:0005515);	hypothetical protein LOC100264838	Probable glutathione S-transferase OS=Nicotiana tabacum PE=2 SV=1	Putative uncharacterized protein GN=VIT_08s0007g01420 OS=Vitis vinifera (Grape) PE=3 SV=1	5; IPR004045: Glutathione S-transferase, N-terminal; IPR004046: Glutathione S-transferase, C-terminal; IPR010987: Glutathione S-transferase, C-terminal-like; IPR012336: Thioredoxin-like fold; IPR017933: Glutathione S-transferase/chloride channel, C-terminal	tau class glutathione transferase GSTU45 [Populus trichocarpa]	TSA: Panax ginseng strain Shi Zhu Shen contig00651.Pagi mRNA sequence
7_Unigene_BMK.37498	99	26	0	0	-1.92892	hypothetical protein LOC100264994		Putative uncharacterized protein OS=Glycine max (Soybean) PE=4 SV=1		unknown [Glycine max]	Populus trichocarpa predicted protein, mRNA
7_Unigene_BMK.37534	417	912	0	0	1.12899	Lactoylglutathione lyase and related lyases	METABOLISM		lactoylglutathione lyase (EC:4.4.1.5); K01759 lactoylglutathione lyase [EC:4.4.1.5]	Putative lactoylglutathione lyase OS=Brassica oleracea var. gemmifera PE=2 SV=1	Putative uncharacterized protein OS=Citrus paradisi (Grapefruit) PE=2 SV=1		hypothetical protein [Citrus x paradisi]	Citrus paradisi mRNA for hypothetical protein
7_Unigene_BMK.37548	0	36	0	0	15.1357	Isopenicillin N synthase and related dioxygenases	POORLY CHARACTERIZED	3; Biological Process: oxidation-reduction process (GO:0055114);; Molecular Function: oxidoreductase activity acting on paired donors with incorporation or reduction of molecular oxygen 2-oxoglutarate as one donor and incorporation of one atom each of oxygen into both donors (GO:0016706);; Molecular Function: oxidoreductase activity (GO:0016491);	hypothetical protein	1-aminocyclopropane-1-carboxylate oxidase homolog 1 OS=Arabidopsis thaliana GN=At1g06620 PE=2 SV=1	Predicted protein GN=POPTRDRAFT_569316 OS=Populus trichocarpa (Western balsam poplar) PE=3 SV=1	1; IPR005123: Oxoglutarate/iron-dependent oxygenase	predicted protein [Populus trichocarpa] >gi|222860753|gb|EEE98300.1| predicted protein [Populus trichocarpa]	Populus trichocarpa predicted protein, mRNA
7_Unigene_BMK.37590	62	195	0	0	1.65313	hypothetical protein	Uncharacterized protein At5g01610 OS=Arabidopsis thaliana GN=At5g01610 PE=1 SV=1	Putative uncharacterized protein GN=RCOM_1622050 OS=Ricinus communis (Castor bean) PE=4 SV=1	1; IPR007493: Protein of unknown function DUF538	conserved hypothetical protein [Ricinus communis] >gi|223549309|gb|EEF50798.1| conserved hypothetical protein [Ricinus communis]	Ricinus communis conserved hypothetical protein, mRNA
7_Unigene_BMK.37612	4	27	5.9e-05	0.00260115	2.75489	ABC-type multidrug transport system, ATPase component	CELLULAR PROCESSES AND SIGNALING	5; Molecular Function: ATPase activity (GO:0016887);; Molecular Function: nucleoside-triphosphatase activity (GO:0017111);; Cellular Component: membrane (GO:0016020);; Molecular Function: ATP binding (GO:0005524);; Molecular Function: nucleotide binding (GO:0000166);	white-brown-complex ABC transporter family	ABC transporter G family member 8 OS=Arabidopsis thaliana GN=ABCG8 PE=2 SV=1	White-brown-complex ABC transporter family (Fragment) GN=POPTRDRAFT_265623 OS=Populus trichocarpa (Western balsam poplar) PE=3 SV=1	4; IPR003439: ABC transporter-like; IPR003593: ATPase, AAA+ type, core; IPR013525: ABC-2 type transporter; IPR017871: ABC transporter, conserved site	white-brown-complex ABC transporter family [Populus trichocarpa] >gi|222870588|gb|EEF07719.1| white-brown-complex ABC transporter family [Populus trichocarpa]	Populus trichocarpa white-brown-complex ABC transporter family, mRNA
7_Unigene_BMK.37716	0	20	1.2e-05	0.000623376	14.2877	1; Molecular Function: ADP binding (GO:0043531);	hypothetical protein LOC100263705		NBS-containing resistance-like protein (Fragment) OS=Corylus avellana (European hazel) PE=4 SV=1	1; IPR002182: NB-ARC	NBS-containing resistance-like protein [Corylus avellana]	Prunus kansuensis isolate 21 NBS-LRR-like protein gene, partial cds
7_Unigene_BMK.37723	2	32	1e-06	6.44589e-05	4	hypothetical protein LOC100252056	Extensin OS=Daucus carota PE=2 SV=1	Putative uncharacterized protein GN=VIT_03s0038g01830 OS=Vitis vinifera (Grape) PE=4 SV=1		hypothetical protein VITISV_029841 [Vitis vinifera]	Vitis vinifera contig VV78X011652.21, whole genome shotgun sequence
7_Unigene_BMK.37762	0	36	0	0	15.1357
7_Unigene_BMK.37766	3	27	2e-05	0.00100171	3.16993
7_Unigene_BMK.37791	1	22	1.9e-05	0.000956321	4.45943	Serine/threonine protein kinase	--	7; Biological Process: protein phosphorylation (GO:0006468);; Molecular Function: ATP binding (GO:0005524);; Molecular Function: ATP binding (GO:0005524);; Molecular Function: protein kinase activity (GO:0004672);; Molecular Function: protein serine/threonine kinase activity (GO:0004674);; Molecular Function: protein tyrosine kinase activity (GO:0004713);; Molecular Function: transferase activity…	BRASSINOSTEROID INSENSITIVE 1-associated receptor kinase 1 precursor, putative (EC:2.7.11.30)	Probable LRR receptor-like serine/threonine-protein kinase At2g28960 OS=Arabidopsis thaliana GN=At2g28960 PE=2 SV=1	BRASSINOSTEROID INSENSITIVE 1-associated receptor kinase 1, putative GN=RCOM_1486470 OS=Ricinus communis (Castor bean) PE=3 SV=1	7; IPR000719: Protein kinase, catalytic domain; IPR002290: Serine/threonine-protein kinase, catalytic domain; IPR008271: Serine/threonine-protein kinase, active site; IPR011009: Protein kinase-like domain; IPR017441: Protein kinase, ATP binding site; IPR017442: Serine/threonine-protein kinase-like domain; IPR020635: Tyrosine-protein kinase, catalytic domain	BRASSINOSTEROID INSENSITIVE 1-associated receptor kinase 1 precursor, putative [Ricinus communis] >gi|223544813|gb|EEF46328.1| BRASSINOSTEROID INSENSITIVE 1-associated receptor kinase 1 precursor, putative [Ricinus communis]	Ricinus communis BRASSINOSTEROID INSENSITIVE 1-associated receptor kinase 1 precursor, putative, mRNA
7_Unigene_BMK.37813	0	68	0	0	16.0532	hypothetical protein	BURP domain-containing protein 1 OS=Oryza sativa subsp. japonica GN=BURP1 PE=2 SV=1	BURP domain protein GN=MTR_3g109490 OS=Medicago truncatula (Barrel medic) PE=4 SV=1	1; IPR004873: BURP	predicted protein [Populus trichocarpa] >gi|222865684|gb|EEF02815.1| predicted protein [Populus trichocarpa]	Prunus persica dehydration-responsive protein RD22 mRNA, partial cds
7_Unigene_BMK.3785	765	346	0	0	-1.14469	hypothetical protein LOC100265888; K00008 L-iditol 2-dehydrogenase [EC:1.1.1.14]	L-idonate 5-dehydrogenase OS=Vitis vinifera GN=GSVIVT00012394001 PE=1 SV=2	Sorbitol dehydrogenase GN=SDH2 OS=Malus domestica (Apple) PE=2 SV=1		NAD-dependent sorbitol dehydrogenase 2 [Malus x domestica]	Malus x domestica sorbitol dehydrogenase (SDH2) mRNA, complete cds
7_Unigene_BMK.37857	2558	827	0	0	-1.62906	S-adenosylhomocysteine hydrolase	METABOLISM		adenosylhomocysteinase, putative (EC:3.3.1.1); K01251 adenosylhomocysteinase [EC:3.3.1.1]	Adenosylhomocysteinase OS=Catharanthus roseus GN=SAHH PE=2 SV=1	Adenosylhomocysteinase GN=RCOM_0523500 OS=Ricinus communis (Castor bean) PE=3 SV=1		adenosylhomocysteinase, putative [Ricinus communis] >gi|223538043|gb|EEF39656.1| adenosylhomocysteinase, putative [Ricinus communis]	Lotus japonicus cDNA, clone: LjFL1-024-AG10, HTC
7_Unigene_BMK.37862	79	28	0	0	-1.49643	Serine/threonine protein kinase	--	6; Biological Process: protein phosphorylation (GO:0006468);; Molecular Function: ATP binding (GO:0005524);; Biological Process: signal transduction (GO:0007165);; Molecular Function: protein kinase activity (GO:0004672);; Molecular Function: protein serine/threonine kinase activity (GO:0004674);; Molecular Function: transferase activity transferring phosphorus-containing groups (GO:0016772);	hypothetical protein LOC100259329	CBL-interacting serine/threonine-protein kinase 5 OS=Arabidopsis thaliana GN=CIPK5 PE=1 SV=1	CBL-interacting serine/threonine-protein kinase, putative OS=Ricinus communis GN=RCOM_0921580 PE=4 SV=1	6; IPR000719: Protein kinase, catalytic domain; IPR002290: Serine/threonine-protein kinase, catalytic domain; IPR004041: NAF domain; IPR011009: Protein kinase-like domain; IPR017442: Serine/threonine-protein kinase-like domain; IPR018451: NAF/FISL domain	PREDICTED: hypothetical protein isoform 2 [Vitis vinifera]	Gossypium hirsutum TM-1 D-subgenome CBL-interacting protein kinase (CIPK1) gene, complete cds
7_Unigene_BMK.37938	3	23	0.000134	0.00536284	2.9386	2; Molecular Function: transferase activity transferring hexosyl groups (GO:0016758);; Biological Process: metabolic process (GO:0008152);	UDP-glucosyltransferase, putative (EC:2.4.1.218)	Anthocyanidin 5,3-O-glucosyltransferase OS=Rosa hybrid cultivar GN=RhGT1 PE=2 SV=1	UDP-glucosyltransferase, putative GN=RCOM_0169120 OS=Ricinus communis (Castor bean) PE=3 SV=1	1; IPR002213: UDP-glucuronosyl/UDP-glucosyltransferase	UDP-glucosyltransferase, putative [Ricinus communis] >gi|223527333|gb|EEF29479.1| UDP-glucosyltransferase, putative [Ricinus communis]	TSA: Cajanus cajan cultivar UPAS 120 contig18055.UPAS mRNA sequence
7_Unigene_BMK.37947	1	26	3e-06	0.000176629	4.70044	1; Molecular Function: nucleotide binding (GO:0000166);	LAR3; leucoanthocyanidin reductase; K13081 leucoanthocyanidin reductase [EC:1.17.1.3]	Leucoanthocyanidin reductase OS=Desmodium uncinatum GN=LAR PE=1 SV=1		2; IPR008030: NmrA-like; IPR016040: NAD(P)-binding domain	leucoanthocyanidin reductase [Theobroma cacao]	Populus trichocarpa leucoanthocyanidin reductase (LAR3), mRNA
7_Unigene_BMK.37965	130	556	0	0	2.09657	Putative uncharacterized protein OS=Picea sitchensis (Sitka spruce) PE=4 SV=1	Histidine-rich glycoprotein (Fragment) OS=Oryctolagus cuniculus GN=HRG PE=1 SV=1	Putative uncharacterized protein OS=Picea sitchensis (Sitka spruce) PE=4 SV=1		unknown [Picea sitchensis]
7_Unigene_BMK.38027	5	26	0.000254	0.00936421	2.37851	hypothetical protein	Non-specific lipid-transfer protein 2 OS=Prunus armeniaca PE=1 SV=1	Predicted protein GN=POPTRDRAFT_733004 OS=Populus trichocarpa (Western balsam poplar) PE=4 SV=1		predicted protein [Populus trichocarpa] >gi|222869064|gb|EEF06195.1| predicted protein [Populus trichocarpa]	Populus trichocarpa predicted protein, mRNA
7_Unigene_BMK.38052	49	14	5e-06	0.000281696	-1.80735	hypothetical protein LOC100262983	Filament-like plant protein 7 OS=Arabidopsis thaliana GN=FPP7 PE=2 SV=1	Putative uncharacterized protein GN=VIT_07s0031g00250 OS=Vitis vinifera (Grape) PE=4 SV=1	1; IPR008587: Protein of unknown function DUF869, plant	hypothetical protein VITISV_042269 [Vitis vinifera]	Vitis vinifera contig VV78X073587.19, whole genome shotgun sequence
7_Unigene_BMK.38060	0	20	1.2e-05	0.000623376	14.2877	hypothetical protein LOC100261353	Putative pentatricopeptide repeat-containing protein At5g37570 OS=Arabidopsis thaliana GN=PCMP-E37 PE=3 SV=1	Putative uncharacterized protein GN=VIT_08s0007g02780 OS=Vitis vinifera (Grape) PE=4 SV=1	1; IPR002885: Pentatricopeptide repeat	unnamed protein product [Vitis vinifera]	Populus trichocarpa predicted protein, mRNA
7_Unigene_BMK.38103	57	156	0	0	1.45251	Cyclic nucleotide-gated ion channel, putative GN=RCOM_1254760 OS=Ricinus communis (Castor bean) PE=4 SV=1	Cyclic nucleotide-gated ion channel 4 OS=Arabidopsis thaliana GN=CNGC4 PE=2 SV=2	Cyclic nucleotide-gated ion channel, putative GN=RCOM_1254760 OS=Ricinus communis (Castor bean) PE=4 SV=1	3; IPR000595: Cyclic nucleotide-binding domain; IPR014710: RmlC-like jelly roll fold; IPR018490: Cyclic nucleotide-binding-like	Cyclic nucleotide-gated ion channel, putative [Ricinus communis] >gi|223534910|gb|EEF36596.1| Cyclic nucleotide-gated ion channel, putative [Ricinus communis]	Populus trichocarpa predicted protein, mRNA
7_Unigene_BMK.38109	3	23	0.000134	0.00536284	2.9386	RecA/RadA recombinase	INFORMATION STORAGE AND PROCESSING	1; Molecular Function: nucleotide binding (GO:0000166);	meiotic recombination protein dmc1, putative; K10872 meiotic recombination protein DMC1	Meiotic recombination protein DMC1 homolog OS=Glycine max PE=2 SV=1	Meiotic recombination protein dmc1, putative GN=RCOM_0910960 OS=Ricinus communis (Castor bean) PE=3 SV=1	1; IPR010995: DNA repair Rad51/transcription factor NusA, alpha-helical	RecName: Full=Meiotic recombination protein DMC1 homolog >gi|1518157|gb|AAB07025.1| RecA/Rad51/DMC1-like protein [Glycine max]	Glycine max RecA/Rad51/DMC1-like protein mRNA, complete cds
7_Unigene_BMK.38178	65	147	0	0	1.1773
7_Unigene_BMK.38179	69	724	0	0	3.39132	lipid binding protein, putative	Putative lipid-transfer protein DIR1 OS=Arabidopsis thaliana GN=DIR1 PE=1 SV=1	Lipid binding protein, putative GN=RCOM_0999070 OS=Ricinus communis (Castor bean) PE=4 SV=1		lipid binding protein, putative [Ricinus communis] >gi|223530836|gb|EEF32699.1| lipid binding protein, putative [Ricinus communis]
7_Unigene_BMK.38227	1	23	1.1e-05	0.000577608	4.52356	TIR-NBS-LRR type R protein 7 GN=R7 OS=Malus baccata PE=2 SV=1		TIR-NBS-LRR type R protein 7 [Malus baccata]	Malus x domestica clone Florina BAC 36I17, complete sequence
7_Unigene_BMK.38257	110	22	0	0	-2.32193	hypothetical protein LOC100252202	Homeobox-leucine zipper protein ATHB-7 OS=Arabidopsis thaliana GN=ATHB-7 PE=2 SV=2	HD domain class transcription factor GN=HD16 OS=Malus domestica (Apple) PE=2 SV=1		HD domain class transcription factor [Malus x domestica]	Malus x domestica HD domain class transcription factor (HD16) mRNA, complete cds
7_Unigene_BMK.38302	22	122	0	0	2.47131	chromosome segregation ATPase-like protein		Chromosome segregation ATPase-like protein OS=Trichodesmium erythraeum (strain IMS101) GN=Tery_1497 PE=4 SV=1
7_Unigene_BMK.38304	52	18	2.3e-05	0.00113195	-1.53051	PDT2; arogenate/prephenate dehydratase (EC:4.2.1.91)	Arogenate dehydratase/prephenate dehydratase 6, chloroplastic OS=Arabidopsis thaliana GN=ADT6 PE=1 SV=1	Prephenate dehydratase OS=Ipomoea trifida (Morning glory) PE=4 SV=1		prephenate dehydratase [Ipomoea trifida] >gi|118562900|dbj|BAF37790.1| hypothetical protein [Ipomoea trifida]	Arabidopsis thaliana arogenate dehydratase isoform 4 (ADT) mRNA, complete cds, alternatively spliced
7_Unigene_BMK.3832	37	10	4.5e-05	0.00205042	-1.88753	3; Cellular Component: membrane (GO:0016020);; Molecular Function: galactosyltransferase activity (GO:0008378);; Biological Process: protein glycosylation (GO:0006486);	hypothetical protein	Probable beta-1,3-galactosyltransferase 14 OS=Arabidopsis thaliana GN=B3GALT14 PE=2 SV=1	Predicted protein (Fragment) GN=POPTRDRAFT_235661 OS=Populus trichocarpa (Western balsam poplar) PE=4 SV=1	1; IPR002659: Glycosyl transferase, family 31	predicted protein [Populus trichocarpa] >gi|222860531|gb|EEE98078.1| predicted protein [Populus trichocarpa]	PREDICTED: Vitis vinifera similar to galactosyltransferase family protein (LOC100265820), mRNA
7_Unigene_BMK.38328	4	31	9e-06	0.00048202	2.9542	Pyrus pyrifolia genes for F-box proteins and S2-RNase, complete cds, haplotype: S2
7_Unigene_BMK.38343	0	23	3e-06	0.000176629	14.4893
7_Unigene_BMK.38355	0	22	4e-06	0.00023006	14.4252
7_Unigene_BMK.38563	0	24	2e-06	0.00012147	14.5507	hypothetical protein LOC100248000		Putative uncharacterized protein GN=VITISV_024325 OS=Vitis vinifera (Grape) PE=4 SV=1		hypothetical protein VITISV_024325 [Vitis vinifera]
7_Unigene_BMK.38566	91	21	0	0	-2.11548	Threonine dehydrogenase and related Zn-dependent dehydrogenases	--	4; Biological Process: oxidation-reduction process (GO:0055114);; Molecular Function: oxidoreductase activity (GO:0016491);; Molecular Function: nucleotide binding (GO:0000166);; Molecular Function: zinc ion binding (GO:0008270);	NAD-dependent sorbitol dehydrogenase 5 (Fragment) OS=Malus domestica (Apple) PE=3 SV=1	L-idonate 5-dehydrogenase OS=Vitis vinifera GN=GSVIVT00012394001 PE=1 SV=2	NAD-dependent sorbitol dehydrogenase 5 (Fragment) OS=Malus domestica (Apple) PE=3 SV=1	2; IPR002085: Alcohol dehydrogenase superfamily, zinc-type; IPR016040: NAD(P)-binding domain	NAD-dependent sorbitol dehydrogenase 5 [Malus x domestica]	Malus x domestica NAD-dependent sorbitol dehydrogenase 5 gene, partial cds
7_Unigene_BMK.38600	235	907	0	0	1.94844	2; Biological Process: plant-type cell wall organization (GO:0009664);; Cellular Component: extracellular region (GO:0005576);	Expansin 2 OS=Malus hupehensis PE=2 SV=1	Expansin-A1 OS=Arabidopsis thaliana GN=EXPA1 PE=2 SV=1	Expansin 2 OS=Malus hupehensis PE=2 SV=1	6; IPR002963: Expansin; IPR007112: Expansin/pollen allergen, DPBB domain; IPR007117: Pollen allergen/expansin, C-terminal; IPR007118: Expansin/Lol pI; IPR009009: Barwin-related endoglucanase; IPR014733: Barwin-like endoglucanase	expansin 2 [Malus hupehensis]	Pyrus communis PcExp4 mRNA for expansin, complete cds
7_Unigene_BMK.38601	1027	4069	0	0	1.98624	6; Biological Process: metabolic process (GO:0008152);; Molecular Function: transferase activity transferring acyl groups (GO:0016746);; Molecular Function: transferase activity transferring acyl groups other than amino-acyl groups (GO:0016747);; Biological Process: biosynthetic process (GO:0009058);; Molecular Function: catalytic activity (GO:0003824);; Molecular Function: transferase activity t…	CHS; chalcone synthase; K00660 chalcone synthase [EC:2.3.1.74]	Chalcone synthase OS=Vitis vinifera GN=CHS PE=2 SV=1	Biphenyl synthase 4 OS=Malus domestica (Apple) PE=2 SV=1	5; IPR001099: Chalcone/stilbene synthase, N-terminal; IPR011141: Polyketide synthase, type III; IPR012328: Chalcone/stilbene synthase, C-terminal; IPR016038: Thiolase-like, subgroup; IPR016039: Thiolase-like	biphenyl synthase [Sorbus aucuparia]	Sorbus aucuparia biphenyl synthase (BIS) mRNA, complete cds
7_Unigene_BMK.38627	3	22	0.000217	0.00827847	2.87447	3; Biological Process: signal transduction (GO:0007165);; Cellular Component: intracellular (GO:0005622);; Molecular Function: protein binding (GO:0005515);	hypothetical protein	TMV resistance protein N OS=Nicotiana glutinosa GN=N PE=1 SV=1	Predicted protein OS=Populus trichocarpa (Western balsam poplar) PE=4 SV=1	1; IPR000157: Toll/interleukin-1 receptor homology (TIR) domain	predicted protein [Populus trichocarpa] >gi|224113739|ref|XP_002316557.1| predicted protein [Populus trichocarpa] >gi|222859621|gb|EEE97168.1| predicted protein [Populus trichocarpa] >gi|222859622|gb|EEE97169.1| predicted protein [Populus trichocarpa]	Prunus cerasus var. caproniana clone pceF9.150 NBS-containing resistance-like protein gene, partial cds
7_Unigene_BMK.38628	1	17	0.000229	0.00868106	4.08746	hypothetical protein LOC100242568	Putative glycosyltransferase 7 OS=Arabidopsis thaliana GN=GT7 PE=2 SV=1	CAMTA domain class transcription factor GN=CAMTA2 OS=Malus domestica (Apple) PE=2 SV=1		CAMTA domain class transcription factor [Malus x domestica]	Malus x domestica CAMTA domain class transcription factor (CAMTA2) mRNA, complete cds
7_Unigene_BMK.38645	25	90	0	0	1.848	hypothetical protein LOC100266367		Putative uncharacterized protein OS=Populus trichocarpa (Western balsam poplar) PE=2 SV=1		unknown [Populus trichocarpa]	Linum usitatissimum clone LU0008C02 mRNA sequence
7_Unigene_BMK.38654	19	91	0	0	2.25987	1; Molecular Function: protein binding (GO:0005515);	hypothetical protein	Protein PXR1 OS=Debaryomyces hansenii GN=PXR1 PE=3 SV=1	Predicted protein GN=POPTRDRAFT_823538 OS=Populus trichocarpa (Western balsam poplar) PE=4 SV=1	1; IPR000048: IQ motif, EF-hand binding site	predicted protein [Populus trichocarpa] >gi|222859560|gb|EEE97107.1| predicted protein [Populus trichocarpa]	Ricinus communis conserved hypothetical protein, mRNA
7_Unigene_BMK.38663	68	176	0	0	1.37197	Nucleoside diphosphate kinase	METABOLISM	6; Biological Process: CTP biosynthetic process (GO:0006241);; Biological Process: GTP biosynthetic process (GO:0006183);; Biological Process: UTP biosynthetic process (GO:0006228);; Biological Process: nucleoside diphosphate phosphorylation (GO:0006165);; Molecular Function: ATP binding (GO:0005524);; Molecular Function: nucleoside diphosphate kinase activity (GO:0004550);	nucleoside diphosphate kinase, putative (EC:2.7.4.6); K00940 nucleoside-diphosphate kinase [EC:2.7.4.6]	Nucleoside diphosphate kinase III, chloroplastic/mitochondrial OS=Arabidopsis thaliana GN=NDPK3 PE=1 SV=1	Nucleoside diphosphate kinase GN=RCOM_1692110 OS=Ricinus communis (Castor bean) PE=3 SV=1	2; IPR001564: Nucleoside diphosphate kinase; IPR023005: Nucleoside diphosphate kinase, active site	nucleoside diphosphate kinase, putative [Ricinus communis] >gi|223549868|gb|EEF51356.1| nucleoside diphosphate kinase, putative [Ricinus communis]	Ricinus communis nucleoside diphosphate kinase, putative, mRNA
7_Unigene_BMK.38812	66	213	0	0	1.69032	Putative uncharacterized protein GN=MTR_4g095280 OS=Medicago truncatula (Barrel medic) PE=4 SV=1	Lysine-rich arabinogalactan protein 18 OS=Arabidopsis thaliana GN=AGP18 PE=2 SV=1	Putative uncharacterized protein GN=MTR_4g095280 OS=Medicago truncatula (Barrel medic) PE=4 SV=1		copper ion binding protein, putative [Ricinus communis] >gi|223535797|gb|EEF37459.1| copper ion binding protein, putative [Ricinus communis]	Medicago truncatula clone mth2-9h8, complete sequence
7_Unigene_BMK.38874	46	161	0	0	1.80735	hypothetical protein	Fasciclin-like arabinogalactan protein 1 OS=Arabidopsis thaliana GN=FLA1 PE=1 SV=1	Fasciclin-like arabinogalactan protein 11 GN=FLA11 OS=Gossypium hirsutum (Upland cotton) PE=2 SV=1	1; IPR000782: FAS1 domain	fasciclin-like arabinogalactan protein 11 [Gossypium hirsutum]	TSA: Panax ginseng strain Shi Zhu Shen contig12882.Pagi mRNA sequence
7_Unigene_BMK.38904	49	106	1.5e-05	0.000764805	1.11321	hypothetical protein LOC100264539		Putative uncharacterized protein GN=VIT_07s0031g00540 OS=Vitis vinifera (Grape) PE=4 SV=1	1; IPR008801: Rapid ALkalinization Factor	PREDICTED: hypothetical protein [Vitis vinifera] >gi|296082412|emb|CBI21417.3| unnamed protein product [Vitis vinifera]	Soybean clone JCVI-FLGm-10I2 unknown mRNA
7_Unigene_BMK.38914	0	21	7e-06	0.000383567	14.3581
7_Unigene_BMK.38988	0	22	4e-06	0.00023006	14.4252	Prunus salicina CII small heat shock protein 1 mRNA, complete cds
7_Unigene_BMK.39001	0	22	4e-06	0.00023006	14.4252	4; Biological Process: protein phosphorylation (GO:0006468);; Molecular Function: ATP binding (GO:0005524);; Molecular Function: protein kinase activity (GO:0004672);; Molecular Function: transferase activity transferring phosphorus-containing groups (GO:0016772);	wall-associated kinase, putative	Wall-associated receptor kinase 5 OS=Arabidopsis thaliana GN=WAK5 PE=1 SV=1	Wall-associated kinase, putative GN=RCOM_0560210 OS=Ricinus communis (Castor bean) PE=4 SV=1	3; IPR000719: Protein kinase, catalytic domain; IPR011009: Protein kinase-like domain; IPR017442: Serine/threonine-protein kinase-like domain	wall-associated kinase, putative [Ricinus communis] >gi|223540496|gb|EEF42063.1| wall-associated kinase, putative [Ricinus communis]
7_Unigene_BMK.39005	3	24	8.3e-05	0.00348593	3
7_Unigene_BMK.39020	74	562	0	0	2.92497	Isopenicillin N synthase and related dioxygenases	POORLY CHARACTERIZED	3; Biological Process: oxidation-reduction process (GO:0055114);; Molecular Function: oxidoreductase activity acting on paired donors with incorporation or reduction of molecular oxygen 2-oxoglutarate as one donor and incorporation of one atom each of oxygen into both donors (GO:0016706);; Molecular Function: oxidoreductase activity (GO:0016491);	F3H, FHT; flavanone 3-hydroxylase; K00475 naringenin 3-dioxygenase [EC:1.14.11.9]	Naringenin,2-oxoglutarate 3-dioxygenase OS=Malus domestica PE=2 SV=1	Flavanone 3-hydroxylase protein GN=F3H OS=Malus hybrid cultivar PE=2 SV=1	1; IPR005123: Oxoglutarate/iron-dependent oxygenase	RecName: Full=Naringenin,2-oxoglutarate 3-dioxygenase; AltName: Full=FHT; AltName: Full=Flavanone-3-hydroxylase; Short=F3H >gi|4588785|gb|AAD26206.1|AF117270_1 flavanone 3-hydroxylase [Malus x domestica] >gi|19603|emb|CAA49353.1| naringenin, 2-oxoglutarate 3-dioxygenase [Malus sp.] >gi|227437130|gb|ACP30361.1| flavanone 3-hydroxylase protein [Malus hybrid cultivar]	Malus domestica flavanone 3-hydroxylase (F3H) mRNA, complete cds
7_Unigene_BMK.39029	94	32	0	0	-1.55459	Subunit of TRAPP, an ER-Golgi tethering complex	CELLULAR PROCESSES AND SIGNALING	3; Biological Process: ER to Golgi vesicle-mediated transport (GO:0006888);; Biological Process: transport (GO:0006810);; Cellular Component: intracellular (GO:0005622);	hypothetical protein	Trafficking protein particle complex subunit 2 OS=Bos taurus GN=TRAPPC2 PE=2 SV=1	Predicted protein GN=POPTRDRAFT_746828 OS=Populus trichocarpa (Western balsam poplar) PE=4 SV=1	2; IPR006722: Sedlin; IPR011012: Longin-like	predicted protein [Populus trichocarpa] >gi|222831939|gb|EEE70416.1| predicted protein [Populus trichocarpa]	Soybean clone JCVI-FLGm-9I7 unknown mRNA
7_Unigene_BMK.39062	27	162	0	0	2.58496	hypothetical protein LOC100256378	Classical arabinogalactan protein 26 OS=Arabidopsis thaliana GN=AGP26 PE=1 SV=2	Predicted protein OS=Populus trichocarpa (Western balsam poplar) PE=4 SV=1		PREDICTED: hypothetical protein [Vitis vinifera]
7_Unigene_BMK.39074	68	162	0	0	1.25239	3-deoxy-D-arabino-heptulosonate 7-phosphate (DAHP) synthase	METABOLISM	2; Biological Process: aromatic amino acid family biosynthetic process (GO:0009073);; Molecular Function: 3-deoxy-7-phosphoheptulonate synthase activity (GO:0003849);	Phospho-2-dehydro-3-deoxyheptonate aldolase 1, chloroplast precursor, putative (EC:2.5.1.54); K01626 3-deoxy-7-phosphoheptulonate synthase [EC:2.5.1.54]	Phospho-2-dehydro-3-deoxyheptonate aldolase 1, chloroplastic OS=Nicotiana tabacum GN=DHAPS-1 PE=2 SV=1	Putative uncharacterized protein GN=VIT_00s0391g00070 OS=Vitis vinifera (Grape) PE=4 SV=1	1; IPR002480: DAHP synthetase, class II	unnamed protein product [Vitis vinifera]	Vitis vinifera 3-deoxy-D-arabino-heptulosonate-7-phosphate synthase 01 mRNA, complete cds
7_Unigene_BMK.39120	4	24	0.000241	0.009012	2.58496	Glutathione S-transferase	CELLULAR PROCESSES AND SIGNALING	1; Molecular Function: protein binding (GO:0005515);	dehydroascorbate reductase	Glutathione S-transferase DHAR3, chloroplastic OS=Arabidopsis thaliana GN=DHAR3 PE=1 SV=1	Dehydroascorbate reductase OS=Malus domestica (Apple) PE=2 SV=1	4; IPR004045: Glutathione S-transferase, N-terminal; IPR010987: Glutathione S-transferase, C-terminal-like; IPR012336: Thioredoxin-like fold; IPR017933: Glutathione S-transferase/chloride channel, C-terminal	dehydroascorbate reductase [Malus x domestica]	Malus x domestica dehydroascorbate reductase mRNA, complete cds
7_Unigene_BMK.39123	4	26	9.4e-05	0.00388866	2.70044
7_Unigene_BMK.39148	38	106	0	0	1.47999	Pyruvate decarboxylase and related thiamine pyrophosphate-requiring enzymes	--	6; Molecular Function: carboxy-lyase activity (GO:0016831);; Molecular Function: thiamine pyrophosphate binding (GO:0030976);; Molecular Function: transferase activity (GO:0016740);; Molecular Function: catalytic activity (GO:0003824);; Molecular Function: magnesium ion binding (GO:0000287);; Molecular Function: thiamine pyrophosphate binding (GO:0030976);	pyruvate decarboxylase (EC:4.1.1.1); K01568 pyruvate decarboxylase [EC:4.1.1.1]	Pyruvate decarboxylase isozyme 2 OS=Oryza sativa subsp. indica GN=PDC2 PE=2 SV=2	Pyruvate decarboxylase GN=PDC OS=Prunus armeniaca (Apricot) PE=2 SV=1	5; IPR000399: TPP-binding enzyme, conserved site; IPR011766: Thiamine pyrophosphate enzyme, C-terminal TPP-binding; IPR012000: Thiamine pyrophosphate enzyme, central domain; IPR012001: Thiamine pyrophosphate enzyme, N-terminal TPP-binding domain; IPR012110: Pyruvate decarboxylase/indolepyruvate decarboxylase	pyruvate decarboxylase [Prunus armeniaca]	Prunus armeniaca cultivar Modesto pyruvate decarboxylase (PDC) mRNA, complete cds
7_Unigene_BMK.39166	4	28	3.7e-05	0.00173075	2.80735	Putative multicopper oxidases	METABOLISM	3; Biological Process: oxidation-reduction process (GO:0055114);; Molecular Function: copper ion binding (GO:0005507);; Molecular Function: oxidoreductase activity (GO:0016491);	multicopper oxidase (EC:1.10.3.3)	L-ascorbate oxidase homolog OS=Nicotiana tabacum PE=2 SV=1	Multicopper oxidase GN=POPTRDRAFT_719329 OS=Populus trichocarpa (Western balsam poplar) PE=4 SV=1	3; IPR001117: Multicopper oxidase, type 1; IPR008972: Cupredoxin; IPR011707: Multicopper oxidase, type 3	multicopper oxidase [Populus trichocarpa] >gi|222853065|gb|EEE90612.1| multicopper oxidase [Populus trichocarpa]	PREDICTED: Vitis vinifera hypothetical protein LOC100249552 (LOC100249552), mRNA
7_Unigene_BMK.39209	1736	103	0	0	-4.07505	Nucleoside-diphosphate-sugar epimerases	--	4; Biological Process: cellular metabolic process (GO:0044237);; Molecular Function: coenzyme binding (GO:0050662);; Molecular Function: catalytic activity (GO:0003824);; Molecular Function: nucleotide binding (GO:0000166);	hypothetical protein LOC100249678	UDP-glucuronic acid decarboxylase 1 OS=Rattus norvegicus GN=Uxs1 PE=1 SV=1	Predicted protein GN=POPTRDRAFT_822488 OS=Populus trichocarpa (Western balsam poplar) PE=2 SV=1	2; IPR001509: NAD-dependent epimerase/dehydratase; IPR016040: NAD(P)-binding domain	predicted protein [Populus trichocarpa] >gi|118483816|gb|ABK93800.1| unknown [Populus trichocarpa] >gi|118485318|gb|ABK94518.1| unknown [Populus trichocarpa] >gi|222864271|gb|EEF01402.1| predicted protein [Populus trichocarpa]	Prunus armeniaca thymidine diphospho-glucose 4-6-dehydratase homolog mRNA, partial cds
7_Unigene_BMK.39307	63	154	0	0	1.28951	Nucleoside-diphosphate-sugar epimerases	--	6; Biological Process: cellular metabolic process (GO:0044237);; Molecular Function: coenzyme binding (GO:0050662);; Molecular Function: racemase and epimerase activity acting on carbohydrates and derivatives (GO:0016857);; Biological Process: carbohydrate metabolic process (GO:0005975);; Molecular Function: catalytic activity (GO:0003824);; Molecular Function: nucleotide binding (GO:0000166);	UDP-glucuronate 5-epimerase, putative (EC:5.1.3.12); K08679 UDP-glucuronate 4-epimerase [EC:5.1.3.6]	UDP-glucuronate 4-epimerase 1 OS=Arabidopsis thaliana GN=GAE1 PE=1 SV=1	UDP-glucuronate 5-epimerase, putative GN=RCOM_0782170 OS=Ricinus communis (Castor bean) PE=4 SV=1	3; IPR001509: NAD-dependent epimerase/dehydratase; IPR008089: Nucleotide sugar epimerase; IPR016040: NAD(P)-binding domain	UDP-glucuronate 5-epimerase, putative [Ricinus communis] >gi|223532383|gb|EEF34179.1| UDP-glucuronate 5-epimerase, putative [Ricinus communis]	Lotus japonicus genomic DNA, clone: LjT08P02, TM1700, complete sequence
7_Unigene_BMK.39333	88	21	0	0	-2.06711	1; Cellular Component: integral to membrane (GO:0016021);	Endosomal P24A protein precursor, putative	Transmembrane 9 superfamily member 4 OS=Rattus norvegicus GN=Tm9sf4 PE=2 SV=1	Endosomal P24A protein, putative GN=RCOM_0623320 OS=Ricinus communis (Castor bean) PE=4 SV=1	1; IPR004240: Nonaspanin (TM9SF)	Endosomal P24A protein precursor, putative [Ricinus communis] >gi|223531130|gb|EEF32978.1| Endosomal P24A protein precursor, putative [Ricinus communis]	Ricinus communis Endosomal P24A protein precursor, putative, mRNA
7_Unigene_BMK.39339	7	38	7e-06	0.000383567	2.44057
7_Unigene_BMK.39340	203	566	0	0	1.47932	Beta-glucanase/Beta-glucan synthetase	METABOLISM	6; Biological Process: carbohydrate metabolic process (GO:0005975);; Biological Process: cellular glucan metabolic process (GO:0006073);; Cellular Component: apoplast (GO:0048046);; Molecular Function: xyloglucan:xyloglucosyl transferase activity (GO:0016762);; Cellular Component: cell wall (GO:0005618);; Molecular Function: hydrolase activity hydrolyzing O-glycosyl compounds (GO:0004553);	hypothetical protein; K08235 xyloglucan:xyloglucosyl transferase [EC:2.4.1.207]	Xyloglucan endotransglucosylase/hydrolase protein 9 OS=Arabidopsis thaliana GN=XTH9 PE=2 SV=2	Xyloglucan endotransglucosylase/hydrolase 5 OS=Malus domestica (Apple) PE=2 SV=1	5; IPR000757: Glycoside hydrolase, family 16; IPR008264: Beta-glucanase; IPR008985: Concanavalin A-like lectin/glucanase; IPR010713: Xyloglucan endo-transglycosylase, C-terminal; IPR013320: Concanavalin A-like lectin/glucanase, subgroup	xyloglucan endotransglucosylase/hydrolase 5 [Malus x domestica]	Malus x domestica xyloglucan endotransglucosylase/hydrolase 5 mRNA, complete cds
7_Unigene_BMK.39384	0	17	5.4e-05	0.00241306	14.0532	2; Molecular Function: hydrolase activity acting on ester bonds (GO:0016788);; Biological Process: lipid metabolic process (GO:0006629);	hypothetical protein LOC100266953	GDSL esterase/lipase At1g28580 OS=Arabidopsis thaliana GN=At1g28580 PE=2 SV=1	Whole genome shotgun sequence of line PN40024, scaffold_3.assembly12x (Fragment) OS=Vitis vinifera GN=VIT_00021186001 PE=4 SV=1	1; IPR001087: Lipase, GDSL	unnamed protein product [Vitis vinifera]	Prunus avium clone EMPaS13 microsatellite sequence
7_Unigene_BMK.39423	1	210	0	0	7.71425	hypothetical protein LOC100245845		Sieve element occlusion b GN=SEOb OS=Malus domestica (Apple) PE=2 SV=1		sieve element occlusion b [Malus x domestica]	Malus x domestica sieve element occlusion b (SEOb) mRNA, complete cds
7_Unigene_BMK.39451	0	26	1e-06	6.44589e-05	14.6662
7_Unigene_BMK.39458	0	22	4e-06	0.00023006	14.4252	Malus x domestica MdSFBB9-alpha, S9-RNase, MdSFBB9-beta genes, complete cds, Psi-SFBB9-alpha, Psi-SFBB9-beta pseudogenes
7_Unigene_BMK.39461	4	26	9.4e-05	0.00388866	2.70044	3; Biological Process: cell redox homeostasis (GO:0045454);; Molecular Function: protein disulfide oxidoreductase activity (GO:0015035);; Molecular Function: electron carrier activity (GO:0009055);	PtrGrx9; glutaredoxin	Monothiol glutaredoxin-S9 OS=Arabidopsis thaliana GN=GRXS9 PE=2 SV=1	Glutaredoxin GN=PtrGrx9 OS=Populus trichocarpa (Western balsam poplar) PE=4 SV=1	3; IPR002109: Glutaredoxin; IPR011905: Glutaredoxin-like, plant II; IPR012336: Thioredoxin-like fold	glutaredoxin [Populus trichocarpa] >gi|222861419|gb|EEE98961.1| glutaredoxin [Populus trichocarpa]	Populus trichocarpa glutaredoxin (PtrGrx9), mRNA
7_Unigene_BMK.39486	0	18	3.2e-05	0.00152271	14.1357	hypothetical protein LOC100254151	Interaptin OS=Dictyostelium discoideum GN=abpD PE=1 SV=1	Putative uncharacterized protein GN=VIT_04s0008g02720 OS=Vitis vinifera (Grape) PE=4 SV=1		PREDICTED: hypothetical protein [Vitis vinifera] >gi|296081785|emb|CBI20790.3| unnamed protein product [Vitis vinifera]
7_Unigene_BMK.39557	25	86	0	0	1.78241	Ribosomal protein L3	INFORMATION STORAGE AND PROCESSING	4; Biological Process: translation (GO:0006412);; Cellular Component: intracellular (GO:0005622);; Cellular Component: ribosome (GO:0005840);; Molecular Function: structural constituent of ribosome (GO:0003735);	ribosomal protein L3 family protein; K02906 large subunit ribosomal protein L3	50S ribosomal protein L3-1, chloroplastic OS=Arabidopsis thaliana GN=RPL3A PE=1 SV=1	50S ribosomal protein L3 GN=MTR_3g118210 OS=Medicago truncatula (Barrel medic) PE=3 SV=1	4; IPR000597: Ribosomal protein L3; IPR009000: Translation elongation/initiation factor/Ribosomal, beta-barrel; IPR019926: Ribosomal protein L3, conserved site; IPR019927: Ribosomal protein L3, bacterial/organelle-type	50S ribosomal protein L3 [Arabidopsis lyrata subsp. lyrata] >gi|297325857|gb|EFH56277.1| 50S ribosomal protein L3 [Arabidopsis lyrata subsp. lyrata]	Oryza sativa Japonica Group putative 50S ribosomal protein L3 mRNA, partial cds
7_Unigene_BMK.39589	35	119	0	0	1.76553	Beta-glucosidase/6-phospho-beta-glucosidase/beta-galactosidase	METABOLISM	4; Biological Process: carbohydrate metabolic process (GO:0005975);; Molecular Function: cation binding (GO:0043169);; Molecular Function: catalytic activity (GO:0003824);; Molecular Function: hydrolase activity hydrolyzing O-glycosyl compounds (GO:0004553);	Putative uncharacterized protein OS=Glycine max (Soybean) PE=2 SV=1	Beta-glucosidase 44 OS=Arabidopsis thaliana GN=BGLU44 PE=2 SV=1	Putative uncharacterized protein OS=Glycine max (Soybean) PE=2 SV=1	3; IPR001360: Glycoside hydrolase, family 1; IPR013781: Glycoside hydrolase, subgroup, catalytic domain; IPR017853: Glycoside hydrolase, superfamily	unknown [Glycine max]	Glycine max cDNA, clone: GMFL01-10-D15
7_Unigene_BMK.39591	1	18	0.000138	0.00547778	4.16993	1; Molecular Function: protein binding (GO:0005515);	similar to JAZ12/TIFY3B (JASMONATE-ZIM-DOMAIN PROTEIN 12); K13464 jasmonate ZIM domain-containing protein	Protein TIFY 3B OS=Arabidopsis thaliana GN=TIFY3B PE=1 SV=1	Putative uncharacterized protein GN=VIT_12s0035g00900 OS=Vitis vinifera (Grape) PE=4 SV=1	2; IPR010399: Tify; IPR018467: CO/COL/TOC1, conserved site	PREDICTED: similar to JAZ12/TIFY3B (JASMONATE-ZIM-DOMAIN PROTEIN 12) [Vitis vinifera]	Ricinus communis conserved hypothetical protein, mRNA
7_Unigene_BMK.39634	5	31	2.5e-05	0.00122447	2.63227	4; Biological Process: oxidation-reduction process (GO:0055114);; Biological Process: response to oxidative stress (GO:0006979);; Molecular Function: heme binding (GO:0020037);; Molecular Function: peroxidase activity (GO:0004601);	hypothetical protein	Peroxidase 2 OS=Oryza sativa subsp. japonica GN=PRX112 PE=2 SV=1	Peroxidase 1 OS=Litchi chinensis (Lychee) PE=2 SV=1	2; IPR002016: Haem peroxidase, plant/fungal/bacterial; IPR010255: Haem peroxidase	peroxidase 1 [Litchi chinensis]
7_Unigene_BMK.39640	78	171	0	0	1.13245	Cytochrome b involved in lipid metabolism	--	7; Biological Process: fatty acid biosynthetic process (GO:0006633);; Biological Process: oxidation-reduction process (GO:0055114);; Molecular Function: heme binding (GO:0020037);; Molecular Function: oxidoreductase activity acting on paired donors with oxidation of a pair of donors resulting in the reduction of molecular oxygen to two molecules of water (GO:0016717);; Biological Process: lipid m…	fatty acid desaturase, putative; K13076 delta8-fatty-acid desaturase [EC:1.14.19.4]	Fatty acid desaturase 1 OS=Papio anubis GN=FADS1 PE=2 SV=1	D8-sphingolipid desaturase OS=Jatropha curcas PE=2 SV=1	3; IPR001199: Cytochrome b5; IPR005804: Fatty acid desaturase, type 1; IPR012171: Fatty acid/sphingolipid desaturase	D8-sphingolipid desaturase [Jatropha curcas]	Oenothera biennis delta6-fatty acid desaturase (D6DES) mRNA, complete cds
7_Unigene_BMK.39652	591	2669	0	0	2.17507	Putative uncharacterized protein GN=RCOM_0790500 OS=Ricinus communis (Castor bean) PE=4 SV=1	Elastin (Fragment) OS=Gallus gallus GN=ELN PE=1 SV=1	Putative uncharacterized protein GN=RCOM_0790500 OS=Ricinus communis (Castor bean) PE=4 SV=1	2; IPR006041: Pollen Ole e 1 allergen/extensin; IPR008160: Collagen triple helix repeat	conserved hypothetical protein [Ricinus communis] >gi|223534755|gb|EEF36446.1| conserved hypothetical protein [Ricinus communis]	Solanum lycopersicum chromosome 2 clone C02SLe0092M23, complete sequence
7_Unigene_BMK.39724	0	14	0.000247	0.00915579	13.7731	hypothetical protein				unnamed protein product [Vitis vinifera]	Ricinus communis pirin, putative, mRNA
7_Unigene_BMK.39757	0	21	7e-06	0.000383567	14.3581
7_Unigene_BMK.39781	43	146	0	0	1.76356
7_Unigene_BMK.3984	90	323	0	0	1.84354	hypothetical protein	Proline-rich receptor-like protein kinase PERK2 OS=Arabidopsis thaliana GN=PERK2 PE=2 SV=3	Putative uncharacterized protein GN=RCOM_0790500 OS=Ricinus communis (Castor bean) PE=4 SV=1		conserved hypothetical protein [Ricinus communis] >gi|223534755|gb|EEF36446.1| conserved hypothetical protein [Ricinus communis]
7_Unigene_BMK.39865	63	185	0	0	1.5541	leucine-rich repeat family protein / extensin family protein	Leucine-rich repeat extensin-like protein 3 OS=Arabidopsis thaliana GN=LRX3 PE=1 SV=1	Putative uncharacterized protein GN=VIT_11s0016g04190 OS=Vitis vinifera (Grape) PE=4 SV=1	1; IPR013210: Leucine-rich repeat-containing N-terminal, type 2	leucine-rich repeat family protein / extensin family protein [Arabidopsis thaliana] >gi|75337952|sp|Q9T0K5.1|LRX3_ARATH RecName: Full=Leucine-rich repeat extensin-like protein 3; Short=AtLRX3; Short=LRR/EXTENSIN3; AltName: Full=Cell wall hydroxyproline-rich glycoprotein; Flags: Precursor >gi|4584539|emb|CAB40769.1| extensin-like protein [Arabidopsis thaliana] >gi|7268037|emb|CAB78376.1| extensin-…	Vitis vinifera, whole genome shotgun sequence, contig VV78X051671.7, clone ENTAV 115
7_Unigene_BMK.39988	47	126	0	0	1.42269	hypothetical protein	UPF0467 protein At2g41420 OS=Arabidopsis thaliana GN=At2g41420 PE=2 SV=1	F-box domain containing protein, expressed GN=LOC_Os03g58764 OS=Oryza sativa subsp. japonica (Rice) PE=4 SV=1		F-box domain containing protein, expressed [Oryza sativa Japonica Group]	PREDICTED: Vitis vinifera hypothetical protein LOC100262463 (LOC100262463), mRNA
7_Unigene_BMK.40039	27	95	0	0	1.81497	hypothetical protein	Flocculation protein FLO11 OS=Saccharomyces cerevisiae GN=MUC1 PE=1 SV=2	Putative uncharacterized protein GN=RCOM_0274300 OS=Ricinus communis (Castor bean) PE=4 SV=1	1; IPR008166: Domain of unknown function DUF23	conserved hypothetical protein [Ricinus communis] >gi|223526015|gb|EEF28392.1| conserved hypothetical protein [Ricinus communis]	TSA: Cajanus cajan cultivar UPAS 120 contig05496.UPAS mRNA sequence
7_Unigene_BMK.40141	39	151	0	0	1.953	1; Molecular Function: protein binding (GO:0005515);	Jasmonate-zim-domain protein 1 GN=JAZ1 OS=Prunus persica (Peach) PE=2 SV=1	Protein TIFY 10A OS=Arabidopsis thaliana GN=TIFY10A PE=1 SV=1	Jasmonate-zim-domain protein 1 GN=JAZ1 OS=Prunus persica (Peach) PE=2 SV=1	2; IPR010399: Tify; IPR018467: CO/COL/TOC1, conserved site	plastid jasmonates ZIM-domain protein [Hevea brasiliensis]	PREDICTED: Vitis vinifera hypothetical protein LOC100254231 (LOC100254231), mRNA
7_Unigene_BMK.40152	29	111	0	0	1.93643	hypothetical protein	Fasciclin-like arabinogalactan protein 9 OS=Arabidopsis thaliana GN=FLA9 PE=1 SV=1	Putative uncharacterized protein GN=RCOM_1171550 OS=Ricinus communis (Castor bean) PE=4 SV=1	1; IPR000782: FAS1 domain	conserved hypothetical protein [Ricinus communis] >gi|223542822|gb|EEF44358.1| conserved hypothetical protein [Ricinus communis]	Oryza sativa (indica cultivar-group) cDNA clone:OSIGCEA023F17, full insert sequence
7_Unigene_BMK.40173	10	43	1.2e-05	0.000623376	2.10434	hypothetical protein		Putative uncharacterized protein GN=VIT_01s0127g00220 OS=Vitis vinifera (Grape) PE=4 SV=1	1; IPR004253: Domain of unknown function DUF231, plant	conserved hypothetical protein [Ricinus communis] >gi|223535364|gb|EEF37039.1| conserved hypothetical protein [Ricinus communis]	Ricinus communis conserved hypothetical protein, mRNA
7_Unigene_BMK.40194	40	123	0	0	1.62059	FAD/FMN-containing dehydrogenases	METABOLISM	6; Biological Process: oxidation-reduction process (GO:0055114);; Molecular Function: flavin adenine dinucleotide binding (GO:0050660);; Molecular Function: oxidoreductase activity acting on CH-OH group of donors (GO:0016614);; Molecular Function: oxidoreductase activity (GO:0016491);; Molecular Function: UDP-N-acetylmuramate dehydrogenase activity (GO:0008762);; Molecular Function: catalytic act…	hypothetical protein LOC100258158; K09828 delta24-sterol reductase [EC:1.3.1.72]	Delta(24)-sterol reductase OS=Pisum sativum GN=DIM PE=1 SV=1	Putative uncharacterized protein GN=VIT_01s0010g01200 OS=Vitis vinifera (Grape) PE=4 SV=1	3; IPR006094: FAD linked oxidase, N-terminal; IPR016166: FAD-binding, type 2; IPR016168: FAD-linked oxidase, FAD-binding, subdomain 2	hypothetical protein VITISV_016141 [Vitis vinifera]	Populus trichocarpa predicted protein, mRNA
7_Unigene_BMK.40205	55	14	0	0	-1.974	2; Molecular Function: transferase activity transferring hexosyl groups (GO:0016758);; Biological Process: metabolic process (GO:0008152);	hypothetical protein LOC100251984	Flavonol-3-O-glycoside-7-O-glucosyltransferase 1 OS=Arabidopsis thaliana GN=UGT73C6 PE=2 SV=1	Putative uncharacterized protein GN=VIT_06s0004g07230 OS=Vitis vinifera (Grape) PE=4 SV=1	1; IPR002213: UDP-glucuronosyl/UDP-glucosyltransferase	unnamed protein product [Vitis vinifera]	Vitis vinifera, whole genome shotgun sequence, contig VV78X233185.16, clone ENTAV 115
7_Unigene_BMK.40235	74	15	0	0	-2.30256	hypothetical protein		Predicted protein GN=POPTRDRAFT_756306 OS=Populus trichocarpa (Western balsam poplar) PE=4 SV=1		predicted protein [Populus trichocarpa] >gi|222844792|gb|EEE82339.1| predicted protein [Populus trichocarpa]	Populus trichocarpa predicted protein, mRNA
7_Unigene_BMK.40241	3	25	5.1e-05	0.00229813	3.05889	hypothetical protein		Predicted protein GN=POPTRDRAFT_555244 OS=Populus trichocarpa (Western balsam poplar) PE=4 SV=1		predicted protein [Populus trichocarpa] >gi|222842308|gb|EEE79855.1| predicted protein [Populus trichocarpa]	TSA: Arachis hypogaea CL1Contig9463.Arhy mRNA sequence
7_Unigene_BMK.40277	78	715	0	0	3.1964	hypothetical protein	Uncharacterized protein DDB_G0271670 OS=Dictyostelium discoideum GN=DDB_G0271670 PE=4 SV=1	Ag13 protein (Precursor) GN=ag13 OS=Alnus glutinosa (European alder) PE=2 SV=1		ag13 [Alnus glutinosa]
7_Unigene_BMK.40390	1	17	0.000229	0.00868106	4.08746	hypothetical protein	23 kDa jasmonate-induced protein OS=Hordeum vulgare PE=2 SV=1			hypothetical protein SORBIDRAFT_02g002270 [Sorghum bicolor] >gi|241924792|gb|EER97936.1| hypothetical protein SORBIDRAFT_02g002270 [Sorghum bicolor]
7_Unigene_BMK.40402	1	19	8.4e-05	0.00351346	4.24793	Pectate lyase precursor, putative (EC:4.2.2.2); K01728 pectate lyase [EC:4.2.2.2]	Putative pectate lyase 14 OS=Arabidopsis thaliana GN=At4g13210 PE=2 SV=1		4; IPR002022: Pectate lyase/Amb allergen; IPR011050: Pectin lyase fold/virulence factor; IPR012334: Pectin lyase fold; IPR018082: AmbAllergen	pectate lyase [Fragaria chiloensis]	Fragaria x ananassa pectate lyase isoform 5 (PL) mRNA, complete cds
7_Unigene_BMK.40488	211	485	0	0	1.20074	4; Biological Process: cell wall modification (GO:0042545);; Molecular Function: pectinesterase activity (GO:0030599);; Cellular Component: cell wall (GO:0005618);; Molecular Function: enzyme inhibitor activity (GO:0004857);	hypothetical protein LOC100251413; K01051 pectinesterase [EC:3.1.1.11]	Pectinesterase 1 OS=Citrus sinensis GN=PECS-1.1 PE=2 SV=1	Pectinesterase GN=VIT_09s0002g00320 OS=Vitis vinifera (Grape) PE=3 SV=1	5; IPR000070: Pectinesterase, catalytic; IPR006501: Pectinesterase inhibitor; IPR011050: Pectin lyase fold/virulence factor; IPR012334: Pectin lyase fold; IPR018040: Pectinesterase, active site	PREDICTED: hypothetical protein [Vitis vinifera]	Fragaria x ananassa pectin methylesterase isoform 1 mRNA, partial cds
7_Unigene_BMK.40526	44	15	8.3e-05	0.00348593	-1.55254	hypothetical protein		Putative uncharacterized protein GN=ARALYDRAFT_481720 OS=Arabidopsis lyrata subsp. lyrata (Lyre-leaved rock-cress) PE=4 SV=1		hypothetical protein ARALYDRAFT_481720 [Arabidopsis lyrata subsp. lyrata] >gi|297326803|gb|EFH57223.1| hypothetical protein ARALYDRAFT_481720 [Arabidopsis lyrata subsp. lyrata]	TSA: Panax ginseng strain Shi Zhu Shen contig00092.Pagi mRNA sequence
7_Unigene_BMK.40530	0	17	5.4e-05	0.00241306	14.0532
7_Unigene_BMK.40593	185	561	0	0	1.60048	hypothetical protein LOC100253836	Protein GAST1 OS=Solanum lycopersicum GN=GAST1 PE=2 SV=1	Putative uncharacterized protein GN=VIT_08s0007g05860 OS=Vitis vinifera (Grape) PE=4 SV=1	1; IPR003854: Gibberellin regulated protein	PREDICTED: hypothetical protein [Vitis vinifera] >gi|147845801|emb|CAN80098.1| hypothetical protein VITISV_028566 [Vitis vinifera]	Populus trichocarpa predicted protein, mRNA
7_Unigene_BMK.40692	80	240	0	0	1.58496	Putative uncharacterized protein GN=RCOM_0600270 OS=Ricinus communis (Castor bean) PE=4 SV=1	Vegetative cell wall protein gp1 OS=Chlamydomonas reinhardtii GN=GP1 PE=2 SV=1	Putative uncharacterized protein GN=RCOM_0600270 OS=Ricinus communis (Castor bean) PE=4 SV=1	1; IPR006766: Phosphate-induced protein 1	conserved hypothetical protein [Ricinus communis] >gi|223533503|gb|EEF35245.1| conserved hypothetical protein [Ricinus communis]	Fragaria vesca subsp. americana clone fosmid 01L02, complete sequence
7_Unigene_BMK.40716	25	87	0	0	1.79909	2; Molecular Function: zinc ion binding (GO:0008270);; Molecular Function: nucleic acid binding (GO:0003676);	hypothetical protein		Putative uncharacterized protein GN=RCOM_0623850 OS=Ricinus communis (Castor bean) PE=4 SV=1	1; IPR003604: Zinc finger, U1-type	hypothetical protein RCOM_0623850 [Ricinus communis] >gi|223531153|gb|EEF33001.1| hypothetical protein RCOM_0623850 [Ricinus communis]
7_Unigene_BMK.40734	42	104	1e-06	6.44589e-05	1.30812	2; Molecular Function: zinc ion binding (GO:0008270);; Molecular Function: protein binding (GO:0005515);	hypothetical protein LOC100265659	E3 ubiquitin-protein ligase RING1-like OS=Arabidopsis thaliana GN=At3g19950 PE=2 SV=1	Putative uncharacterized protein GN=VIT_06s0004g05090 OS=Vitis vinifera (Grape) PE=4 SV=1	4; IPR001841: Zinc finger, RING-type; IPR010543: Domain of unknown function DUF1117; IPR013083: Zinc finger, RING/FYVE/PHD-type; IPR024766: Zinc finger, RING-H2-type	PREDICTED: hypothetical protein [Vitis vinifera]	Brassica rapa subsp. pekinensis clone KBrB032C14, complete sequence
7_Unigene_BMK.40745	51	113	5e-06	0.000281696	1.14775	hypothetical protein	Glutamate receptor 2.8 OS=Arabidopsis thaliana GN=GLR2.8 PE=2 SV=2	Putative uncharacterized protein GN=RCOM_0091860 OS=Ricinus communis (Castor bean) PE=4 SV=1		conserved hypothetical protein [Ricinus communis] >gi|223533939|gb|EEF35664.1| conserved hypothetical protein [Ricinus communis]	Populus trichocarpa predicted protein, mRNA
7_Unigene_BMK.4078	26	86	0	0	1.72583	2; Biological Process: sexual reproduction (GO:0019953);; Cellular Component: extracellular region (GO:0005576);	Beta-expansin 1a precursor, putative	Expansin-like A2 OS=Arabidopsis thaliana GN=EXLA2 PE=2 SV=1	Beta-expansin 1a, putative GN=RCOM_0235100 OS=Ricinus communis (Castor bean) PE=3 SV=1	6; IPR005795: Major pollen allergen Lol pI; IPR007112: Expansin/pollen allergen, DPBB domain; IPR007117: Pollen allergen/expansin, C-terminal; IPR007118: Expansin/Lol pI; IPR009009: Barwin-related endoglucanase; IPR014733: Barwin-like endoglucanase	Beta-expansin 1a precursor, putative [Ricinus communis] >gi|223525857|gb|EEF28288.1| Beta-expansin 1a precursor, putative [Ricinus communis]	Quercus robur partial mRNA for expansin-like protein (ORF1)
7_Unigene_BMK.40850	0	17	5.4e-05	0.00241306	14.0532	ATPP2-A1; carbohydrate binding	Protein PHLOEM PROTEIN 2-LIKE A1 OS=Arabidopsis thaliana GN=PP2A1 PE=2 SV=1	Phloem protein 2 GN=pp2-1 OS=Malus domestica (Apple) PE=2 SV=1		phloem protein 2 [Malus x domestica]	Malus domestica mRNA for phloem protein 2 (pp2-1 gene), cultivar Florina
7_Unigene_BMK.40868	19	64	2e-06	0.00012147	1.75207	3; Biological Process: actin cytoskeleton organization (GO:0030036);; Biological Process: cellular component organization (GO:0016043);; Molecular Function: actin binding (GO:0003779);	hypothetical protein LOC100245626	Formin-like protein 2 OS=Arabidopsis thaliana GN=FH2 PE=2 SV=1	Putative uncharacterized protein GN=VIT_05s0094g00920 OS=Vitis vinifera (Grape) PE=4 SV=1	2; IPR003104: Actin-binding FH2/DRF autoregulatory; IPR015425: Actin-binding FH2	PREDICTED: hypothetical protein [Vitis vinifera]	Populus trichocarpa predicted protein, mRNA
7_Unigene_BMK.4091	370	1488	0	0	2.00778	GRIP68; ripening-related protein-like	Major latex allergen Hev b 5 OS=Hevea brasiliensis PE=1 SV=3	Putative allergen protein OS=Prunus armeniaca (Apricot) PE=2 SV=1		putative allergen protein [Prunus armeniaca]	Prunus persica mRNA, microsatellite marker M17a
7_Unigene_BMK.40918	210	102	0	0	-1.04182	Dehydrin OS=Pyrus pyrifolia (Chinese pear) PE=2 SV=1	Dehydrin DHN1 OS=Avicennia marina GN=DHN1 PE=1 SV=1	Dehydrin OS=Pyrus pyrifolia (Chinese pear) PE=2 SV=1		dehydrin [Pyrus pyrifolia]	Pyrus pyrifolia PPFRU13 mRNA for glycine rich protein, partial cds
7_Unigene_BMK.40928	23	133	0	0	2.53172	2; Molecular Function: pectinesterase activity (GO:0030599);; Molecular Function: enzyme inhibitor activity (GO:0004857);	hypothetical protein	21 kDa protein OS=Daucus carota PE=2 SV=1	Predicted protein GN=POPTRDRAFT_733979 OS=Populus trichocarpa (Western balsam poplar) PE=4 SV=1	1; IPR006501: Pectinesterase inhibitor	predicted protein [Populus trichocarpa] >gi|222869401|gb|EEF06532.1| predicted protein [Populus trichocarpa]	Malus x domestica clone 33-4 ripening-related protein-like mRNA, partial cds
7_Unigene_BMK.41017	0	17	5.4e-05	0.00241306	14.0532
7_Unigene_BMK.41045	12	131	0	0	3.44846	Putative multicopper oxidases	METABOLISM	4; Biological Process: oxidation-reduction process (GO:0055114);; Molecular Function: oxidoreductase activity (GO:0016491);; Molecular Function: copper ion binding (GO:0005507);; Molecular Function: oxidoreductase activity (GO:0016491);	hypothetical protein LOC100262423	L-ascorbate oxidase homolog OS=Brassica napus GN=Bp10 PE=2 SV=1	Putative uncharacterized protein OS=Populus trichocarpa (Western balsam poplar) PE=2 SV=1	4; IPR001117: Multicopper oxidase, type 1; IPR008972: Cupredoxin; IPR011706: Multicopper oxidase, type 2; IPR011707: Multicopper oxidase, type 3	unknown [Populus trichocarpa]	Ricinus communis multicopper oxidase, putative, mRNA
7_Unigene_BMK.41056	54	117	5e-06	0.000281696	1.11548	4; Biological Process: carbohydrate metabolic process (GO:0005975);; Molecular Function: cation binding (GO:0043169);; Molecular Function: catalytic activity (GO:0003824);; Molecular Function: hydrolase activity hydrolyzing O-glycosyl compounds (GO:0004553);	Glucan endo-1,3-beta-glucosidase precursor, putative (EC:3.2.1.39)	Glucan endo-1,3-beta-glucosidase 7 OS=Arabidopsis thaliana GN=At4g34480 PE=1 SV=2	Putative uncharacterized protein OS=Populus trichocarpa (Western balsam poplar) PE=2 SV=1	4; IPR000490: Glycoside hydrolase, family 17; IPR012946: X8; IPR013781: Glycoside hydrolase, subgroup, catalytic domain; IPR017853: Glycoside hydrolase, superfamily	unknown [Populus trichocarpa]	Populus trichocarpa clone WS0125_F18 unknown mRNA
7_Unigene_BMK.41125	1	17	0.000229	0.00868106	4.08746	endo-1,4-beta-glucanase, putative (EC:3.2.1.4)	Endoglucanase 11 OS=Arabidopsis thaliana GN=At2g32990 PE=2 SV=1	Endo-1,4-beta-glucanase, putative GN=RCOM_1117390 OS=Ricinus communis (Castor bean) PE=4 SV=1		endo-1,4-beta-glucanase, putative [Ricinus communis] >gi|223535385|gb|EEF37059.1| endo-1,4-beta-glucanase, putative [Ricinus communis]	Populus trichocarpa glycosyl hydrolase family 9, mRNA
7_Unigene_BMK.41184	0	18	3.2e-05	0.00152271	14.1357
7_Unigene_BMK.41191	2	341	0	0	7.41363
7_Unigene_BMK.41223	26	66	7.1e-05	0.00304464	1.34395	2; Biological Process: response to water (GO:0009415);; Biological Process: response to stress (GO:0006950);	hypothetical protein LOC100216961	Dehydrin DHN4 OS=Hordeum vulgare GN=DHN4 PE=2 SV=1	Dehydrin OS=Malus domestica (Apple) PE=2 SV=1	1; IPR000167: Dehydrin	dehydrin [Malus x domestica]	Malus x domestica dehydrin mRNA, complete cds
7_Unigene_BMK.41276	45	125	0	0	1.47393	Permeases of the major facilitator superfamily	--	4; Biological Process: transmembrane transport (GO:0055085);; Cellular Component: plasma membrane (GO:0005886);; Cellular Component: integral to membrane (GO:0016021);; Molecular Function: transporter activity (GO:0005215);	hypothetical protein LOC100247150	Protein ZINC INDUCED FACILITATOR-LIKE 1 OS=Arabidopsis thaliana GN=ZIFL1 PE=2 SV=1	Putative uncharacterized protein GN=VIT_13s0047g00010 OS=Vitis vinifera (Grape) PE=4 SV=1	4; IPR001958: Tetracycline resistance protein, TetA/multidrug resistance protein MdtG; IPR011701: Major facilitator superfamily; IPR016196: Major facilitator superfamily domain, general substrate transporter; IPR020846: Major facilitator superfamily domain	PREDICTED: hypothetical protein [Vitis vinifera] >gi|296085442|emb|CBI29174.3| unnamed protein product [Vitis vinifera]	Ricinus communis Multidrug resistance protein mdtG, putative, mRNA
7_Unigene_BMK.41292	0	17	5.4e-05	0.00241306	14.0532
7_Unigene_BMK.41321	21	114	0	0	2.44057	4; Biological Process: carbohydrate metabolic process (GO:0005975);; Molecular Function: cation binding (GO:0043169);; Molecular Function: catalytic activity (GO:0003824);; Molecular Function: hydrolase activity hydrolyzing O-glycosyl compounds (GO:0004553);	Glucan endo-1,3-beta-glucosidase precursor, putative (EC:3.2.1.39)	Glucan endo-1,3-beta-glucosidase 7 OS=Arabidopsis thaliana GN=At4g34480 PE=1 SV=2	Glucan endo-1,3-beta-glucosidase, putative GN=RCOM_1601700 OS=Ricinus communis (Castor bean) PE=3 SV=1	4; IPR000490: Glycoside hydrolase, family 17; IPR012946: X8; IPR013781: Glycoside hydrolase, subgroup, catalytic domain; IPR017853: Glycoside hydrolase, superfamily	Glucan endo-1,3-beta-glucosidase precursor, putative [Ricinus communis] >gi|223551405|gb|EEF52891.1| Glucan endo-1,3-beta-glucosidase precursor, putative [Ricinus communis]	Vitis vinifera contig VV78X155293.3, whole genome shotgun sequence
7_Unigene_BMK.41405	1	19	8.4e-05	0.00351346	4.24793	2; Molecular Function: nucleic acid binding (GO:0003676);; Molecular Function: protein binding (GO:0005515);	hypothetical protein LOC100258447	Protein argonaute 5 OS=Arabidopsis thaliana GN=AGO5 PE=1 SV=2	Putative uncharacterized protein GN=VIT_06s0061g01040 OS=Vitis vinifera (Grape) PE=4 SV=1	2; IPR003165: Stem cell self-renewal protein Piwi; IPR012337: Ribonuclease H-like	unnamed protein product [Vitis vinifera]	Physcomitrella patens subsp. patens argonaute family member (PpAGO1a) mRNA, complete cds
7_Unigene_BMK.41411	53	580	0	0	3.45199	Isopenicillin N synthase and related dioxygenases	POORLY CHARACTERIZED	3; Biological Process: oxidation-reduction process (GO:0055114);; Molecular Function: oxidoreductase activity acting on paired donors with incorporation or reduction of molecular oxygen 2-oxoglutarate as one donor and incorporation of one atom each of oxygen into both donors (GO:0016706);; Molecular Function: oxidoreductase activity (GO:0016491);	LDOX, ANS; leucoanthocyanidin dioxygenase; K05277 leucoanthocyanidin dioxygenase [EC:1.14.11.19]	Leucoanthocyanidin dioxygenase OS=Malus domestica GN=ANS PE=2 SV=1	Anthocyanidin synthase GN=ANS OS=Malus domestica (Apple) PE=3 SV=1	1; IPR005123: Oxoglutarate/iron-dependent oxygenase	anthocyanidin synthase [Pyrus communis]	Malus domestica anthocyanidin synthase (ANS) mRNA, complete cds
7_Unigene_BMK.4142	19	79	0	0	2.05585	Endopolygalacturonase	CELLULAR PROCESSES AND SIGNALING	2; Biological Process: carbohydrate metabolic process (GO:0005975);; Molecular Function: polygalacturonase activity (GO:0004650);	hypothetical protein	Polygalacturonase At1g48100 OS=Arabidopsis thaliana GN=At1g48100 PE=2 SV=1	Predicted protein GN=POPTRDRAFT_1085645 OS=Populus trichocarpa (Western balsam poplar) PE=4 SV=1	4; IPR000743: Glycoside hydrolase, family 28; IPR006626: Parallel beta-helix repeat; IPR011050: Pectin lyase fold/virulence factor; IPR012334: Pectin lyase fold	predicted protein [Populus trichocarpa] >gi|222851593|gb|EEE89140.1| predicted protein [Populus trichocarpa]	Populus trichocarpa predicted protein, mRNA
7_Unigene_BMK.41423	0	14	0.000247	0.00915579	13.7731
7_Unigene_BMK.41449	0	16	8.9e-05	0.00369682	13.9658
7_Unigene_BMK.41525	0	26	1e-06	6.44589e-05	14.6662
7_Unigene_BMK.4155	41	10	7e-06	0.000383567	-2.03562
7_Unigene_BMK.41567	65	14	0	0	-2.21501	hypothetical protein LOC100245909			1; IPR008406: Dormancyauxin associated	putative auxin-repressed protein [Prunus armeniaca]	Prunus armeniaca putative auxin-repressed protein mRNA, complete cds
7_Unigene_BMK.41700	0	15	0.000148	0.00582034	13.8727
7_Unigene_BMK.41712	7	99	0	0	3.822	Nucleoside-diphosphate-sugar epimerases	--	4; Biological Process: cellular metabolic process (GO:0044237);; Molecular Function: coenzyme binding (GO:0050662);; Molecular Function: catalytic activity (GO:0003824);; Molecular Function: nucleotide binding (GO:0000166);	cinnamoyl-CoA reductase (EC:1.2.1.44)	Bifunctional dihydroflavonol 4-reductase/flavanone 4-reductase OS=Malus domestica GN=DFR PE=1 SV=1	Predicted protein GN=POPTRDRAFT_590025 OS=Populus trichocarpa (Western balsam poplar) PE=3 SV=1	2; IPR001509: NAD-dependent epimerase/dehydratase; IPR016040: NAD(P)-binding domain	predicted protein [Populus trichocarpa] >gi|222834053|gb|EEE72530.1| predicted protein [Populus trichocarpa]	Populus trichocarpa predicted protein, mRNA
7_Unigene_BMK.41722	37	430	0	0	3.53874	4; Biological Process: cellular modified amino acid biosynthetic process (GO:0042398);; Molecular Function: chalcone isomerase activity (GO:0045430);; Biological Process: flavonoid biosynthetic process (GO:0009813);; Molecular Function: intramolecular lyase activity (GO:0016872);	hypothetical protein LOC100255217	Chalcone--flavonone isomerase OS=Verbena hybrida GN=CHI PE=2 SV=1	Putative uncharacterized protein GN=VIT_13s0067g02870 OS=Vitis vinifera (Grape) PE=4 SV=1	3; IPR003466: Chalcone isomerase, subgroup; IPR016087: Chalcone isomerase; IPR016088: Chalcone isomerase, 3-layer sandwich	chalcone isomerase [Gossypium hirsutum]	Gossypium hirsutum chalcone isomerase mRNA, complete cds
7_Unigene_BMK.41723	203	464	0	0	1.19265	structural constituent of cell wall	Early nodulin-75 (Fragment) OS=Lupinus luteus GN=ENOD2 PE=2 SV=1	Cell wall-plasma membrane linker protein GN=PRP OS=Brassica napus (Rape) PE=4 SV=1		cell wall-plasma membrane linker protein [Brassica napus]
7_Unigene_BMK.4177	5	56	0	0	3.48543	Disease resistance protein RGA2, putative (EC:3.1.3.16)		Disease resistance protein RGA2, putative GN=RCOM_1452730 OS=Ricinus communis (Castor bean) PE=4 SV=1		Disease resistance protein RGA2, putative [Ricinus communis] >gi|223548083|gb|EEF49575.1| Disease resistance protein RGA2, putative [Ricinus communis]	Malus x domestica transposon gene for putative DNA topoisomerase II, hypothetical protein, putative CC-NBS-LRR resistance protein, and putative cyclin-related protein
7_Unigene_BMK.4208	22	68	3e-06	0.000176629	1.62803	Serine/threonine protein kinase	--	7; Biological Process: protein phosphorylation (GO:0006468);; Molecular Function: ATP binding (GO:0005524);; Molecular Function: ATP binding (GO:0005524);; Molecular Function: protein kinase activity (GO:0004672);; Molecular Function: protein serine/threonine kinase activity (GO:0004674);; Molecular Function: protein tyrosine kinase activity (GO:0004713);; Molecular Function: transferase activity…	hypothetical protein LOC100243696	Probable serine/threonine-protein kinase At1g01540 OS=Arabidopsis thaliana GN=At1g01540 PE=1 SV=2	Putative uncharacterized protein GN=VIT_18s0001g10310 OS=Vitis vinifera (Grape) PE=3 SV=1	7; IPR000719: Protein kinase, catalytic domain; IPR002290: Serine/threonine-protein kinase, catalytic domain; IPR008271: Serine/threonine-protein kinase, active site; IPR011009: Protein kinase-like domain; IPR017441: Protein kinase, ATP binding site; IPR017442: Serine/threonine-protein kinase-like domain; IPR020635: Tyrosine-protein kinase, catalytic domain	PREDICTED: hypothetical protein [Vitis vinifera]	PREDICTED: Vitis vinifera hypothetical protein LOC100243696 (LOC100243696), mRNA
7_Unigene_BMK.4267	22	62	3e-05	0.00144099	1.49476	Putative peptidoglycan-binding domain-containing protein	CELLULAR PROCESSES AND SIGNALING		Putative uncharacterized protein OS=Populus trichocarpa (Western balsam poplar) PE=2 SV=1	Classical arabinogalactan protein 1 OS=Arabidopsis thaliana GN=AGP1 PE=2 SV=2	Putative uncharacterized protein OS=Populus trichocarpa (Western balsam poplar) PE=2 SV=1		unknown [Populus trichocarpa] >gi|118481974|gb|ABK92918.1| unknown [Populus trichocarpa] >gi|118485834|gb|ABK94764.1| unknown [Populus trichocarpa]
7_Unigene_BMK.4288	13	396	0	0	4.92892
7_Unigene_BMK.4308	0	34	0	0	15.0532	1; Molecular Function: protein binding (GO:0005515);	leucine-rich repeat-containing protein, putative	TMV resistance protein N OS=Nicotiana glutinosa GN=N PE=1 SV=1	Leucine-rich repeat-containing protein, putative GN=RCOM_1429080 OS=Ricinus communis (Castor bean) PE=4 SV=1	1; IPR001611: Leucine-rich repeat	leucine-rich repeat-containing protein, putative [Ricinus communis] >gi|223548234|gb|EEF49725.1| leucine-rich repeat-containing protein, putative [Ricinus communis]
7_Unigene_BMK.4317	33	110	0	0	1.73697	Universal stress protein UspA and related nucleotide-binding proteins	CELLULAR PROCESSES AND SIGNALING		hypothetical protein	Universal stress protein A-like protein OS=Arabidopsis thaliana GN=At3g01520 PE=1 SV=2	Predicted protein GN=POPTRDRAFT_825512 OS=Populus trichocarpa (Western balsam poplar) PE=4 SV=1		predicted protein [Populus trichocarpa] >gi|222867006|gb|EEF04137.1| predicted protein [Populus trichocarpa]	Vitis pseudoreticulata USP transcription factor mRNA, complete cds
7_Unigene_BMK.4383	32	73	0.00015	0.00589218	1.18982	3; Biological Process: actin cytoskeleton organization (GO:0030036);; Biological Process: cellular component organization (GO:0016043);; Molecular Function: actin binding (GO:0003779);	hypothetical protein	Formin-like protein 1 OS=Arabidopsis thaliana GN=FH1 PE=1 SV=1	Putative uncharacterized protein GN=RCOM_0101400 OS=Ricinus communis (Castor bean) PE=4 SV=1	2; IPR003104: Actin-binding FH2/DRF autoregulatory; IPR015425: Actin-binding FH2	conserved hypothetical protein [Ricinus communis] >gi|223527844|gb|EEF29940.1| conserved hypothetical protein [Ricinus communis]	Ricinus communis conserved hypothetical protein, mRNA
7_Unigene_BMK.4384	116	394	0	0	1.76407	Leucine-rich repeat (LRR) protein	POORLY CHARACTERIZED	1; Molecular Function: protein binding (GO:0005515);	hypothetical protein LOC100241571	DNA-damage-repair/toleration protein DRT100 OS=Arabidopsis thaliana GN=DRT100 PE=2 SV=2	Leucine rich repeat protein OS=Glycine max (Soybean) PE=2 SV=1	3; IPR001611: Leucine-rich repeat; IPR003591: Leucine-rich repeat, typical subtype; IPR013210: Leucine-rich repeat-containing N-terminal, type 2	leucine rich repeat protein [Glycine max]	Glycine max clone cw165 leucine rich repeat protein mRNA, complete cds
7_Unigene_BMK.4405	40	125	0	0	1.64386	hypothetical protein		Predicted protein GN=POPTRDRAFT_564591 OS=Populus trichocarpa (Western balsam poplar) PE=4 SV=1		predicted protein [Populus trichocarpa] >gi|222852250|gb|EEE89797.1| predicted protein [Populus trichocarpa]	Ricinus communis conserved hypothetical protein, mRNA
7_Unigene_BMK.4416	12	68	0	0	2.5025	Subtilisin-like serine proteases	CELLULAR PROCESSES AND SIGNALING	4; Biological Process: negative regulation of catalytic activity (GO:0043086);; Biological Process: proteolysis (GO:0006508);; Molecular Function: identical protein binding (GO:0042802);; Molecular Function: serine-type endopeptidase activity (GO:0004252);	Xylem serine proteinase 1 precursor, putative (EC:3.4.21.25)	Subtilisin-like protease OS=Arabidopsis thaliana GN=ARA12 PE=1 SV=1	Xylem serine proteinase 1, putative GN=RCOM_0396690 OS=Ricinus communis (Castor bean) PE=4 SV=1	5; IPR000209: Peptidase S8/S53, subtilisin/kexin/sedolisin; IPR003137: Protease-associated domain, PA; IPR010259: Proteinase inhibitor I9, subtilisin propeptide; IPR015500: Peptidase S8, subtilisin-related; IPR023828: Peptidase S8, subtilisin, Ser-active site	Xylem serine proteinase 1 precursor, putative [Ricinus communis] >gi|223527039|gb|EEF29226.1| Xylem serine proteinase 1 precursor, putative [Ricinus communis]	Arabidopsis thaliana ARA12; serine-type endopeptidase (ARA12) mRNA, complete cds
7_Unigene_BMK.4427	28	96	0	0	1.77761	1; Molecular Function: ATP binding (GO:0005524);	hypothetical protein LOC100246726	Actin-3 OS=Pisum sativum PE=2 SV=1	Actin (Fragment) OS=Cicer arietinum (Chickpea) PE=2 SV=1	2; IPR004000: Actin-like; IPR004001: Actin, conserved site	actin [Camellia sinensis]	Pyrus communis actin mRNA, partial cds
7_Unigene_BMK.4522	104	52	1e-05	0.00052946	-1	Cation transport ATPase	METABOLISM	7; Biological Process: aromatic compound catabolic process (GO:0019439);; Biological Process: cellular aromatic compound metabolic process (GO:0006725);; Biological Process: oxidation-reduction process (GO:0055114);; Molecular Function: 2 iron 2 sulfur cluster binding (GO:0051537);; Molecular Function: oxidoreductase activity acting on paired donors with incorporation or reduction of molecular ox…	hypothetical protein LOC100256530	Calcium-transporting ATPase 10, plasma membrane-type OS=Arabidopsis thaliana GN=ACA10 PE=1 SV=2	Choline monooxygenase OS=Pyrus betulifolia PE=2 SV=1	3; IPR001663: Aromatic-ring-hydroxylating dioxygenase, alpha subunit; IPR015879: Aromatic-ring-hydroxylating dioxygenase, alpha subunit, C-terminal; IPR017941: Rieske [2Fe-2S] iron-sulphur domain	PREDICTED: hypothetical protein [Vitis vinifera] >gi|297735449|emb|CBI17889.3| unnamed protein product [Vitis vinifera]	Populus trichocarpa autoinhibited calcium ATPase, mRNA
7_Unigene_BMK.4560	6	133	0	0	4.47032	hypothetical protein	Organ-specific protein S2 OS=Pisum sativum PE=2 SV=1	Putative uncharacterized protein GN=VIT_03s0063g02380 OS=Vitis vinifera (Grape) PE=4 SV=1	1; IPR024489: Organ specific protein	unnamed protein product [Vitis vinifera]
7_Unigene_BMK.4593	27	416	0	0	3.94555	hypothetical protein	Dihydrofolate reductase OS=Schizosaccharomyces pombe GN=dfr1 PE=2 SV=2	Predicted protein GN=POPTRDRAFT_1080270 OS=Populus trichocarpa (Western balsam poplar) PE=4 SV=1	1; IPR005645: Serine hydrolase FSH	predicted protein [Populus trichocarpa] >gi|222853913|gb|EEE91460.1| predicted protein [Populus trichocarpa]	PREDICTED: Vitis vinifera hypothetical protein LOC100261951 (LOC100261951), mRNA
7_Unigene_BMK.4633	2	91	0	0	5.50779	Asp-tRNAAsn/Glu-tRNAGln amidotransferase A subunit and related amidases	INFORMATION STORAGE AND PROCESSING	1; Molecular Function: carbon-nitrogen ligase activity with glutamine as amido-N-donor (GO:0016884);	hypothetical protein LOC100252118	Putative amidase C869.01 OS=Schizosaccharomyces pombe GN=SPAC869.01 PE=2 SV=1	Putative uncharacterized protein GN=VIT_03s0038g02000 OS=Vitis vinifera (Grape) PE=4 SV=1	2; IPR000120: Amidase; IPR023631: Amidase signature domain	hypothetical protein VITISV_016638 [Vitis vinifera]	Vitis vinifera contig VV78X018472.8, whole genome shotgun sequence
7_Unigene_BMK.4673	24	89	0	0	1.89077	hypothetical protein LOC100258559	Probable polygalacturonase non-catalytic subunit JP650 OS=Arabidopsis thaliana GN=JP650 PE=2 SV=2	Putative uncharacterized protein GN=VIT_01s0127g00870 OS=Vitis vinifera (Grape) PE=4 SV=1	1; IPR004873: BURP	PREDICTED: hypothetical protein [Vitis vinifera]	Vitis vinifera contig VV78X038586.6, whole genome shotgun sequence
7_Unigene_BMK.4691	10	95	0	0	3.24793	Acyl-CoA synthetases (AMP-forming)/AMP-acid ligases II	--	2; Biological Process: metabolic process (GO:0008152);; Molecular Function: catalytic activity (GO:0003824);	4CL; 4-coumarate:CoA ligase; K01904 4-coumarate--CoA ligase [EC:6.2.1.12]	4-coumarate--CoA ligase 2 OS=Glycine max PE=2 SV=2	p-coumarate:CoA-ligase 3 OS=Sorbus aucuparia (European mountain ash) PE=2 SV=1	2; IPR000873: AMP-dependent synthetase/ligase; IPR020845: AMP-binding, conserved site	p-coumarate:CoA-ligase 3 [Sorbus aucuparia]	Sorbus aucuparia p-coumarate:CoA-ligase 3 mRNA, complete cds
7_Unigene_BMK.4829	24	74	1e-06	6.44589e-05	1.62449	1; Cellular Component: membrane (GO:0016020);	glycosyltransferase, CAZy family GT47	Xyloglucan galactosyltransferase KATAMARI1 OS=Arabidopsis thaliana GN=KAM1 PE=1 SV=1	Glycosyltransferase, CAZy family GT47 GN=POPTRDRAFT_799513 OS=Populus trichocarpa (Western balsam poplar) PE=4 SV=1	1; IPR004263: Exostosin-like	glycosyltransferase, CAZy family GT47 [Populus trichocarpa] >gi|222843572|gb|EEE81119.1| glycosyltransferase, CAZy family GT47 [Populus trichocarpa]	Populus trichocarpa glycosyltransferase, CAZy family GT47, mRNA
7_Unigene_BMK.491	25	79	0	0	1.65992
7_Unigene_BMK.4912	10	98	0	0	3.29278	4; Biological Process: cellular modified amino acid biosynthetic process (GO:0042398);; Molecular Function: chalcone isomerase activity (GO:0045430);; Biological Process: flavonoid biosynthetic process (GO:0009813);; Molecular Function: intramolecular lyase activity (GO:0016872);	CHI1; chalcone isomerase (EC:5.5.1.6); K01859 chalcone isomerase [EC:5.5.1.6]	Chalcone--flavonone isomerase 1 OS=Fragaria ananassa GN=CHI1 PE=2 SV=1	CHI GN=CHI OS=Canarium album PE=2 SV=1	3; IPR003466: Chalcone isomerase, subgroup; IPR016087: Chalcone isomerase; IPR016088: Chalcone isomerase, 3-layer sandwich	RecName: Full=Chalcone--flavonone isomerase 1; Short=Chalcone isomerase 1 >gi|71979902|dbj|BAE17121.1| chalcone isomerase [Fragaria x ananassa]	Pyrus pyrifolia cultivar Meirensu chalcone isomerase (CHI) mRNA, complete cds
7_Unigene_BMK.4946	24	92	0	0	1.9386	Subtilisin-like serine proteases	CELLULAR PROCESSES AND SIGNALING	2; Biological Process: proteolysis (GO:0006508);; Molecular Function: serine-type endopeptidase activity (GO:0004252);	hypothetical protein LOC100246441	Subtilisin-like protease OS=Arabidopsis thaliana GN=ARA12 PE=1 SV=1	Putative uncharacterized protein GN=VIT_09s0002g00450 OS=Vitis vinifera (Grape) PE=4 SV=1	4; IPR000209: Peptidase S8/S53, subtilisin/kexin/sedolisin; IPR003137: Protease-associated domain, PA; IPR015500: Peptidase S8, subtilisin-related; IPR023828: Peptidase S8, subtilisin, Ser-active site	predicted protein [Populus trichocarpa] >gi|222841682|gb|EEE79229.1| predicted protein [Populus trichocarpa]	Glycine max cDNA, clone: GMFL01-31-M01
7_Unigene_BMK.4957	24	61	0.000131	0.00526758	1.34577	hypothetical protein	Basic proline-rich protein OS=Sus scrofa PE=1 SV=2	Predicted protein GN=POPTRDRAFT_570936 OS=Populus trichocarpa (Western balsam poplar) PE=4 SV=1		predicted protein [Populus trichocarpa] >gi|222857969|gb|EEE95516.1| predicted protein [Populus trichocarpa]
7_Unigene_BMK.4966	72	175	0	0	1.28129	hypothetical protein	Uncharacterized protein At4g06744 OS=Arabidopsis thaliana GN=At4g06744 PE=2 SV=1	Predicted protein GN=POPTRDRAFT_722243 OS=Populus trichocarpa (Western balsam poplar) PE=4 SV=1		predicted protein [Populus trichocarpa] >gi|222850272|gb|EEE87819.1| predicted protein [Populus trichocarpa]
7_Unigene_BMK.498	0	15	0.000148	0.00582034	13.8727	Ribosomal protein L3	INFORMATION STORAGE AND PROCESSING	4; Biological Process: translation (GO:0006412);; Cellular Component: intracellular (GO:0005622);; Cellular Component: ribosome (GO:0005840);; Molecular Function: structural constituent of ribosome (GO:0003735);	hypothetical protein LOC100253052	60S ribosomal protein L3 OS=Oryza sativa subsp. japonica GN=RPL3 PE=2 SV=2	Putative uncharacterized protein GN=VIT_11s0052g01400 OS=Vitis vinifera (Grape) PE=4 SV=1	1; IPR000597: Ribosomal protein L3	PREDICTED: hypothetical protein [Vitis vinifera] >gi|297735351|emb|CBI17791.3| unnamed protein product [Vitis vinifera]	Vitis vinifera contig VV78X011408.8, whole genome shotgun sequence
7_Unigene_BMK.5006	22	89	0	0	2.0163	3'-phosphoadenosine 5'-phosphosulfate sulfotransferase (PAPS reductase)/FAD synthetase and related enzymes	--	6; Biological Process: metabolic process (GO:0008152);; Biological Process: oxidation-reduction process (GO:0055114);; Biological Process: sulfate reduction (GO:0019419);; Biological Process: cell redox homeostasis (GO:0045454);; Molecular Function: catalytic activity (GO:0003824);; Molecular Function: oxidoreductase activity acting on a sulfur group of donors disulfide as acceptor (GO:0016671);	5'-adenylylsulfate reductase 1, chloroplast precursor, putative (EC:1.8.4.9)	5'-adenylylsulfate reductase 1, chloroplastic OS=Arabidopsis thaliana GN=APR1 PE=1 SV=2	Putative uncharacterized protein GN=VIT_10s0116g01650 OS=Vitis vinifera (Grape) PE=4 SV=1	5; IPR002500: Phosphoadenosine phosphosulphate reductase; IPR004508: Thioredoxin-independent 5'-adenylylsulphate reductase; IPR012336: Thioredoxin-like fold; IPR013766: Thioredoxin domain; IPR014729: Rossmann-like alpha/beta/alpha sandwich fold	adenylyl-sulfate reductase [Solanum lycopersicum]	Ricinus communis 5'-adenylylsulfate reductase 1, chloroplast precursor, putative, mRNA
7_Unigene_BMK.5025	37	9	2e-05	0.00100171	-2.03953	hypothetical protein		Predicted protein (Fragment) OS=Populus trichocarpa GN=POPTRDRAFT_266097 PE=4 SV=1	1; IPR004253: Domain of unknown function DUF231, plant	predicted protein [Populus trichocarpa] >gi|222870712|gb|EEF07843.1| predicted protein [Populus trichocarpa]	Vitis vinifera contig VV78X036466.3, whole genome shotgun sequence
7_Unigene_BMK.5096	48	235	0	0	2.29155	hypothetical protein LOC100252779		Putative uncharacterized protein OS=Glycine max (Soybean) PE=4 SV=1	1; IPR022251: Protein of unknown function wound-induced	unknown [Glycine max]	Lotus japonicus genomic DNA, chromosome 3, clone: LjT02C15, TM0948, complete sequence
7_Unigene_BMK.5097	521	2086	0	0	2.00138	hypothetical protein	Histidine-rich glycoprotein (Fragment) OS=Oryctolagus cuniculus GN=HRG PE=1 SV=1	Putative uncharacterized protein Sb09g030460 GN=Sb09g030460 OS=Sorghum bicolor (Sorghum) PE=4 SV=1		hypothetical protein SORBIDRAFT_09g030460 [Sorghum bicolor] >gi|241945654|gb|EES18799.1| hypothetical protein SORBIDRAFT_09g030460 [Sorghum bicolor]	Prunus persica mRNA, microsatellite marker M2b
7_Unigene_BMK.5137	22	58	0.000122	0.00493684	1.39855	aldose 1-epimerase, putative	Uncharacterized protein DDB_G0271670 OS=Dictyostelium discoideum GN=DDB_G0271670 PE=4 SV=1	Aldose 1-epimerase, putative GN=RCOM_0934620 OS=Ricinus communis (Castor bean) PE=4 SV=1		aldose 1-epimerase, putative [Ricinus communis] >gi|223527991|gb|EEF30074.1| aldose 1-epimerase, putative [Ricinus communis]	TSA: Jatropha curcas Contig11211, mRNA sequence
7_Unigene_BMK.524	29	338	0	0	3.5429	CHS3; chalcone synthase	Chalcone synthase 17 OS=Phaseolus vulgaris GN=CHS17 PE=2 SV=1	Chalcone synthase GN=MdCHS OS=Malus domestica (Apple) PE=2 SV=1		chalcone synthase [Malus x domestica] >gi|213950514|gb|ACJ54530.1| chalcone synthase [Malus x domestica]	Pyrus communis chalcone synthase mRNA, complete cds
7_Unigene_BMK.5362	7	72	0	0	3.36257
7_Unigene_BMK.5380	565	9	0	0	-5.97218	Pyrus pyrifolia class II chitinase mRNA, complete cds
7_Unigene_BMK.5437	24	64	4.7e-05	0.00213392	1.41504	ABC-type multidrug transport system, ATPase and permease components	CELLULAR PROCESSES AND SIGNALING	8; Biological Process: transmembrane transport (GO:0055085);; Biological Process: transport (GO:0006810);; Cellular Component: integral to membrane (GO:0016021);; Molecular Function: ATPase activity coupled to transmembrane movement of substances (GO:0042626);; Molecular Function: ATPase activity (GO:0016887);; Molecular Function: nucleoside-triphosphatase activity (GO:0017111);; Molecular Functi…	multidrug resistance protein 1, 2, putative (EC:3.6.3.44); K05658 ATP-binding cassette, subfamily B (MDR/TAP), member 1	ABC transporter B family member 19 OS=Arabidopsis thaliana GN=ABCB19 PE=1 SV=1	Putative uncharacterized protein GN=VIT_14s0108g00430 OS=Vitis vinifera (Grape) PE=3 SV=1	6; IPR001140: ABC transporter, transmembrane domain; IPR003439: ABC transporter-like; IPR003593: ATPase, AAA+ type, core; IPR011527: ABC transporter, transmembrane domain, type 1; IPR017871: ABC transporter, conserved site; IPR017940: ABC transporter, integral membrane type 1	multidrug resistance protein 1, 2, putative [Ricinus communis] >gi|223543504|gb|EEF45035.1| multidrug resistance protein 1, 2, putative [Ricinus communis]	Populus trichocarpa multidrug/pheromone exporter, MDR family, ABC transporter family, mRNA
7_Unigene_BMK.5499	76	257	0	0	1.7577	Subtilisin-like serine proteases	CELLULAR PROCESSES AND SIGNALING	4; Biological Process: negative regulation of catalytic activity (GO:0043086);; Biological Process: proteolysis (GO:0006508);; Molecular Function: identical protein binding (GO:0042802);; Molecular Function: serine-type endopeptidase activity (GO:0004252);	hypothetical protein LOC100264662	Subtilisin-like protease OS=Arabidopsis thaliana GN=ARA12 PE=1 SV=1	Putative uncharacterized protein GN=VIT_11s0016g00960 OS=Vitis vinifera (Grape) PE=4 SV=1	6; IPR000209: Peptidase S8/S53, subtilisin/kexin/sedolisin; IPR003137: Protease-associated domain, PA; IPR009020: Proteinase inhibitor, propeptide; IPR010259: Proteinase inhibitor I9, subtilisin propeptide; IPR015500: Peptidase S8, subtilisin-related; IPR023828: Peptidase S8, subtilisin, Ser-active site	PREDICTED: hypothetical protein [Vitis vinifera]	PREDICTED: Vitis vinifera hypothetical protein LOC100264662 (LOC100264662), mRNA
7_Unigene_BMK.5509	7	86	0	0	3.61891	2; Biological Process: proteolysis (GO:0006508);; Molecular Function: aspartic-type endopeptidase activity (GO:0004190);	hypothetical protein	Aspartic proteinase nepenthesin-2 OS=Nepenthes gracilis GN=nep2 PE=1 SV=1	Predicted protein GN=POPTRDRAFT_1106310 OS=Populus trichocarpa (Western balsam poplar) PE=4 SV=1	3; IPR001461: Peptidase A1; IPR009007: Peptidase aspartic, catalytic; IPR021109: Peptidase aspartic	predicted protein [Populus trichocarpa] >gi|222865783|gb|EEF02914.1| predicted protein [Populus trichocarpa]
7_Unigene_BMK.560	0	14	0.000247	0.00915579	13.7731	Malus x domestica genomic sequence for BAC clone MC-20 containing a Mal d 1 gene cluster
7_Unigene_BMK.5661	24	68	1.1e-05	0.000577608	1.5025	hypothetical protein	Heat shock factor-binding protein 1 OS=Pongo abelii GN=HSBP1 PE=3 SV=1	Putative uncharacterized protein OS=Populus trichocarpa x Populus deltoides PE=4 SV=1	1; IPR009643: Heat shock factor binding 1	unknown [Populus trichocarpa] >gi|118489953|gb|ABK96773.1| unknown [Populus trichocarpa x Populus deltoides]	Arabidopsis thaliana unknown protein (AT4G15802) mRNA, complete cds
7_Unigene_BMK.5671	27	101	0	0	1.90332	UTP:GlnB (protein PII) uridylyltransferase	CELLULAR PROCESSES AND SIGNALING		hypothetical protein LOC100256399		Putative uncharacterized protein OS=Glycine max (Soybean) PE=2 SV=1		unknown [Glycine max]	PREDICTED: Vitis vinifera hypothetical protein LOC100256399 (LOC100256399), mRNA
7_Unigene_BMK.5703	126	288	0	0	1.19265	Glycerol uptake facilitator and related permeases (Major Intrinsic Protein Family)	METABOLISM	6; Biological Process: transmembrane transport (GO:0055085);; Biological Process: transport (GO:0006810);; Biological Process: water transport (GO:0006833);; Cellular Component: integral to membrane (GO:0016021);; Cellular Component: membrane (GO:0016020);; Molecular Function: transporter activity (GO:0005215);	tonoplast intrinsic protein, putative	Aquaporin TIP2-1 OS=Arabidopsis thaliana GN=TIP2-1 PE=1 SV=2	Aquaporin TIP2 GN=TIP2;1 OS=Malus prunifolia PE=2 SV=1	4; IPR000425: Major intrinsic protein; IPR012269: Aquaporin; IPR022357: Major intrinsic protein, conserved site; IPR023271: Aquaporin-like	tonoplast intrinsic protein, putative [Ricinus communis] >gi|223544904|gb|EEF46419.1| tonoplast intrinsic protein, putative [Ricinus communis]	Populus trichocarpa x Populus deltoides clone WS0133_L04 unknown mRNA
7_Unigene_BMK.5715	2	21	0.000112	0.00456114	3.39232	5; Biological Process: oxidation-reduction process (GO:0055114);; Cellular Component: integral to membrane (GO:0016021);; Molecular Function: oxidoreductase activity acting on paired donors with incorporation or reduction of molecular oxygen (GO:0016705);; Biological Process: fatty acid biosynthetic process (GO:0006633);; Biological Process: lipid metabolic process (GO:0006629);	sphingolipid delta 4 desaturase/C-4 hydroxylase protein des2, putative; K04712 sphingolipid delta-4 desaturase [EC:1.14.-.-]	Sphingolipid delta(4)-desaturase DES1 OS=Homo sapiens GN=DEGS1 PE=1 SV=1	Sphingolipid delta 4 desaturase/C-4 hydroxylase protein des2, putative GN=RCOM_0935980 OS=Ricinus communis (Castor bean) PE=4 SV=1	3; IPR005804: Fatty acid desaturase, type 1; IPR011388: Sphingolipid delta4-desaturase; IPR013866: Sphingolipid delta4-desaturase, N-terminal	sphingolipid delta 4 desaturase/C-4 hydroxylase protein des2, putative [Ricinus communis] >gi|223541706|gb|EEF43254.1| sphingolipid delta 4 desaturase/C-4 hydroxylase protein des2, putative [Ricinus communis]	Ricinus communis sphingolipid delta 4 desaturase/C-4 hydroxylase protein des2, putative, mRNA
7_Unigene_BMK.5727	6	49	0	0	3.02975	Oryza meyeriana isolate MESSH-197 mRNA sequence
7_Unigene_BMK.5758	26	69	2.5e-05	0.00122447	1.40808	Esterase/lipase	METABOLISM	2; Molecular Function: hydrolase activity (GO:0016787);; Biological Process: metabolic process (GO:0008152);	Gibberellin receptor GID1, putative	Carboxylesterase 1 OS=Actinidia eriantha GN=CXE1 PE=1 SV=1	CXE carboxylesterase (Fragment) GN=CXE2 OS=Actinidia arguta PE=2 SV=1	2; IPR002168: Lipase, GDXG, active site; IPR013094: Alpha/beta hydrolase fold-3	CXE carboxylesterase [Actinidia arguta]	PREDICTED: Vitis vinifera hypothetical protein LOC100263554 (LOC100263554), mRNA
7_Unigene_BMK.576	26	121	0	0	2.21842	Putative multicopper oxidases	METABOLISM	4; Biological Process: oxidation-reduction process (GO:0055114);; Molecular Function: oxidoreductase activity (GO:0016491);; Molecular Function: copper ion binding (GO:0005507);; Molecular Function: oxidoreductase activity (GO:0016491);	multicopper oxidase, putative (EC:1.10.3.3)	Monocopper oxidase-like protein SKU5 OS=Arabidopsis thaliana GN=SKU5 PE=1 SV=1	Multicopper oxidase, putative GN=RCOM_0195650 OS=Ricinus communis (Castor bean) PE=4 SV=1	4; IPR001117: Multicopper oxidase, type 1; IPR008972: Cupredoxin; IPR011706: Multicopper oxidase, type 2; IPR011707: Multicopper oxidase, type 3	multicopper oxidase, putative [Ricinus communis] >gi|223527702|gb|EEF29809.1| multicopper oxidase, putative [Ricinus communis]	PREDICTED: Vitis vinifera hypothetical protein LOC100262548 (LOC100262548), mRNA
7_Unigene_BMK.5780	2	67	0	0	5.06609	Serine/threonine protein kinase	--	6; Biological Process: protein phosphorylation (GO:0006468);; Molecular Function: ATP binding (GO:0005524);; Molecular Function: protein kinase activity (GO:0004672);; Molecular Function: protein serine/threonine kinase activity (GO:0004674);; Molecular Function: protein tyrosine kinase activity (GO:0004713);; Molecular Function: transferase activity transferring phosphorus-containing groups (GO:…	hypothetical protein	Receptor-like protein kinase FERONIA OS=Arabidopsis thaliana GN=FER PE=1 SV=1	Putative serine/threonine kinase OS=Malus domestica (Apple) PE=4 SV=1	5; IPR000719: Protein kinase, catalytic domain; IPR001245: Serine-threonine/tyrosine-protein kinase; IPR002290: Serine/threonine-protein kinase, catalytic domain; IPR011009: Protein kinase-like domain; IPR020635: Tyrosine-protein kinase, catalytic domain	hypothetical protein SORBIDRAFT_01g036260 [Sorghum bicolor] >gi|241921769|gb|EER94913.1| hypothetical protein SORBIDRAFT_01g036260 [Sorghum bicolor]	Pyrus communis partial gene for putative protein kinase, clone RGA20
7_Unigene_BMK.585	31	98	0	0	1.66051	6; Biological Process: transmembrane transport (GO:0055085);; Cellular Component: integral to membrane (GO:0016021);; Molecular Function: cation transmembrane transporter activity (GO:0008324);; Biological Process: cation transport (GO:0006812);; Biological Process: transmembrane transport (GO:0055085);; Cellular Component: integral to membrane (GO:0016021);	Vacuolar cation/proton exchanger 1a, putative; K07300 Ca2+:H+ antiporter	Vacuolar cation/proton exchanger 3 OS=Arabidopsis thaliana GN=CAX3 PE=1 SV=1	Calcium antiporter 1 OS=Malus domestica (Apple) PE=2 SV=1	3; IPR004713: Calcium/proton exchanger; IPR004798: Calcium/proton exchanger superfamily; IPR004837: Sodium/calcium exchanger membrane region	calcium antiporter 1 [Malus x domestica] >gi|223587975|gb|ACM48122.1| calcium antiporter 1 [Malus x domestica]	Malus x domestica cultivar Fuji calcium antiporter 1 mRNA, complete cds
7_Unigene_BMK.6118	450	1142	0	0	1.34357	VPRP1; proline rich protein 1	Early nodulin-75 (Fragment) OS=Lupinus luteus GN=ENOD2 PE=2 SV=1	Repetitive proline-rich cell wall protein 2, putative GN=RCOM_0670360 OS=Ricinus communis (Castor bean) PE=4 SV=1		Repetitive proline-rich cell wall protein 2 precursor, putative [Ricinus communis] >gi|223540227|gb|EEF41800.1| Repetitive proline-rich cell wall protein 2 precursor, putative [Ricinus communis]	Larix occidentalis microsatellite UBCLXdi_16 sequence
7_Unigene_BMK.6138	38	84	8.2e-05	0.00345532	1.14439	hypothetical protein		Putative uncharacterized protein GN=RCOM_1691450 OS=Ricinus communis (Castor bean) PE=4 SV=1		conserved hypothetical protein [Ricinus communis] >gi|223549842|gb|EEF51330.1| conserved hypothetical protein [Ricinus communis]
7_Unigene_BMK.6198	19	57	2.9e-05	0.0013969	1.58496	3; Biological Process: regulation of transcription DNA-dependent (GO:0006355);; Molecular Function: DNA binding (GO:0003677);; Molecular Function: protein binding (GO:0005515);	hypothetical protein	ZF-HD homeobox protein At5g65410 OS=Arabidopsis thaliana GN=At5g65410 PE=1 SV=1	Putative uncharacterized protein GN=RCOM_0107600 OS=Ricinus communis (Castor bean) PE=4 SV=1	4; IPR006455: Homeobox domain, ZF-HD class; IPR006456: ZF-HD homeobox protein, Cys/His-rich dimerisation domain; IPR009057: Homeodomain-like; IPR012287: Homeodomain-related	conserved hypothetical protein [Ricinus communis] >gi|223525985|gb|EEF28370.1| conserved hypothetical protein [Ricinus communis]	Sorghum bicolor hypothetical protein, mRNA
7_Unigene_BMK.6320	21	254	0	0	3.59637	hypothetical protein	Glycine-rich cell wall structural protein OS=Arabidopsis thaliana GN=At3g17050 PE=2 SV=2	Pherophorin-dz1 protein (Precursor) OS=Volvox carteri f. nagariensis PE=2 SV=1		pherophorin-dz1 protein [Volvox carteri f. nagariensis]	Populus trichocarpa predicted protein, mRNA
7_Unigene_BMK.6339	24	5	0.000273	0.00996738	-2.26303	hypothetical protein				predicted protein [Populus trichocarpa] >gi|222864263|gb|EEF01394.1| predicted protein [Populus trichocarpa]	TSA: Arachis hypogaea CL2Contig2.Arhy mRNA sequence
7_Unigene_BMK.6364	11	41	6e-05	0.00263726	1.89812	Serine/threonine protein kinase	--	7; Biological Process: protein phosphorylation (GO:0006468);; Molecular Function: ATP binding (GO:0005524);; Molecular Function: protein binding (GO:0005515);; Molecular Function: protein kinase activity (GO:0004672);; Molecular Function: protein serine/threonine kinase activity (GO:0004674);; Molecular Function: protein tyrosine kinase activity (GO:0004713);; Molecular Function: transferase acti…	ATP binding protein, putative	Probable inactive receptor kinase At5g67200 OS=Arabidopsis thaliana GN=At5g67200 PE=1 SV=1	Putative receptor kinase GN=DIPM3 OS=Malus domestica (Apple) PE=2 SV=1	6; IPR000719: Protein kinase, catalytic domain; IPR001611: Leucine-rich repeat; IPR002290: Serine/threonine-protein kinase, catalytic domain; IPR011009: Protein kinase-like domain; IPR017442: Serine/threonine-protein kinase-like domain; IPR020635: Tyrosine-protein kinase, catalytic domain	putative receptor kinase [Malus x domestica]	Malus x domestica putative receptor kinase (DIPM3) mRNA, complete cds
7_Unigene_BMK.6420	37	79	0.000234	0.00877922	1.09433
7_Unigene_BMK.6421	85	192	0	0	1.17557	Predicted membrane protein/domain	POORLY CHARACTERIZED		hypothetical protein LOC100248329	Cytokinesis protein sepA OS=Emericella nidulans GN=sepA PE=3 SV=2	Putative uncharacterized protein GN=VIT_05s0077g01460 OS=Vitis vinifera (Grape) PE=4 SV=1		nutrient reservoir, putative [Ricinus communis] >gi|223541491|gb|EEF43040.1| nutrient reservoir, putative [Ricinus communis]	TSA: Arachis duranensis DurSNP_c6602.Ardu mRNA sequence
7_Unigene_BMK.650	8	162	0	0	4.33985	Glutathione S-transferase	CELLULAR PROCESSES AND SIGNALING	1; Molecular Function: protein binding (GO:0005515);	hypothetical protein LOC100245065	Probable glutathione S-transferase GSTU6 OS=Oryza sativa subsp. japonica GN=GSTU6 PE=2 SV=2	Putative uncharacterized protein GN=VIT_01s0026g01340 OS=Vitis vinifera (Grape) PE=3 SV=1	5; IPR004045: Glutathione S-transferase, N-terminal; IPR004046: Glutathione S-transferase, C-terminal; IPR010987: Glutathione S-transferase, C-terminal-like; IPR012336: Thioredoxin-like fold; IPR017933: Glutathione S-transferase/chloride channel, C-terminal	PREDICTED: hypothetical protein isoform 1 [Vitis vinifera] >gi|225424861|ref|XP_002273871.1| PREDICTED: hypothetical protein isoform 2 [Vitis vinifera]	Populus trichocarpa tau class glutathione transferase GSTU51 mRNA, complete cds
7_Unigene_BMK.6567	16	100	0	0	2.64386	Uncharacterized protein with SCP/PR1 domains	POORLY CHARACTERIZED	1; Cellular Component: extracellular region (GO:0005576);	hypothetical protein	Pathogenesis-related protein PR-1 OS=Medicago truncatula GN=PR-1 PE=2 SV=1	Predicted protein GN=POPTRDRAFT_737815 OS=Populus trichocarpa (Western balsam poplar) PE=4 SV=1	4; IPR001283: Allergen V5/Tpx-1-related; IPR002413: Ves allergen; IPR014044: CAP domain; IPR018244: Allergen V5/Tpx-1-related, conserved site	predicted protein [Populus trichocarpa] >gi|222866509|gb|EEF03640.1| predicted protein [Populus trichocarpa]	Populus trichocarpa predicted protein, mRNA
7_Unigene_BMK.6834	16	138	0	0	3.10852	2; Molecular Function: lipid binding (GO:0008289);; Biological Process: lipid transport (GO:0006869);	hypothetical protein LOC100263837	Uncharacterized GPI-anchored protein At1g27950 OS=Arabidopsis thaliana GN=At1g27950 PE=1 SV=1	Predicted protein GN=POPTRDRAFT_647488 OS=Populus trichocarpa (Western balsam poplar) PE=4 SV=1	4; IPR000528: Plant lipid transfer protein/Par allergen; IPR003612: Plant lipid transfer protein/seed storage/trypsin-alpha amylase inhibitor; IPR013770: Plant lipid transfer protein/hydrophobic protein, helical domain; IPR016140: Bifunctional inhibitor/plant lipid transfer protein/seed storage	PREDICTED: hypothetical protein [Vitis vinifera]	Oryza sativa Japonica Group cDNA, clone: J090084H09, full insert sequence
7_Unigene_BMK.703	68	137	6e-06	0.000332343	1.01057	Ribosomal protein S12	INFORMATION STORAGE AND PROCESSING	5; Biological Process: translation (GO:0006412);; Cellular Component: intracellular (GO:0005622);; Cellular Component: ribosome (GO:0005840);; Cellular Component: small ribosomal subunit (GO:0015935);; Molecular Function: structural constituent of ribosome (GO:0003735);	hypothetical protein LOC100192600; K02973 small subunit ribosomal protein S23e	40S ribosomal protein S23 OS=Fragaria ananassa GN=RPS23 PE=2 SV=1	Putative uncharacterized protein Sb09g022840 OS=Sorghum bicolor (Sorghum) PE=3 SV=1	4; IPR005680: Ribosomal protein S23, eukaryotic/archaeal; IPR006032: Ribosomal protein S12/S23; IPR012340: Nucleic acid-binding, OB-fold; IPR016027: Nucleic acid-binding, OB-fold-like	unnamed protein product [Vitis vinifera]	TSA: Artemisia annua strain Artemis Contig18243.Aylt mRNA sequence
7_Unigene_BMK.7033	20	54	0.000159	0.00622413	1.43296	4; Biological Process: oxidation-reduction process (GO:0055114);; Biological Process: response to oxidative stress (GO:0006979);; Molecular Function: heme binding (GO:0020037);; Molecular Function: peroxidase activity (GO:0004601);	hypothetical protein LOC100261249	Peroxidase 63 OS=Arabidopsis thaliana GN=PER63 PE=2 SV=1	Putative uncharacterized protein GN=VIT_14s0066g01850 OS=Vitis vinifera (Grape) PE=3 SV=1	5; IPR000823: Plant peroxidase; IPR002016: Haem peroxidase, plant/fungal/bacterial; IPR010255: Haem peroxidase; IPR019793: Peroxidases heam-ligand binding site; IPR019794: Peroxidase, active site	PREDICTED: hypothetical protein [Vitis vinifera]	Glycine max clone GM_WBb0101D11, complete sequence
7_Unigene_BMK.7179	30	8	0.000218	0.0083042	-1.90689	Putative uncharacterized protein GN=VIT_11s0016g01200 OS=Vitis vinifera (Grape) PE=4 SV=1	Mps one binder kinase activator-like 1 OS=Arabidopsis thaliana GN=At4g19045 PE=2 SV=1	Putative uncharacterized protein GN=VIT_11s0016g01200 OS=Vitis vinifera (Grape) PE=4 SV=1	1; IPR005301: Mob1/phocein	PREDICTED: hypothetical protein [Vitis vinifera] >gi|147781158|emb|CAN67381.1| hypothetical protein VITISV_017919 [Vitis vinifera] >gi|297738572|emb|CBI27817.3| unnamed protein product [Vitis vinifera]	Populus trichocarpa predicted protein, mRNA
7_Unigene_BMK.726	57	524	0	0	3.20053	Nucleoside-diphosphate-sugar epimerases	--	4; Biological Process: cellular metabolic process (GO:0044237);; Molecular Function: coenzyme binding (GO:0050662);; Molecular Function: catalytic activity (GO:0003824);; Molecular Function: nucleotide binding (GO:0000166);	ANR, ban; anthocyanidin reductase; K08695 anthocyanidin reductase [EC:1.3.1.77]	Anthocyanidin reductase OS=Arabidopsis thaliana GN=BAN PE=1 SV=2	Anthocyanidin reductase GN=ANR2a OS=Malus domestica (Apple) PE=2 SV=1	2; IPR001509: NAD-dependent epimerase/dehydratase; IPR016040: NAD(P)-binding domain	anthocyanidin reductase [Pyrus communis]	Malus x domestica anthocyanidin reductase (ANR) mRNA, complete cds
7_Unigene_BMK.7282	21	61	2.3e-05	0.00113195	1.53842	hypothetical protein LOC100267372	Cell wall protein DAN4 OS=Saccharomyces cerevisiae GN=DAN4 PE=2 SV=1	Putative uncharacterized protein GN=VIT_02s0025g00210 OS=Vitis vinifera (Grape) PE=4 SV=1	1; IPR006740: Protein of unknown function DUF604	PREDICTED: hypothetical protein [Vitis vinifera]	TSA: Arachis hypogaea CL2497Contig2.Arhy mRNA sequence
7_Unigene_BMK.739	0	14	0.000247	0.00915579	13.7731	Pectinesterase inhibitor, putative	Pectinesterase inhibitor OS=Actinidia deliciosa GN=PMEI PE=1 SV=2	Putative uncharacterized protein OS=Glycine max (Soybean) PE=2 SV=1		unknown [Glycine max]	Soybean clone JCVI-FLGm-4H20 unknown mRNA
7_Unigene_BMK.7433	87	246	0	0	1.49957	Putative uncharacterized protein GN=VIT_00s0533g00050 OS=Vitis vinifera (Grape) PE=4 SV=1	Vegetative cell wall protein gp1 OS=Chlamydomonas reinhardtii GN=GP1 PE=2 SV=1	Putative uncharacterized protein GN=VIT_00s0533g00050 OS=Vitis vinifera (Grape) PE=4 SV=1		nutrient reservoir, putative [Ricinus communis] >gi|223528579|gb|EEF30600.1| nutrient reservoir, putative [Ricinus communis]
7_Unigene_BMK.7451	29	72	4.6e-05	0.00209224	1.31194	Leucine-rich repeat (LRR) protein	POORLY CHARACTERIZED	2; Biological Process: defense response (GO:0006952);; Molecular Function: ADP binding (GO:0043531);	hypothetical protein LOC100260835	Putative disease resistance RPP13-like protein 1 OS=Arabidopsis thaliana GN=RPPL1 PE=2 SV=1	CC-NBS-LRR protein GN=RPc OS=Quercus suber (Cork oak) PE=4 SV=1	2; IPR000767: Disease resistance protein; IPR002182: NB-ARC	CC-NBS-LRR protein [Quercus suber]	Fragaria vesca subsp. americana clone fosmid 32L07, complete sequence
7_Unigene_BMK.7503	27	73	1.1e-05	0.000577608	1.43494
7_Unigene_BMK.7524	18	68	0	0	1.91754	Predicted protein GN=POPTRDRAFT_558314 OS=Populus trichocarpa (Western balsam poplar) PE=4 SV=1	Protein enabled homolog OS=Homo sapiens GN=ENAH PE=1 SV=2	Predicted protein GN=POPTRDRAFT_558314 OS=Populus trichocarpa (Western balsam poplar) PE=4 SV=1	1; IPR012862: Protein of unknown function DUF1635	predicted protein [Populus trichocarpa] >gi|222849947|gb|EEE87494.1| predicted protein [Populus trichocarpa]	Populus trichocarpa predicted protein, mRNA
7_Unigene_BMK.7611	251	5	0	0	-5.64962	Secreted and surface protein containing fasciclin-like repeats	CELLULAR PROCESSES AND SIGNALING		hypothetical protein	Fasciclin-like arabinogalactan protein 11 OS=Arabidopsis thaliana GN=FLA11 PE=2 SV=2	Fasciclin-like arabinogalactan protein GN=MTR_7g101080 OS=Medicago truncatula (Barrel medic) PE=4 SV=1	1; IPR000782: FAS1 domain	predicted protein [Populus trichocarpa] >gi|118481435|gb|ABK92660.1| unknown [Populus trichocarpa] >gi|222868094|gb|EEF05225.1| predicted protein [Populus trichocarpa]	Populus alba x Populus tremula fasciclin-like AGP 13 (FLA13) mRNA, complete cds
7_Unigene_BMK.765	30	8	0.000218	0.0083042	-1.90689	L.esculentum U6 snRNA pseudogene (LeU6.1ps)
7_Unigene_BMK.7698	18	87	0	0	2.27302	2; Molecular Function: electron carrier activity (GO:0009055);; Molecular Function: copper ion binding (GO:0005507);	hypothetical protein LOC100246223	Early nodulin-like protein 1 OS=Arabidopsis thaliana GN=At2g25060 PE=1 SV=2	Putative uncharacterized protein GN=VITISV_034699 OS=Vitis vinifera (Grape) PE=4 SV=1	2; IPR003245: Plastocyanin-like; IPR008972: Cupredoxin	PREDICTED: hypothetical protein [Vitis vinifera] >gi|147827006|emb|CAN62283.1| hypothetical protein VITISV_034699 [Vitis vinifera]	Soybean clone JCVI-FLGm-10B24 unknown mRNA
7_Unigene_BMK.7719	0	22	4e-06	0.00023006	14.4252	hypothetical protein				predicted protein [Populus trichocarpa] >gi|222852846|gb|EEE90393.1| predicted protein [Populus trichocarpa]
7_Unigene_BMK.7742	18	75	0	0	2.05889	Ca2+-binding protein (EF-Hand superfamily)	--		Polcalcin Jun o, putative GN=RCOM_1677910 OS=Ricinus communis (Castor bean) PE=4 SV=1	Putative calcium-binding protein CML19 OS=Oryza sativa subsp. japonica GN=CML19 PE=3 SV=1	Polcalcin Jun o, putative GN=RCOM_1677910 OS=Ricinus communis (Castor bean) PE=4 SV=1		Polcalcin Jun o, putative [Ricinus communis] >gi|223549440|gb|EEF50928.1| Polcalcin Jun o, putative [Ricinus communis]	Vitis vinifera, whole genome shotgun sequence, contig VV78X258902.4, clone ENTAV 115
7_Unigene_BMK.7752	27	4	2.2e-05	0.00109116	-2.75489
7_Unigene_BMK.7954	19	57	2.9e-05	0.0013969	1.58496	Acyl-CoA synthetases (AMP-forming)/AMP-acid ligases II	--	2; Biological Process: metabolic process (GO:0008152);; Molecular Function: catalytic activity (GO:0003824);	AMP dependent CoA ligase, putative (EC:1.13.12.7); K10526 OPC-8:0 CoA ligase 1 [EC:6.2.1.-]	4-coumarate--CoA ligase-like 5 OS=Arabidopsis thaliana GN=4CLL5 PE=1 SV=2	AMP dependent CoA ligase, putative GN=RCOM_1600450 OS=Ricinus communis (Castor bean) PE=4 SV=1	2; IPR000873: AMP-dependent synthetase/ligase; IPR020845: AMP-binding, conserved site	AMP dependent CoA ligase, putative [Ricinus communis] >gi|223551341|gb|EEF52827.1| AMP dependent CoA ligase, putative [Ricinus communis]	Lotus japonicus cDNA, clone: LjFL1-072-DF03, HTC
7_Unigene_BMK.819	24	87	0	0	1.85798	3; Molecular Function: zinc ion binding (GO:0008270);; Molecular Function: nucleic acid binding (GO:0003676);; Molecular Function: nucleotide binding (GO:0000166);	hypothetical protein	Zinc finger CCCH domain-containing protein 53 OS=Oryza sativa subsp. japonica GN=Os07g0682400 PE=2 SV=1	Predicted protein GN=POPTRDRAFT_722961 OS=Populus trichocarpa (Western balsam poplar) PE=4 SV=1	3; IPR000504: RNA recognition motif domain; IPR000571: Zinc finger, CCCH-type; IPR012677: Nucleotide-binding, alpha-beta plait	predicted protein [Populus trichocarpa] >gi|222849760|gb|EEE87307.1| predicted protein [Populus trichocarpa]	Populus alba x Populus tremula clone cET-1-pop1-409 predicted protein mRNA, complete cds
7_Unigene_BMK.8273	138	68	0	0	-1.02106	FOG: TPR repeat	POORLY CHARACTERIZED	2; Molecular Function: binding (GO:0005488);; Molecular Function: protein binding (GO:0005515);	Kinesin light chain, putative GN=RCOM_1312260 OS=Ricinus communis (Castor bean) PE=4 SV=1	Nephrocystin-3 OS=Homo sapiens GN=NPHP3 PE=1 SV=1	Kinesin light chain, putative GN=RCOM_1312260 OS=Ricinus communis (Castor bean) PE=4 SV=1	4; IPR001440: Tetratricopeptide TPR-1; IPR011990: Tetratricopeptide-like helical; IPR013026: Tetratricopeptide repeat-containing; IPR019734: Tetratricopeptide repeat	kinesin light chain, putative [Ricinus communis] >gi|223541850|gb|EEF43396.1| kinesin light chain, putative [Ricinus communis]	PREDICTED: Vitis vinifera hypothetical protein LOC100246244 (LOC100246244), mRNA
7_Unigene_BMK.8456	18	69	0	0	1.9386	Putative multicopper oxidases	METABOLISM	4; Biological Process: oxidation-reduction process (GO:0055114);; Molecular Function: oxidoreductase activity (GO:0016491);; Molecular Function: copper ion binding (GO:0005507);; Molecular Function: oxidoreductase activity (GO:0016491);	hypothetical protein LOC100260211	L-ascorbate oxidase homolog OS=Brassica napus GN=Bp10 PE=2 SV=1	Putative uncharacterized protein GN=VIT_12s0059g00770 OS=Vitis vinifera (Grape) PE=4 SV=1	4; IPR001117: Multicopper oxidase, type 1; IPR008972: Cupredoxin; IPR011706: Multicopper oxidase, type 2; IPR011707: Multicopper oxidase, type 3	PREDICTED: hypothetical protein [Vitis vinifera] >gi|297739160|emb|CBI28811.3| unnamed protein product [Vitis vinifera]	Populus trichocarpa predicted protein, mRNA
7_Unigene_BMK.8528	233	92	0	0	-1.34062	Putative uncharacterized protein GN=SELMODRAFT_229952 OS=Selaginella moellendorffii (Spikemoss) PE=4 SV=1	Extensin OS=Daucus carota PE=2 SV=1	Putative uncharacterized protein GN=SELMODRAFT_229952 OS=Selaginella moellendorffii (Spikemoss) PE=4 SV=1		hypothetical protein SELMODRAFT_229952 [Selaginella moellendorffii] >gi|300172095|gb|EFJ38695.1| hypothetical protein SELMODRAFT_229952 [Selaginella moellendorffii]	Tomato extensin mRNA (clone w17-1)
7_Unigene_BMK.869	20	67	1e-06	6.44589e-05	1.74416	Malic enzyme	METABOLISM	2; Biological Process: proteolysis (GO:0006508);; Molecular Function: ATP-dependent peptidase activity (GO:0004176);	Predicted protein GN=POPTRDRAFT_825668 OS=Populus trichocarpa (Western balsam poplar) PE=4 SV=1	NADP-dependent malic enzyme OS=Phaseolus vulgaris GN=ME1 PE=2 SV=1	Predicted protein GN=POPTRDRAFT_825668 OS=Populus trichocarpa (Western balsam poplar) PE=4 SV=1	2; IPR003111: Peptidase S16, lon N-terminal; IPR015947: PUA-like domain	predicted protein [Populus trichocarpa] >gi|222865643|gb|EEF02774.1| predicted protein [Populus trichocarpa]	TSA: Cajanus cajan cultivar UPAS 120 contig00890.UPAS mRNA sequence
7_Unigene_BMK.8752	32	7	3.6e-05	0.00169408	-2.19265
7_Unigene_BMK.8854	18	140	0	0	2.95936	Malus hybrid cultivar flavanone 3-hydroxylase protein (F3H) mRNA, complete cds
7_Unigene_BMK.8921	15	71	0	0	2.24286	3; Biological Process: carbohydrate metabolic process (GO:0005975);; Molecular Function: catalytic activity (GO:0003824);; Molecular Function: hydrolase activity hydrolyzing O-glycosyl compounds (GO:0004553);	Glycosyl hydrolase family 9 GN=POPTRDRAFT_1099823 OS=Populus trichocarpa (Western balsam poplar) PE=4 SV=1	Endoglucanase 11 OS=Arabidopsis thaliana GN=At2g32990 PE=2 SV=1	Glycosyl hydrolase family 9 GN=POPTRDRAFT_1099823 OS=Populus trichocarpa (Western balsam poplar) PE=4 SV=1	4; IPR001701: Glycoside hydrolase, family 9; IPR008928: Six-hairpin glycosidase-like; IPR012341: Six-hairpin glycosidase; IPR018221: Glycoside hydrolase, family 9, active site	glycosyl hydrolase family 9 [Populus trichocarpa] >gi|222861922|gb|EEE99464.1| glycosyl hydrolase family 9 [Populus trichocarpa]	Populus trichocarpa glycosyl hydrolase family 9, mRNA
7_Unigene_BMK.8932	15	54	6e-06	0.000332343	1.848	Serine/threonine protein kinase	--	7; Biological Process: protein phosphorylation (GO:0006468);; Molecular Function: ATP binding (GO:0005524);; Molecular Function: ATP binding (GO:0005524);; Molecular Function: protein kinase activity (GO:0004672);; Molecular Function: protein serine/threonine kinase activity (GO:0004674);; Molecular Function: protein tyrosine kinase activity (GO:0004713);; Molecular Function: transferase activity…	hypothetical protein LOC100263472	Receptor-like serine/threonine-protein kinase ALE2 OS=Arabidopsis thaliana GN=ALE2 PE=1 SV=1	Putative uncharacterized protein GN=VIT_09s0002g02220 OS=Vitis vinifera (Grape) PE=3 SV=1	7; IPR000719: Protein kinase, catalytic domain; IPR001245: Serine-threonine/tyrosine-protein kinase; IPR002290: Serine/threonine-protein kinase, catalytic domain; IPR008271: Serine/threonine-protein kinase, active site; IPR011009: Protein kinase-like domain; IPR017441: Protein kinase, ATP binding site; IPR020635: Tyrosine-protein kinase, catalytic domain	ATP binding protein, putative [Ricinus communis] >gi|223533213|gb|EEF34969.1| ATP binding protein, putative [Ricinus communis]	Populus trichocarpa predicted protein, mRNA
7_Unigene_BMK.9049	118	53	0	0	-1.15472	1; Molecular Function: protein binding (GO:0005515);	hypothetical protein	Transcription factor bHLH149 OS=Arabidopsis thaliana GN=BHLH149 PE=1 SV=1	Predicted protein GN=POPTRDRAFT_823214 OS=Populus trichocarpa (Western balsam poplar) PE=4 SV=1	1; IPR000048: IQ motif, EF-hand binding site	predicted protein [Populus trichocarpa] >gi|222858454|gb|EEE96001.1| predicted protein [Populus trichocarpa]	Ricinus communis conserved hypothetical protein, mRNA
7_Unigene_BMK.908	26	134	0	0	2.36565	Myb superfamily proteins, including transcription factors and mRNA splicing factors	--	3; Biological Process: regulation of transcription DNA-dependent (GO:0006355);; Molecular Function: DNA binding (GO:0003677);; Molecular Function: protein binding (GO:0005515);	MYB115; hypothetical protein; K09422 myb proto-oncogene protein, plant	Myb-related protein 308 OS=Antirrhinum majus GN=MYB308 PE=2 SV=1	TT2 like MYB transcriptoin factor GN=MYBPA OS=Theobroma cacao (Cacao) PE=2 SV=1	6; IPR001005: SANT domain, DNA binding; IPR009057: Homeodomain-like; IPR012287: Homeodomain-related; IPR014778: Myb, DNA-binding; IPR015495: Myb transcription factor; IPR017930: Transcription regulator HTH, Myb-type, DNA-binding	TT2 like MYB transcriptoin factor [Theobroma cacao]	Populus trichocarpa predicted protein (MYB201), mRNA
7_Unigene_BMK.9092	13	59	0	0	2.1822	transcription factor, putative	Protein SCARECROW OS=Pisum sativum GN=SCR PE=2 SV=1	Transcription factor, putative GN=RCOM_1323550 OS=Ricinus communis (Castor bean) PE=4 SV=1	1; IPR005202: Transcription factor GRAS	transcription factor, putative [Ricinus communis] >gi|223540747|gb|EEF42307.1| transcription factor, putative [Ricinus communis]	Ipomoea nil PnSCR mRNA for SCARECROW, complete cds
7_Unigene_BMK.9117	364	4	0	0	-6.50779	hypothetical protein LOC100241197; K10999 cellulose synthase A [EC:2.4.1.12]	Cellulose synthase A catalytic subunit 4 [UDP-forming] OS=Arabidopsis thaliana GN=CESA4 PE=1 SV=1	Putative uncharacterized protein GN=VIT_07s0005g04110 OS=Vitis vinifera (Grape) PE=4 SV=1		unnamed protein product [Vitis vinifera]	PREDICTED: Vitis vinifera hypothetical protein LOC100241197 (LOC100241197), mRNA
7_Unigene_BMK.9156	105	1247	0	0	3.57	Predicted naringenin-chalcone synthase	METABOLISM	6; Biological Process: metabolic process (GO:0008152);; Molecular Function: transferase activity transferring acyl groups (GO:0016746);; Molecular Function: transferase activity transferring acyl groups other than amino-acyl groups (GO:0016747);; Biological Process: biosynthetic process (GO:0009058);; Molecular Function: catalytic activity (GO:0003824);; Molecular Function: transferase activity t…	Chalcone synthase GN=CHS1 OS=Malus domestica (Apple) PE=2 SV=1	Chalcone synthase 2 OS=Camellia sinensis GN=CHS2 PE=2 SV=1	Chalcone synthase GN=CHS1 OS=Malus domestica (Apple) PE=2 SV=1	6; IPR001099: Chalcone/stilbene synthase, N-terminal; IPR011141: Polyketide synthase, type III; IPR012328: Chalcone/stilbene synthase, C-terminal; IPR016038: Thiolase-like, subgroup; IPR016039: Thiolase-like; IPR018088: Chalcone/stilbene synthase, active site	chalcone synthase [Malus x domestica] >gi|213950520|gb|ACJ54533.1| chalcone synthase [Malus x domestica] >gi|223931372|gb|ACN25139.1| chalcone sythase [Malus hybrid cultivar]	Malus x domestica chalcone synthase (CHS1) mRNA, complete cds
7_Unigene_BMK.9243	92	8	0	0	-3.52356	hypothetical protein LOC100247320	Heat stress transcription factor B-1 OS=Arabidopsis thaliana GN=HSFB1 PE=2 SV=2	HSF domain class transcription factor GN=HSF6 OS=Malus domestica (Apple) PE=2 SV=1		HSF domain class transcription factor [Malus x domestica]	Malus x domestica HSF domain class transcription factor (HSF6) mRNA, complete cds
7_Unigene_BMK.930	14	637	0	0	5.50779	4; Biological Process: oxidation-reduction process (GO:0055114);; Biological Process: response to oxidative stress (GO:0006979);; Molecular Function: heme binding (GO:0020037);; Molecular Function: peroxidase activity (GO:0004601);	Class III peroxidase GN=POX7 OS=Gossypium hirsutum (Upland cotton) PE=2 SV=1	Peroxidase 16 OS=Arabidopsis thaliana GN=PER16 PE=1 SV=2	Class III peroxidase GN=POX7 OS=Gossypium hirsutum (Upland cotton) PE=2 SV=1	5; IPR000823: Plant peroxidase; IPR002016: Haem peroxidase, plant/fungal/bacterial; IPR010255: Haem peroxidase; IPR019793: Peroxidases heam-ligand binding site; IPR019794: Peroxidase, active site	class III peroxidase [Gossypium hirsutum]	Pyrus x bretschneideri peroxidase (POD) gene, partial cds
7_Unigene_BMK.9354	7	64	0	0	3.19265	4; Biological Process: cell wall modification (GO:0042545);; Molecular Function: pectinesterase activity (GO:0030599);; Cellular Component: cell wall (GO:0005618);; Molecular Function: enzyme inhibitor activity (GO:0004857);	Pectinesterase PPE8B precursor, putative (EC:3.1.1.11)	Probable pectinesterase/pectinesterase inhibitor 12 OS=Arabidopsis thaliana GN=PME12 PE=2 SV=1	Pectinesterase GN=PpPME1 OS=Prunus persica (Peach) PE=2 SV=1	5; IPR000070: Pectinesterase, catalytic; IPR006501: Pectinesterase inhibitor; IPR011050: Pectin lyase fold/virulence factor; IPR012334: Pectin lyase fold; IPR018040: Pectinesterase, active site	pectin methylesterase 1 [Prunus persica]	Prunus persica PpPME1 mRNA for pectin methylesterase 1, complete cds
7_Unigene_BMK.9364	28	83	1e-06	6.44589e-05	1.56768	Enod93 protein GN=MTR_1g007360 OS=Medicago truncatula (Barrel medic) PE=4 SV=1	Early nodulin-93 OS=Glycine max PE=2 SV=1	Enod93 protein GN=MTR_1g007360 OS=Medicago truncatula (Barrel medic) PE=4 SV=1	1; IPR005050: Early nodulin 93 ENOD93 protein	unknown [Glycine max]	Populus EST from leave
7_Unigene_BMK.9436	24	73	2e-06	0.00012147	1.60486	RALFL33, putative GN=RCOM_0523490 OS=Ricinus communis (Castor bean) PE=4 SV=1		RALFL33, putative GN=RCOM_0523490 OS=Ricinus communis (Castor bean) PE=4 SV=1	1; IPR008801: Rapid ALkalinization Factor	RALFL33, putative [Ricinus communis] >gi|223538042|gb|EEF39655.1| RALFL33, putative [Ricinus communis]	Soybean clone JCVI-FLGm-6C23 unknown mRNA
7_Unigene_BMK.9485	24	64	4.7e-05	0.00213392	1.41504	Peroxiredoxin	CELLULAR PROCESSES AND SIGNALING	1; Molecular Function: oxidoreductase activity (GO:0016491);	Type II peroxiredoxin E OS=Vitis vinifera (Grape) PE=2 SV=1	Peroxiredoxin-2E-1, chloroplastic OS=Oryza sativa subsp. japonica GN=PRXIIE-1 PE=2 SV=1	Type II peroxiredoxin E OS=Vitis vinifera (Grape) PE=2 SV=1	2; IPR012336: Thioredoxin-like fold; IPR013740: Redoxin	PREDICTED: hypothetical protein [Vitis vinifera]	Lotus japonicus cDNA, clone: LjFL1-002-CA06, HTC
7_Unigene_BMK.950	1	65	0	0	6.02237	hypothetical protein LOC100263166		Retrotransposon gag protein GN=20.t00008 OS=Asparagus officinalis (Garden asparagus) PE=4 SV=1	1; IPR005162: Retrotransposon gag protein	Retrotransposon gag protein [Asparagus officinalis]
7_Unigene_BMK.9557	742	281	0	0	-1.40085
7_Unigene_BMK.9681	85	28	0	0	-1.60204	TSA: Arachis duranensis DurSNP_c26592.Ardu mRNA sequence
7_Unigene_BMK.9789	21	75	0	0	1.8365	similar to Tetratricopeptide-like helical		Putative uncharacterized protein GN=VIT_14s0068g01230 OS=Vitis vinifera (Grape) PE=4 SV=1		unnamed protein product [Vitis vinifera]
7_Unigene_BMK.983	0	14	0.000247	0.00915579	13.7731
7_Unigene_BMK.9899	32	5	5e-06	0.000281696	-2.67807
8_Unigene_BMK.10050	310	132	0	0	-1.23173	Tubulin	CELLULAR PROCESSES AND SIGNALING	10; Biological Process: GTP catabolic process (GO:0006184);; Biological Process: microtubule-based movement (GO:0007018);; Biological Process: microtubule-based process (GO:0007017);; Biological Process: protein polymerization (GO:0051258);; Cellular Component: microtubule (GO:0005874);; Cellular Component: protein complex (GO:0043234);; Molecular Function: GTP binding (GO:0005525);; Molecular Fu…	TUB10; tubulin, beta chain	Tubulin beta chain OS=Hordeum vulgare GN=TUBB PE=2 SV=1	Predicted protein GN=tub1 OS=Hordeum vulgare var. distichum (Two-rowed barley) PE=2 SV=1	5; IPR000217: Tubulin; IPR002453: Beta tubulin; IPR008280: Tubulin/FtsZ, C-terminal; IPR018316: Tubulin/FtsZ, 2-layer sandwich domain; IPR023123: Tubulin, C-terminal	RecName: Full=Tubulin beta chain; AltName: Full=Beta-tubulin >gi|1743277|emb|CAA70891.1| beta-tubulin 1 [Hordeum vulgare subsp. vulgare] >gi|146760207|emb|CAM58979.1| beta tubulin 1 [Hordeum vulgare subsp. vulgare]	TSA: Panax ginseng strain Shi Zhu Shen contig06466.Pagi mRNA sequence
8_Unigene_BMK.10344	42	0	0	0	-15.3581	Myb superfamily proteins, including transcription factors and mRNA splicing factors	--	3; Biological Process: regulation of transcription DNA-dependent (GO:0006355);; Molecular Function: DNA binding (GO:0003677);; Molecular Function: protein binding (GO:0005515);	MYB003; hypothetical protein; K09422 myb proto-oncogene protein, plant	Transcription factor MYB46 OS=Arabidopsis thaliana GN=MYB46 PE=2 SV=1	Predicted protein OS=Populus trichocarpa GN=MYB003 PE=4 SV=1	6; IPR001005: SANT domain, DNA binding; IPR009057: Homeodomain-like; IPR012287: Homeodomain-related; IPR014778: Myb, DNA-binding; IPR015495: Myb transcription factor; IPR017930: Transcription regulator HTH, Myb-type, DNA-binding	predicted protein [Populus trichocarpa] >gi|222847202|gb|EEE84749.1| predicted protein [Populus trichocarpa]	Prunus salicina clone PSX08 microsatellite sequence
8_Unigene_BMK.10376	51	2	0	0	-4.67243	Glycine max strain Williams 82 clone GM_WBb0167A12, complete sequence
8_Unigene_BMK.10459	69	9	0	0	-2.9386	hypothetical protein		Predicted protein GN=POPTRDRAFT_644143 OS=Populus trichocarpa (Western balsam poplar) PE=4 SV=1		predicted protein [Populus trichocarpa] >gi|222842919|gb|EEE80466.1| predicted protein [Populus trichocarpa]	TSA: Cajanus cajan cultivar UPAS 120 contig10381.UPAS mRNA sequence
8_Unigene_BMK.10471	63	24	1.2e-05	0.000623376	-1.39232	1; Molecular Function: transferase activity transferring acyl groups other than amino-acyl groups (GO:0016747);	hypothetical protein	Omega-hydroxypalmitate O-feruloyl transferase OS=Arabidopsis thaliana GN=HHT1 PE=1 SV=1	Predicted protein GN=POPTRDRAFT_665543 OS=Populus trichocarpa (Western balsam poplar) PE=4 SV=1	2; IPR003480: Transferase; IPR023213: Chloramphenicol acetyltransferase-like domain	predicted protein [Populus trichocarpa] >gi|222862329|gb|EEE99835.1| predicted protein [Populus trichocarpa]	Populus trichocarpa predicted protein, mRNA
8_Unigene_BMK.10539	59	15	0	0	-1.97575	4; Biological Process: regulation of transcription DNA-dependent (GO:0006355);; Cellular Component: nucleus (GO:0005634);; Molecular Function: sequence-specific DNA binding (GO:0043565);; Molecular Function: sequence-specific DNA binding transcription factor activity (GO:0003700);	hypothetical protein LOC100247320	Heat shock factor protein HSF24 OS=Solanum peruvianum GN=HSF24 PE=2 SV=1	HSF domain class transcription factor GN=HSF6 OS=Malus domestica (Apple) PE=2 SV=1	2; IPR000232: Heat shock factor (HSF)-type, DNA-binding; IPR011991: Winged helix-turn-helix transcription repressor DNA-binding	HSF domain class transcription factor [Malus x domestica]	Malus x domestica HSF domain class transcription factor (HSF6) mRNA, complete cds
8_Unigene_BMK.10605	50	0	0	0	-15.6096	LAC90a; laccase 90a	Laccase-5 OS=Arabidopsis thaliana GN=LAC5 PE=2 SV=1	Laccase OS=Populus trichocarpa GN=lac90 PE=2 SV=1		laccase 90a [Populus trichocarpa] >gi|222852006|gb|EEE89553.1| laccase 90a [Populus trichocarpa]	Solanum lycopersicum cDNA, clone: LEFL1079CH07, HTC in leaf
8_Unigene_BMK.10625	63	0	0	0	-15.9431	hypothetical protein	DUF246 domain-containing protein At1g04910 OS=Arabidopsis thaliana GN=At1g04910 PE=1 SV=1	Putative uncharacterized protein GN=VIT_10s0003g01470 OS=Vitis vinifera (Grape) PE=4 SV=1	1; IPR019378: GDP-fucose protein O-fucosyltransferase	unnamed protein product [Vitis vinifera]	Populus trichocarpa predicted protein, mRNA
8_Unigene_BMK.10749	51	19	6.4e-05	0.00277953	-1.4245	GTPase SAR1 and related small G proteins	POORLY CHARACTERIZED	11; Biological Process: GTP catabolic process (GO:0006184);; Biological Process: intracellular protein transport (GO:0006886);; Biological Process: nucleocytoplasmic transport (GO:0006913);; Biological Process: protein transport (GO:0015031);; Biological Process: signal transduction (GO:0007165);; Biological Process: small GTPase mediated signal transduction (GO:0007264);; Cellular Component: int…	hypothetical protein; K04392 Ras-related C3 botulinum toxin substrate 1	Rac-like GTP-binding protein 3 OS=Oryza sativa subsp. japonica GN=RAC3 PE=2 SV=1	Putative rac protein GN=rac4 OS=Nicotiana tabacum (Common tobacco) PE=2 SV=1	6; IPR001806: Small GTPase superfamily; IPR002041: Ran GTPase; IPR003578: Small GTPase superfamily, Rho type; IPR003579: Small GTPase superfamily, Rab type; IPR005225: Small GTP-binding protein domain; IPR020849: Small GTPase superfamily, Ras type	putative rac protein [Nicotiana tabacum]	Eriobotrya japonica ROP3 mRNA, partial cds
8_Unigene_BMK.1088	13	0	0.000233	0.00878371	-13.6662	hypothetical protein LOC100249701		Leucine-rich repeat protein kinase OS=Glycine max (Soybean) PE=2 SV=1		leucine-rich repeat protein kinase [Glycine max]
8_Unigene_BMK.1089	42	0	0	0	-15.3581	hypothetical protein		Putative uncharacterized protein orf106b GN=orf106b OS=Nicotiana tabacum (Common tobacco) PE=4 SV=1		hypothetical protein NitaMp073 [Nicotiana tabacum] >gi|56806578|dbj|BAD83479.1| hypothetical protein [Nicotiana tabacum]	Trebouxia aggregata chloroplast large-subunit ribosomal RNA (rrnL) gene
8_Unigene_BMK.10923	75	8	0	0	-3.22882	hypothetical protein LOC100241922		Putative uncharacterized protein GN=VIT_00s1428g00020 OS=Vitis vinifera (Grape) PE=4 SV=1		hypothetical protein VITISV_001200 [Vitis vinifera]
8_Unigene_BMK.10984	25	69	1.4e-05	0.000717405	1.46467	hypothetical protein LOC100200685	Basic proline-rich protein OS=Sus scrofa PE=1 SV=2			pherophorin-dz1 protein [Volvox carteri f. nagariensis]
8_Unigene_BMK.10994	39	0	0	0	-15.2512	Putative uncharacterized protein GN=MTR_3g035650 OS=Medicago truncatula (Barrel medic) PE=4 SV=1			TSA: Artemisia annua strain Artemis Contig2599, mRNA sequence
8_Unigene_BMK.1100	126	48	0	0	-1.39232	Dehydrin OS=Pyrus pyrifolia (Chinese pear) PE=2 SV=1		dehydrin [Pyrus pyrifolia]	Pyrus pyrifolia dehydrin mRNA, complete cds
8_Unigene_BMK.11152	60	261	0	0	2.12102	2; Molecular Function: transferase activity transferring hexosyl groups (GO:0016758);; Biological Process: metabolic process (GO:0008152);	hypothetical protein LOC100251984	Flavonol-3-O-glycoside-7-O-glucosyltransferase 1 OS=Arabidopsis thaliana GN=UGT73C6 PE=2 SV=1	Putative uncharacterized protein GN=VIT_06s0004g07230 OS=Vitis vinifera (Grape) PE=4 SV=1	1; IPR002213: UDP-glucuronosyl/UDP-glucosyltransferase	unnamed protein product [Vitis vinifera]	TSA: Arachis duranensis DurSNP_c6409.Ardu mRNA sequence
8_Unigene_BMK.1121	85	21	0	0	-2.01707	hypothetical protein	IST1-like protein OS=Dictyostelium discoideum GN=DDB_G0289029 PE=3 SV=1	Putative uncharacterized protein GN=VIT_09s0002g04580 OS=Vitis vinifera (Grape) PE=4 SV=1	1; IPR005061: Domain of unknown function DUF292, eukaryotic	conserved hypothetical protein [Ricinus communis] >gi|223546774|gb|EEF48272.1| conserved hypothetical protein [Ricinus communis]	Vitis vinifera contig VV78X102582.2, whole genome shotgun sequence
8_Unigene_BMK.11236	48	2	0	0	-4.58496	hypothetical protein	Uncharacterized 29.3 kDa protein OS=Orgyia pseudotsugata multicapsid polyhedrosis virus GN=ORF92 PE=4 SV=1	Putative uncharacterized protein GN=RCOM_0522880 OS=Ricinus communis (Castor bean) PE=4 SV=1		conserved hypothetical protein [Ricinus communis] >gi|223538021|gb|EEF39634.1| conserved hypothetical protein [Ricinus communis]
8_Unigene_BMK.11257	59	14	0	0	-2.07529	6; Biological Process: ion transport (GO:0006811);; Biological Process: potassium ion transport (GO:0006813);; Biological Process: transmembrane transport (GO:0055085);; Cellular Component: membrane (GO:0016020);; Molecular Function: ion channel activity (GO:0005216);; Molecular Function: voltage-gated potassium channel activity (GO:0005249);	hypothetical protein	Potassium channel KAT3 OS=Arabidopsis thaliana GN=KAT3 PE=1 SV=1	Putative uncharacterized protein GN=VIT_04s0008g04510 OS=Vitis vinifera (Grape) PE=4 SV=1	6; IPR000595: Cyclic nucleotide-binding domain; IPR003938: Potassium channel, voltage-dependent, EAG/ELK/ERG; IPR005821: Ion transport; IPR014710: RmlC-like jelly roll fold; IPR018490: Cyclic nucleotide-binding-like; IPR021789: Potassium channel, plant-type	unnamed protein product [Vitis vinifera]	Ricinus communis Potassium channel KAT3, putative, mRNA
8_Unigene_BMK.11269	28	4	1.3e-05	0.000669188	-2.80735	hypothetical protein	Fasciclin-like arabinogalactan protein 21 OS=Arabidopsis thaliana GN=FLA21 PE=2 SV=1	Predicted protein OS=Populus trichocarpa GN=POPTRDRAFT_807148 PE=4 SV=1		predicted protein [Populus trichocarpa] >gi|222858327|gb|EEE95874.1| predicted protein [Populus trichocarpa]	Pyrus pyrifolia genes for F-box proteins and S2-RNase, complete cds, haplotype: S2
8_Unigene_BMK.11312	37	12	0.000202	0.00775847	-1.62449	Beta-1,4-xylanase	METABOLISM	5; Biological Process: carbohydrate metabolic process (GO:0005975);; Molecular Function: cation binding (GO:0043169);; Molecular Function: catalytic activity (GO:0003824);; Molecular Function: hydrolase activity acting on glycosyl bonds (GO:0016798);; Molecular Function: hydrolase activity hydrolyzing O-glycosyl compounds (GO:0004553);	hypothetical protein	Endo-1,4-beta-xylanase A OS=Thermoanaerobacter saccharolyticum GN=xynA PE=1 SV=1	Predicted protein (Fragment) GN=POPTRDRAFT_411700 OS=Populus trichocarpa (Western balsam poplar) PE=4 SV=1	5; IPR001000: Glycoside hydrolase, family 10; IPR003305: Carbohydrate-binding, CenC-like; IPR008979: Galactose-binding domain-like; IPR013781: Glycoside hydrolase, subgroup, catalytic domain; IPR017853: Glycoside hydrolase, superfamily	predicted protein [Populus trichocarpa] >gi|222842859|gb|EEE80406.1| predicted protein [Populus trichocarpa]	Populus trichocarpa predicted protein, mRNA
8_Unigene_BMK.11322	70	26	3e-06	0.000176629	-1.42884	hypothetical protein LOC100242564		Putative uncharacterized protein GN=VIT_05s0020g00930 OS=Vitis vinifera (Grape) PE=4 SV=1	1; IPR012336: Thioredoxin-like fold	PREDICTED: hypothetical protein [Vitis vinifera] >gi|147865786|emb|CAN81152.1| hypothetical protein VITISV_020818 [Vitis vinifera]	Populus trichocarpa predicted protein, mRNA
8_Unigene_BMK.11372	310	4	0	0	-6.27612	Putative multicopper oxidases	METABOLISM	7; Biological Process: lignin catabolic process (GO:0046274);; Biological Process: oxidation-reduction process (GO:0055114);; Cellular Component: apoplast (GO:0048046);; Molecular Function: oxidoreductase activity (GO:0016491);; Molecular Function: copper ion binding (GO:0005507);; Molecular Function: laccase activity (GO:0008471);; Molecular Function: oxidoreductase activity (GO:0016491);	LAC1b; laccase 1b	Laccase-4 OS=Arabidopsis thaliana GN=IRX12 PE=2 SV=2	Laccase 1b GN=LAC1b OS=Populus trichocarpa (Western balsam poplar) PE=4 SV=1	6; IPR001117: Multicopper oxidase, type 1; IPR002355: Multicopper oxidase, copper-binding site; IPR008972: Cupredoxin; IPR011706: Multicopper oxidase, type 2; IPR011707: Multicopper oxidase, type 3; IPR017761: Laccase	laccase 1b [Populus trichocarpa] >gi|222867592|gb|EEF04723.1| laccase 1b [Populus trichocarpa]	Populus trichocarpa laccase 1a (LAC1a), mRNA
8_Unigene_BMK.11394	45	0	0	0	-15.4576
8_Unigene_BMK.11464	59	120	1.8e-05	0.000909129	1.02425	Cucumis sativus clone dh-ac40, alternative splice product, unknown mRNA
8_Unigene_BMK.11662	34	77	0.000111	0.00452403	1.17932	4; Biological Process: signal transduction (GO:0007165);; Cellular Component: intracellular (GO:0005622);; Molecular Function: ADP binding (GO:0043531);; Molecular Function: protein binding (GO:0005515);	leucine-rich repeat-containing protein, putative	TMV resistance protein N OS=Nicotiana glutinosa GN=N PE=1 SV=1	Leucine-rich repeat-containing protein, putative OS=Ricinus communis GN=RCOM_1296800 PE=4 SV=1	2; IPR000157: Toll/interleukin-1 receptor homology (TIR) domain; IPR002182: NB-ARC	leucine-rich repeat-containing protein, putative [Ricinus communis] >gi|223541425|gb|EEF42975.1| leucine-rich repeat-containing protein, putative [Ricinus communis]	Prunus armeniaca clone PaT1 putative TIR-NBS-containing resistance protein gene, partial cds
8_Unigene_BMK.11683	291	82	0	0	-1.82732	1; Molecular Function: heme binding (GO:0020037);	cytochrome B5 isoform 1, putative (EC:1.7.1.1)	Cytochrome b5 OS=Nicotiana tabacum PE=2 SV=1	Cytochrome B5 isoform 1, putative GN=RCOM_1720370 OS=Ricinus communis (Castor bean) PE=3 SV=1	2; IPR001199: Cytochrome b5; IPR018506: Cytochrome b5, heme-binding site	cytochrome b5 [Nicotiana tabacum]	Olea europaea cytochrome b5 gene-1
8_Unigene_BMK.11701	7	99	0	0	3.822	4; Biological Process: metabolic process (GO:0008152);; Molecular Function: transferase activity transferring acyl groups (GO:0016746);; Biological Process: biosynthetic process (GO:0009058);; Molecular Function: catalytic activity (GO:0003824);	CHS2; chalcone synthase (EC:2.3.1.74); K00660 chalcone synthase [EC:2.3.1.74]	Chalcone synthase OS=Casuarina glauca GN=CHS1 PE=2 SV=1	Chalcone synthase GN=CHS1 OS=Malus domestica (Apple) PE=2 SV=1	3; IPR001099: Chalcone/stilbene synthase, N-terminal; IPR016038: Thiolase-like, subgroup; IPR016039: Thiolase-like	chalcone synthase [Malus x domestica] >gi|213950520|gb|ACJ54533.1| chalcone synthase [Malus x domestica] >gi|223931372|gb|ACN25139.1| chalcone sythase [Malus hybrid cultivar]	Malus toringoides chalcone synthase (CHS) mRNA, complete cds
8_Unigene_BMK.11723	68	13	0	0	-2.38702	hypothetical protein		Putative uncharacterized protein GN=RCOM_1527040 OS=Ricinus communis (Castor bean) PE=4 SV=1		conserved hypothetical protein [Ricinus communis] >gi|223547694|gb|EEF49187.1| conserved hypothetical protein [Ricinus communis]
8_Unigene_BMK.11744	78	7	0	0	-3.47805	hypothetical protein LOC100242376	Filament-like plant protein 3 OS=Arabidopsis thaliana GN=FPP3 PE=2 SV=2	Putative uncharacterized protein GN=VIT_07s0031g02720 OS=Vitis vinifera (Grape) PE=4 SV=1	1; IPR008587: Protein of unknown function DUF869, plant	hypothetical protein VITISV_031800 [Vitis vinifera]	Vitis vinifera contig VV78X081148.26, whole genome shotgun sequence
8_Unigene_BMK.11784	402	166	0	0	-1.27601	6; Biological Process: carbohydrate metabolic process (GO:0005975);; Biological Process: cellular aromatic compound metabolic process (GO:0006725);; Biological Process: oxidation-reduction process (GO:0055114);; Molecular Function: ferrous iron binding (GO:0008198);; Molecular Function: catalytic activity (GO:0003824);; Molecular Function: hydrolase activity hydrolyzing O-glycosyl compounds (GO:0…	hypothetical protein LOC100251815	Endoglucanase 25 OS=Arabidopsis thaliana GN=KOR PE=1 SV=1	Cellulase1 GN=PcCL1 OS=Pyrus communis (Pear) PE=2 SV=1	5; IPR000486: Extradiol ring-cleavage dioxygenase, class I /II; IPR001701: Glycoside hydrolase, family 9; IPR008928: Six-hairpin glycosidase-like; IPR012341: Six-hairpin glycosidase; IPR018221: Glycoside hydrolase, family 9, active site	cellulase1 [Pyrus communis]	Pyrus communis PcCL1 mRNA for cellulase1, complete cds
8_Unigene_BMK.11794	65	15	0	0	-2.11548	CTP synthase (UTP-ammonia lyase)	METABOLISM	2; Biological Process: pyrimidine nucleotide biosynthetic process (GO:0006221);; Molecular Function: CTP synthase activity (GO:0003883);	hypothetical protein LOC100249622; K01937 CTP synthase [EC:6.3.4.2]	CTP synthase 1 OS=Danio rerio GN=ctps PE=1 SV=1	CTP synthase like protein GN=MTR_8g070540 OS=Medicago truncatula (Barrel medic) PE=3 SV=1	3; IPR004468: CTP synthase; IPR017456: CTP synthase, N-terminal; IPR017926: Glutamine amidotransferase type 1	PREDICTED: hypothetical protein [Vitis vinifera] >gi|297738179|emb|CBI27380.3| unnamed protein product [Vitis vinifera]	PREDICTED: Vitis vinifera hypothetical protein LOC100249622 (LOC100249622), mRNA
8_Unigene_BMK.118	116	2	0	0	-5.85798	2; Molecular Function: zinc ion binding (GO:0008270);; Molecular Function: protein binding (GO:0005515);	hypothetical protein LOC100260079	E3 ubiquitin-protein ligase At4g11680 OS=Arabidopsis thaliana GN=At4g11680 PE=2 SV=1	Putative uncharacterized protein GN=VIT_19s0015g01000 OS=Vitis vinifera (Grape) PE=4 SV=1	3; IPR001841: Zinc finger, RING-type; IPR013083: Zinc finger, RING/FYVE/PHD-type; IPR018957: Zinc finger, C3HC4 RING-type	PREDICTED: hypothetical protein [Vitis vinifera] >gi|296089966|emb|CBI39785.3| unnamed protein product [Vitis vinifera]	Ricinus communis ring finger protein, putative, mRNA
8_Unigene_BMK.1185	14	0	0.000134	0.00536284	-13.7731	Malus x domestica MdSFBB9-alpha, S9-RNase, MdSFBB9-beta genes, complete cds, Psi-SFBB9-alpha, Psi-SFBB9-beta pseudogenes
8_Unigene_BMK.11864	28	0	0	0	-14.7731	hypothetical protein		Predicted protein GN=POPTRDRAFT_793758 OS=Populus trichocarpa (Western balsam poplar) PE=4 SV=1		predicted protein [Populus trichocarpa] >gi|222838925|gb|EEE77276.1| predicted protein [Populus trichocarpa]	Corchorus olitorius drp mRNA for dehydration responsive protein, partial cds
8_Unigene_BMK.11895	79	5	0	0	-3.98185	Predicted nucleoside-diphosphate-sugar epimerases	--	1; Molecular Function: nucleotide binding (GO:0000166);	PCBERp8; phenylcoumaran benzylic ether reductase -like protein	Isoflavone reductase homolog OS=Lupinus albus PE=2 SV=1	Isoflavone reductase-like protein GN=MTR_5g027240 OS=Medicago truncatula (Barrel medic) PE=2 SV=1	2; IPR008030: NmrA-like; IPR016040: NAD(P)-binding domain	unknown [Medicago truncatula]	TSA: Cajanus cajan cultivar Asha contig10792.Asha mRNA sequence
8_Unigene_BMK.11967	8	103	0	0	3.6865	cinnamoyl-CoA reductase (EC:1.2.1.44)		Predicted protein GN=POPTRDRAFT_590025 OS=Populus trichocarpa (Western balsam poplar) PE=3 SV=1		predicted protein [Populus trichocarpa] >gi|222834053|gb|EEE72530.1| predicted protein [Populus trichocarpa]	Vitis vinifera, whole genome shotgun sequence, contig VV78X243999.6, clone ENTAV 115
8_Unigene_BMK.1197	131	32	0	0	-2.03342	hypothetical protein	Gibberellin-regulated protein 1 OS=Arabidopsis thaliana GN=GASA1 PE=1 SV=2	GAST-like gene product OS=Fragaria ananassa (Strawberry) PE=4 SV=1	1; IPR003854: Gibberellin regulated protein	GAST-like gene product [Fragaria x ananassa]	Fragaria x ananassa GAST-like gene product mRNA, complete cds
8_Unigene_BMK.11985	68	233	0	0	1.77672	Cytochrome P450	METABOLISM	6; Biological Process: oxidation-reduction process (GO:0055114);; Molecular Function: electron carrier activity (GO:0009055);; Molecular Function: heme binding (GO:0020037);; Molecular Function: oxidoreductase activity acting on paired donors with incorporation or reduction of molecular oxygen (GO:0016705);; Molecular Function: iron ion binding (GO:0005506);; Molecular Function: oxidoreductase ac…	F3'H, VvF3'h4; flavonoid 3' hydroxylase; K05280 flavonoid 3'-monooxygenase [EC:1.14.13.21]	Flavonoid 3'-monooxygenase OS=Petunia hybrida GN=CYP75B2 PE=2 SV=1	Flavonoid 3' hydroxylase OS=Malus domestica (Apple) PE=3 SV=1	3; IPR001128: Cytochrome P450; IPR002401: Cytochrome P450, E-class, group I; IPR017972: Cytochrome P450, conserved site	flavonoid 3' hydroxylase [Malus x domestica]	Malus x domestica flavonoid 3' hydroxylase gene, complete cds
8_Unigene_BMK.1208	12	57	0	0	2.24793
8_Unigene_BMK.12099	33	125	0	0	1.92139
8_Unigene_BMK.12178	2	20	0.000183	0.00710093	3.32193	Putative uncharacterized protein (Fragment) OS=Glycine max (Soybean) PE=2 SV=1		unknown [Glycine max]
8_Unigene_BMK.1220	111	7	0	0	-3.98706	1; Molecular Function: hydrolase activity (GO:0016787);	hypothetical protein LOC100250770	Cleavage and polyadenylation specificity factor subunit 5 OS=Dictyostelium discoideum GN=cpsf5 PE=3 SV=1	Putative uncharacterized protein GN=VIT_11s0016g01760 OS=Vitis vinifera (Grape) PE=4 SV=1	2; IPR000086: NUDIX hydrolase domain; IPR016706: Cleavage/polyadenylation specificity factor, 25kDa subunit	PREDICTED: hypothetical protein [Vitis vinifera]	TSA: Jatropha curcas Contig4637, mRNA sequence
8_Unigene_BMK.12374	70	181	0	0	1.37056	3-methyladenine DNA glycosylase	INFORMATION STORAGE AND PROCESSING	4; Biological Process: DNA repair (GO:0006281);; Molecular Function: DNA-3-methyladenine glycosylase I activity (GO:0008725);; Biological Process: base-excision repair (GO:0006284);; Molecular Function: catalytic activity (GO:0003824);	hypothetical protein LOC100256507; K01246 DNA-3-methyladenine glycosylase I [EC:3.2.2.20]	Probable GMP synthase [glutamine-hydrolyzing] OS=Helicobacter hepaticus GN=guaA PE=3 SV=1	Putative uncharacterized protein GN=VIT_01s0010g00020 OS=Vitis vinifera (Grape) PE=4 SV=1	2; IPR005019: Methyladenine glycosylase; IPR011257: DNA glycosylase	PREDICTED: hypothetical protein [Vitis vinifera] >gi|297738175|emb|CBI27376.3| unnamed protein product [Vitis vinifera]	Populus trichocarpa predicted protein, mRNA
8_Unigene_BMK.12469	57	25	0.000198	0.00763937	-1.18903	Permeases of the major facilitator superfamily	--	8; Biological Process: transmembrane transport (GO:0055085);; Biological Process: transport (GO:0006810);; Cellular Component: membrane (GO:0016020);; Molecular Function: substrate-specific transmembrane transporter activity (GO:0022891);; Molecular Function: transmembrane transporter activity (GO:0022857);; Cellular Component: integral to membrane (GO:0016021);; Cellular Component: membrane (GO:…	hypothetical protein	Probable plastidic glucose transporter 3 OS=Arabidopsis thaliana GN=At1g79820 PE=2 SV=2	Predicted protein GN=POPTRDRAFT_705740 OS=Populus trichocarpa (Western balsam poplar) PE=3 SV=1	5; IPR003663: Sugar/inositol transporter; IPR005828: General substrate transporter; IPR005829: Sugar transporter, conserved site; IPR016196: Major facilitator superfamily domain, general substrate transporter; IPR020846: Major facilitator superfamily domain	predicted protein [Populus trichocarpa] >gi|222845486|gb|EEE83033.1| predicted protein [Populus trichocarpa]	Populus trichocarpa predicted protein, mRNA
8_Unigene_BMK.12545	47	246	0	0	2.38793
8_Unigene_BMK.12565	50	6	0	0	-3.05889	hypothetical protein LOC100248757	Putative leucine-rich repeat-containing protein DDB_G0290503 OS=Dictyostelium discoideum GN=DDB_G0290503 PE=4 SV=1	Putative uncharacterized protein GN=VITISV_009664 OS=Vitis vinifera (Grape) PE=4 SV=1		hypothetical protein VITISV_009664 [Vitis vinifera]	Vitis vinifera contig VV78X231012.5, whole genome shotgun sequence
8_Unigene_BMK.12598	341	3	0	0	-6.82867	hypothetical protein LOC100244931	Uncharacterized membrane protein At1g06890 OS=Arabidopsis thaliana GN=At1g06890 PE=1 SV=1	Putative uncharacterized protein GN=VIT_06s0004g02710 OS=Vitis vinifera (Grape) PE=4 SV=1	1; IPR004853: Domain of unknown function DUF250	PREDICTED: hypothetical protein [Vitis vinifera] >gi|297746270|emb|CBI16326.3| unnamed protein product [Vitis vinifera]	PREDICTED: Vitis vinifera hypothetical protein LOC100244931 (LOC100244931), mRNA
8_Unigene_BMK.1262	110	31	0	0	-1.82716	Translation initiation factor 1 (eIF-1/SUI1) and related proteins	INFORMATION STORAGE AND PROCESSING	2; Biological Process: translational initiation (GO:0006413);; Molecular Function: translation initiation factor activity (GO:0003743);	hypothetical protein LOC100243506	Protein translation factor SUI1 homolog OS=Oryza sativa subsp. japonica GN=GOS2 PE=3 SV=1	Putative eukaryotic translation initiation factor SUI1 OS=Catharanthus roseus (Madagascar periwinkle) PE=4 SV=1	2; IPR001950: Translation initiation factor SUI1; IPR005874: Eukaryotic translation initiation factor SUI1	PREDICTED: hypothetical protein isoform 2 [Vitis vinifera] >gi|225460971|ref|XP_002280065.1| PREDICTED: hypothetical protein isoform 1 [Vitis vinifera] >gi|297737437|emb|CBI26638.3| unnamed protein product [Vitis vinifera]	TSA: Arachis hypogaea CL1Contig11449.Arhy mRNA sequence
8_Unigene_BMK.12649	42	12	2.3e-05	0.00113195	-1.80735	Serine/threonine protein kinase	--	8; Biological Process: protein phosphorylation (GO:0006468);; Molecular Function: ATP binding (GO:0005524);; Molecular Function: ATP binding (GO:0005524);; Molecular Function: protein binding (GO:0005515);; Molecular Function: protein kinase activity (GO:0004672);; Molecular Function: protein serine/threonine kinase activity (GO:0004674);; Molecular Function: protein tyrosine kinase activity (GO:…	hypothetical protein LOC100249555	Probable LRR receptor-like serine/threonine-protein kinase At2g23950 OS=Arabidopsis thaliana GN=At2g23950 PE=2 SV=1	Putative uncharacterized protein GN=VIT_01s0010g01000 OS=Vitis vinifera (Grape) PE=3 SV=1	10; IPR000719: Protein kinase, catalytic domain; IPR001611: Leucine-rich repeat; IPR002290: Serine/threonine-protein kinase, catalytic domain; IPR008271: Serine/threonine-protein kinase, active site; IPR011009: Protein kinase-like domain; IPR013210: Leucine-rich repeat-containing N-terminal, type 2; IPR013320: Concanavalin A-like lectin/glucanase, subgroup; IPR017441: Protein kinase, ATP binding …	PREDICTED: hypothetical protein [Vitis vinifera] >gi|297738231|emb|CBI27432.3| unnamed protein product [Vitis vinifera]	TSA: Cajanus cajan cultivar Asha contig27620.Asha mRNA sequence
8_Unigene_BMK.12808	6	55	0	0	3.1964	hypothetical protein	(E)-beta-farnesene synthase OS=Artemisia annua GN=CASC125 PE=1 SV=1	Germacrene D synthase OS=Citrus hystrix (Kaffir lime) PE=2 SV=1	1; IPR008949: Terpenoid synthase	predicted protein [Populus trichocarpa] >gi|222858171|gb|EEE95718.1| predicted protein [Populus trichocarpa]
8_Unigene_BMK.12849	83	37	1e-05	0.00052946	-1.16559	DNA photolyase, putative (EC:4.1.99.3)		DNA photolyase, putative OS=Ricinus communis GN=RCOM_1178360 PE=4 SV=1		DNA photolyase, putative [Ricinus communis] >gi|223537654|gb|EEF39277.1| DNA photolyase, putative [Ricinus communis]
8_Unigene_BMK.12910	248	4	0	0	-5.9542	hypothetical protein LOC100260153	Disease resistance response protein 206 OS=Pisum sativum GN=PI206 PE=2 SV=2	Putative uncharacterized protein GN=VIT_13s0019g01210 OS=Vitis vinifera (Grape) PE=4 SV=1	1; IPR004265: Plant disease resistance response protein	hypothetical protein VITISV_027159 [Vitis vinifera] >gi|296081293|emb|CBI17737.3| unnamed protein product [Vitis vinifera]	Lotus japonicus genomic DNA, chromosome 6, clone: LjT45B09, TM0885c, complete sequence
8_Unigene_BMK.12920	54	1	0	0	-5.75489	hypothetical protein		Putative uncharacterized protein GN=VIT_05s0020g03360 OS=Vitis vinifera (Grape) PE=4 SV=1		unnamed protein product [Vitis vinifera]	Populus trichocarpa clone POP032-O11, complete sequence
8_Unigene_BMK.13017	212	20	0	0	-3.40599	Cellobiohydrolase A (1,4-beta-cellobiosidase A)	METABOLISM		hypothetical protein	Putative protein TPRXL OS=Homo sapiens GN=TPRXL PE=5 SV=2	Putative uncharacterized protein GN=RCOM_0687400 OS=Ricinus communis (Castor bean) PE=4 SV=1	1; IPR004253: Domain of unknown function DUF231, plant	conserved hypothetical protein [Ricinus communis] >gi|223539922|gb|EEF41500.1| conserved hypothetical protein [Ricinus communis]	TSA: Cajanus cajan cultivar Asha contig02721.Asha mRNA sequence
8_Unigene_BMK.13041	4	24	0.000241	0.009012	2.58496	calmodulin binding protein, putative		Calmodulin binding protein, putative GN=RCOM_0331520 OS=Ricinus communis (Castor bean) PE=4 SV=1		calmodulin binding protein, putative [Ricinus communis] >gi|223526585|gb|EEF28839.1| calmodulin binding protein, putative [Ricinus communis]	Ricinus communis calmodulin binding protein, putative, mRNA
8_Unigene_BMK.13066	43	15	0.000126	0.00508458	-1.51937	hypothetical protein LOC100267277		Putative uncharacterized protein GN=VIT_06s0004g07850 OS=Vitis vinifera (Grape) PE=4 SV=1		unnamed protein product [Vitis vinifera]	Vitis vinifera, whole genome shotgun sequence, contig VV78X216263.3, clone ENTAV 115
8_Unigene_BMK.13077	29	2	1e-06	6.44589e-05	-3.85798
8_Unigene_BMK.13204	85	9	0	0	-3.23947	Predicted UDP-glucose 6-dehydrogenase	CELLULAR PROCESSES AND SIGNALING	6; Biological Process: oxidation-reduction process (GO:0055114);; Molecular Function: NAD binding (GO:0051287);; Molecular Function: oxidoreductase activity acting on the CH-OH group of donors NAD or NADP as acceptor (GO:0016616);; Molecular Function: nucleotide binding (GO:0000166);; Molecular Function: oxidoreductase activity acting on the CH-OH group of donors NAD or NADP as acceptor (GO:00166…	Os12g0443600; K00012 UDPglucose 6-dehydrogenase [EC:1.1.1.22]	UDP-glucose 6-dehydrogenase OS=Glycine max PE=2 SV=1	UDP-glucose 6-dehydrogenase GN=Os12g0443600 OS=Oryza sativa subsp. japonica (Rice) PE=2 SV=1	7; IPR001732: UDP-glucose/GDP-mannose dehydrogenase, N-terminal; IPR008927: 6-phosphogluconate dehydrogenase, C-terminal-like; IPR014026: UDP-glucose/GDP-mannose dehydrogenase, dimerisation; IPR014027: UDP-glucose/GDP-mannose dehydrogenase, C-terminal; IPR016040: NAD(P)-binding domain; IPR017476: Nucleotide sugar dehydrogenase; IPR021157: Cytochrome c1, transmembrane anchor, C-terminal	Os12g0443600 [Oryza sativa Japonica Group] >gi|77554941|gb|ABA97737.1| UDP-glucose 6-dehydrogenase, putative, expressed [Oryza sativa Japonica Group] >gi|77554942|gb|ABA97738.1| UDP-glucose 6-dehydrogenase, putative, expressed [Oryza sativa Japonica Group] >gi|108862619|gb|ABG22007.1| UDP-glucose 6-dehydrogenase, putative, expressed [Oryza sativa Japonica Group] >gi|113649213|dbj|BAF29725.1| Os12…	Vitis vinifera contig VV78X008883.5, whole genome shotgun sequence
8_Unigene_BMK.13264	52	106	5.4e-05	0.00241306	1.02748	Predicted phosphohydrolases	POORLY CHARACTERIZED	1; Molecular Function: hydrolase activity (GO:0016787);	Tartrate-resistant acid phosphatase type 5 precursor, putative (EC:3.1.3.2)	Purple acid phosphatase 17 OS=Arabidopsis thaliana GN=PAP17 PE=2 SV=1	Putative uncharacterized protein OS=Glycine max (Soybean) PE=2 SV=1	1; IPR004843: Metallophosphoesterase domain	unknown [Glycine max]	TSA: Cajanus cajan cultivar UPAS 120 contig11780.UPAS mRNA sequence
8_Unigene_BMK.13274	48	98	0.0001	0.00410028	1.02975	3; Molecular Function: lyase activity (GO:0016829);; Biological Process: metabolic process (GO:0008152);; Molecular Function: magnesium ion binding (GO:0000287);	hypothetical protein LOC100256887	S-(+)-linalool synthase, chloroplastic OS=Arabidopsis thaliana GN=TPS14 PE=2 SV=2	(3S)-linalool/(E)-nerolidol synthase OS=Vitis vinifera (Grape) PE=2 SV=1	4; IPR001906: Terpene synthase-like; IPR005630: Terpene synthase, metal-binding domain; IPR008930: Terpenoid cylases/protein prenyltransferase alpha-alpha toroid; IPR008949: Terpenoid synthase	(3S)-linalool/(E)-nerolidol synthase [Vitis vinifera]	Fragaria vesca subsp. americana clone fosmid 41O22, complete sequence
8_Unigene_BMK.13423	60	9	0	0	-2.73697	3; Biological Process: translation (GO:0006412);; Cellular Component: ribosome (GO:0005840);; Molecular Function: structural constituent of ribosome (GO:0003735);	hypothetical protein LOC100255931		Putative uncharacterized protein GN=VIT_11s0016g01750 OS=Vitis vinifera (Grape) PE=4 SV=1	1; IPR021138: Ribosomal protein L18a	PREDICTED: hypothetical protein [Vitis vinifera] >gi|297738623|emb|CBI27868.3| unnamed protein product [Vitis vinifera]	Populus trichocarpa predicted protein, mRNA
8_Unigene_BMK.1344	94	27	0	0	-1.7997	Ca2+-binding protein (EF-Hand superfamily)	--	1; Molecular Function: calcium ion binding (GO:0005509);	hypothetical protein LOC100254364; K13448 calcium-binding protein CML	Calmodulin-like protein 5 OS=Arabidopsis thaliana GN=CML5 PE=2 SV=2	Calcium-binding protein GN=cbp1 OS=Lotus japonicus PE=2 SV=3	6; IPR002048: Calcium-binding EF-hand; IPR008080: Parvalbumin; IPR011992: EF-hand-like domain; IPR018247: EF-Hand 1, calcium-binding site; IPR018248: EF-hand; IPR018249: EF-HAND 2	calcium-binding protein [Lotus japonicus]	Vitis vinifera contig VV78X026978.7, whole genome shotgun sequence
8_Unigene_BMK.13486	55	17	3e-06	0.000176629	-1.6939	1; Biological Process: transmembrane transport (GO:0055085);	hypothetical protein LOC100249762	Oligopeptide transporter 1 OS=Arabidopsis thaliana GN=OPT1 PE=2 SV=1	Putative uncharacterized protein GN=VIT_19s0015g00860 OS=Vitis vinifera (Grape) PE=4 SV=1	2; IPR004648: Tetrapeptide transporter, OPT1/isp4; IPR004813: Oligopeptide transporter OPT superfamily	PREDICTED: hypothetical protein [Vitis vinifera]	PREDICTED: Vitis vinifera hypothetical protein LOC100256645 (LOC100256645), mRNA
8_Unigene_BMK.13530	217	4	0	0	-5.76155
8_Unigene_BMK.1355	73	27	2e-06	0.00012147	-1.43494	hypothetical protein LOC100264133		Putative uncharacterized protein GN=VIT_08s0007g08530 OS=Vitis vinifera (Grape) PE=4 SV=1	1; IPR005049: Protein of unknown function DUF288	PREDICTED: hypothetical protein [Vitis vinifera]	Ricinus communis conserved hypothetical protein, mRNA
8_Unigene_BMK.1356	366	4	0	0	-6.5157	Glycosyltransferases, probably involved in cell wall biogenesis	CELLULAR PROCESSES AND SIGNALING	5; Biological Process: cellulose biosynthetic process (GO:0030244);; Molecular Function: cellulose synthase (UDP-forming) activity (GO:0016760);; Molecular Function: zinc ion binding (GO:0008270);; Cellular Component: membrane (GO:0016020);; Molecular Function: protein binding (GO:0005515);	cellulose synthase (EC:2.4.1.12); K10999 cellulose synthase A [EC:2.4.1.12]	Cellulose synthase A catalytic subunit 7 [UDP-forming] OS=Arabidopsis thaliana GN=CESA7 PE=1 SV=1	Cellulose synthase A GN=CesA3 OS=Eucalyptus camaldulensis (River red gum) PE=2 SV=1	3; IPR001841: Zinc finger, RING-type; IPR005150: Cellulose synthase; IPR013083: Zinc finger, RING/FYVE/PHD-type	cellulose synthase 3 [Eucalyptus grandis]	Betula luminifera cellulose synthase (CesA3) mRNA, complete cds
8_Unigene_BMK.13700	78	21	0	0	-1.89308	2; Molecular Function: calcium-dependent phospholipid binding (GO:0005544);; Molecular Function: calcium ion binding (GO:0005509);	hypothetical protein	Annexin-like protein RJ4 OS=Fragaria ananassa PE=2 SV=2	Annexin OS=Gossypium hirsutum (Upland cotton) PE=2 SV=1	4; IPR001464: Annexin; IPR009118: Annexin, plant; IPR018252: Annexin repeat, conserved site; IPR018502: Annexin repeat	RecName: Full=Annexin-like protein RJ4 >gi|6010777|gb|AAF01250.1| annexin [Fragaria x ananassa]	Fragaria x ananassa annexin mRNA, complete cds
8_Unigene_BMK.13752	46	4	0	0	-3.52356	Cytochrome P450	METABOLISM	6; Biological Process: oxidation-reduction process (GO:0055114);; Molecular Function: electron carrier activity (GO:0009055);; Molecular Function: heme binding (GO:0020037);; Molecular Function: oxidoreductase activity acting on paired donors with incorporation or reduction of molecular oxygen (GO:0016705);; Molecular Function: iron ion binding (GO:0005506);; Molecular Function: oxidoreductase ac…	CYP86B4; cytochrome P450	Cytochrome P450 86B1 OS=Arabidopsis thaliana GN=CYP86B1 PE=2 SV=1	Cytochrome P450 GN=CYP86B4 OS=Populus trichocarpa (Western balsam poplar) PE=3 SV=1	3; IPR001128: Cytochrome P450; IPR002401: Cytochrome P450, E-class, group I; IPR017972: Cytochrome P450, conserved site	cytochrome P450 [Populus trichocarpa] >gi|222855829|gb|EEE93376.1| cytochrome P450 [Populus trichocarpa]	Ricinus communis cytochrome P450, putative, mRNA
8_Unigene_BMK.13931	325	25	0	0	-3.70044	2; Cellular Component: membrane (GO:0016020);; Molecular Function: galactosylgalactosylxylosylprotein 3-beta-glucuronosyltransferase activity (GO:0015018);	hypothetical protein LOC100266466	Galactosylgalactosylxylosylprotein 3-beta-glucuronosyltransferase 1 OS=Homo sapiens GN=B3GAT1 PE=1 SV=2	Glycosyltransferase GN=pglcat8 OS=Poncirus trifoliata (Hardy orange) PE=2 SV=1	1; IPR005027: Glycosyl transferase, family 43	glycosyltransferase [Citrus trifoliata]	Lotus japonicus cDNA, clone: LjFL1-053-AA03, HTC
8_Unigene_BMK.13971	54	23	0.000204	0.00781469	-1.23133	hypothetical protein LOC100264946	Lysine histidine transporter-like 8 OS=Arabidopsis thaliana GN=AATL1 PE=1 SV=1	Putative uncharacterized protein GN=VIT_00s0302g00020 OS=Vitis vinifera (Grape) PE=4 SV=1	1; IPR013057: Amino acid transporter, transmembrane	unnamed protein product [Vitis vinifera]	TSA: Cajanus cajan cultivar Asha contig34026.Asha mRNA sequence
8_Unigene_BMK.1413	14	0	0.000134	0.00536284	-13.7731	hypothetical protein		Predicted protein OS=Populus trichocarpa GN=POPTRDRAFT_670814 PE=4 SV=1		predicted protein [Populus trichocarpa] >gi|222870759|gb|EEF07890.1| predicted protein [Populus trichocarpa]
8_Unigene_BMK.14153	60	2	0	0	-4.90689	transcription factor, putative		Transcription factor, putative GN=RCOM_1626870 OS=Ricinus communis (Castor bean) PE=4 SV=1	1; IPR011598: Helix-loop-helix DNA-binding	transcription factor, putative [Ricinus communis] >gi|223533351|gb|EEF35102.1| transcription factor, putative [Ricinus communis]	Gossypium herbaceum clone NBRI_D2_628 simple sequence repeat marker, mRNA sequence
8_Unigene_BMK.1438	112	0	0	0	-16.7731	PLE, putative	65-kDa microtubule-associated protein 8 OS=Arabidopsis thaliana GN=MAP65-8 PE=1 SV=2	PLE, putative GN=RCOM_1080570 OS=Ricinus communis (Castor bean) PE=4 SV=1		PLE, putative [Ricinus communis] >gi|223545975|gb|EEF47478.1| PLE, putative [Ricinus communis]	Populus trichocarpa predicted protein, mRNA
8_Unigene_BMK.14400	70	13	0	0	-2.42884	Serine/threonine protein kinase	--	7; Biological Process: protein phosphorylation (GO:0006468);; Molecular Function: ATP binding (GO:0005524);; Molecular Function: ATP binding (GO:0005524);; Molecular Function: protein kinase activity (GO:0004672);; Molecular Function: protein serine/threonine kinase activity (GO:0004674);; Molecular Function: protein tyrosine kinase activity (GO:0004713);; Molecular Function: transferase activity…	hypothetical protein LOC100240938; K08819 Cdc2-related kinase, arginine/serine-rich [EC:2.7.11.22]	Probable serine/threonine-protein kinase At1g54610 OS=Arabidopsis thaliana GN=At1g54610 PE=1 SV=1	Putative uncharacterized protein GN=VIT_05s0020g01890 OS=Vitis vinifera (Grape) PE=4 SV=1	7; IPR000719: Protein kinase, catalytic domain; IPR002290: Serine/threonine-protein kinase, catalytic domain; IPR008271: Serine/threonine-protein kinase, active site; IPR011009: Protein kinase-like domain; IPR017441: Protein kinase, ATP binding site; IPR017442: Serine/threonine-protein kinase-like domain; IPR020635: Tyrosine-protein kinase, catalytic domain	PREDICTED: hypothetical protein [Vitis vinifera]	PREDICTED: Vitis vinifera hypothetical protein LOC100240938 (LOC100240938), mRNA
8_Unigene_BMK.1460	225	38	0	0	-2.56585	hypothetical protein	Proline-rich receptor-like protein kinase PERK2 OS=Arabidopsis thaliana GN=PERK2 PE=2 SV=3	Putative uncharacterized protein GN=RCOM_0797370 OS=Ricinus communis (Castor bean) PE=4 SV=1	1; IPR004864: Late embryogenesis abundant protein, LEA-14	conserved hypothetical protein [Ricinus communis] >gi|223544257|gb|EEF45778.1| conserved hypothetical protein [Ricinus communis]	Prunus avium clone EMPaS09 microsatellite sequence
8_Unigene_BMK.14625	50	1	0	0	-5.64386	hypothetical protein		Putative uncharacterized protein GN=RCOM_1506030 OS=Ricinus communis (Castor bean) PE=4 SV=1	2; IPR006514: Conserved hypothetical protein CHP01627; IPR021148: Protein of unknown function DUF579	conserved hypothetical protein [Ricinus communis] >gi|223550294|gb|EEF51781.1| conserved hypothetical protein [Ricinus communis]	Populus trichocarpa predicted protein, mRNA
8_Unigene_BMK.14643	27	0	0	0	-14.7207
8_Unigene_BMK.14644	235	31	0	0	-2.92232	Nucleoside-diphosphate-sugar epimerases	--		dtdp-glucose 4-6-dehydratase, putative (EC:4.1.1.35)	UDP-glucuronic acid decarboxylase 1 OS=Rattus norvegicus GN=Uxs1 PE=1 SV=1	Dtdp-glucose 4-6-dehydratase, putative GN=RCOM_0464520 OS=Ricinus communis (Castor bean) PE=4 SV=1		dtdp-glucose 4-6-dehydratase, putative [Ricinus communis] >gi|223532112|gb|EEF33919.1| dtdp-glucose 4-6-dehydratase, putative [Ricinus communis]	Fragaria vesca subsp. vesca chloroplast, complete genome
8_Unigene_BMK.14653	63	164	0	0	1.38027	Predicted translation initiation factor 2B subunit, eIF-2B alpha/beta/delta family	INFORMATION STORAGE AND PROCESSING	2; Biological Process: cellular biosynthetic process (GO:0044249);; Biological Process: cellular metabolic process (GO:0044237);	Methylthioribose-1-phosphate isomerase, putative (EC:5.3.1.23); K08963 methylthioribose-1-phosphate isomerase [EC:5.3.1.23]	Methylthioribose-1-phosphate isomerase OS=Ricinus communis GN=RCOM_0711420 PE=2 SV=1	Methylthioribose-1-phosphate isomerase GN=MTR_2g042450 OS=Medicago truncatula (Barrel medic) PE=3 SV=1	3; IPR000649: Initiation factor 2B-related; IPR005251: Putative translation initiation factor, aIF-2BI/5-methylthioribose-1-phosphate isomerase; IPR011559: Initiation factor 2B alpha/beta/delta	Methylthioribose-1-phosphate isomerase, putative [Ricinus communis] >gi|313471351|sp|B9RR88.1|MTNA_RICCO RecName: Full=Methylthioribose-1-phosphate isomerase; Short=M1Pi; Short=MTR-1-P isomerase; AltName: Full=S-methyl-5-thioribose-1-phosphate isomerase; AltName: Full=Translation initiation factor eIF-2B subunit alpha/beta/delta-like protein >gi|223544743|gb|EEF46259.1| Methylthioribose-1-phospha…	Populus trichocarpa predicted protein, mRNA
8_Unigene_BMK.14664	63	128	1e-05	0.00052946	1.02272	Universal stress protein UspA and related nucleotide-binding proteins	CELLULAR PROCESSES AND SIGNALING	1; Biological Process: response to stress (GO:0006950);	hypothetical protein LOC100249069	Universal stress protein A-like protein OS=Arabidopsis thaliana GN=At3g01520 PE=1 SV=2	Putative uncharacterized protein GN=VIT_01s0011g03680 OS=Vitis vinifera (Grape) PE=4 SV=1	3; IPR006015: Universal stress protein A; IPR006016: UspA; IPR014729: Rossmann-like alpha/beta/alpha sandwich fold	PREDICTED: hypothetical protein [Vitis vinifera]	Populus EST from severe drought-stressed leaves
8_Unigene_BMK.14792	67	29	4.5e-05	0.00205042	-1.20811	hypothetical protein LOC100245797		Putative uncharacterized protein GN=VIT_16s0050g01770 OS=Vitis vinifera (Grape) PE=4 SV=1	1; IPR004864: Late embryogenesis abundant protein, LEA-14	unnamed protein product [Vitis vinifera]
8_Unigene_BMK.1481	3	39	0	0	3.70044	2; Biological Process: proteolysis (GO:0006508);; Molecular Function: aspartic-type endopeptidase activity (GO:0004190);	hypothetical protein	Aspartic proteinase nepenthesin-2 OS=Nepenthes gracilis GN=nep2 PE=1 SV=1	Predicted protein GN=POPTRDRAFT_1106310 OS=Populus trichocarpa (Western balsam poplar) PE=4 SV=1	3; IPR001461: Peptidase A1; IPR009007: Peptidase aspartic, catalytic; IPR021109: Peptidase aspartic	predicted protein [Populus trichocarpa] >gi|222865783|gb|EEF02914.1| predicted protein [Populus trichocarpa]
8_Unigene_BMK.14888	42	3	0	0	-3.80735	1; Molecular Function: methyltransferase activity (GO:0008168);	ATP binding protein, putative	Probable methyltransferase PMT15 OS=Arabidopsis thaliana GN=At4g00750 PE=1 SV=1	ATP binding protein, putative GN=RCOM_1613790 OS=Ricinus communis (Castor bean) PE=4 SV=1	1; IPR004159: Protein of unknown function DUF248, methyltransferase putative	ATP binding protein, putative [Ricinus communis] >gi|223548977|gb|EEF50466.1| ATP binding protein, putative [Ricinus communis]	Populus trichocarpa predicted protein, mRNA
8_Unigene_BMK.149	20	1	2.2e-05	0.00109116	-4.32193	2; Molecular Function: zinc ion binding (GO:0008270);; Cellular Component: intracellular (GO:0005622);	hypothetical protein LOC100262945	Zinc finger protein 3 OS=Arabidopsis thaliana GN=ZFP3 PE=2 SV=1	Putative uncharacterized protein GN=VITISV_000223 OS=Vitis vinifera (Grape) PE=4 SV=1	1; IPR007087: Zinc finger, C2H2	hypothetical protein VITISV_000223 [Vitis vinifera]	Populus trichocarpa predicted protein, mRNA
8_Unigene_BMK.15024	32	0	0	0	-14.9658	4; Biological Process: oxidation-reduction process (GO:0055114);; Biological Process: response to oxidative stress (GO:0006979);; Molecular Function: heme binding (GO:0020037);; Molecular Function: peroxidase activity (GO:0004601);	hypothetical protein LOC100250514; K00430 peroxidase [EC:1.11.1.7]	Peroxidase 64 OS=Arabidopsis thaliana GN=PER64 PE=1 SV=1	Peroxidase 64, putative GN=RCOM_0361190 OS=Ricinus communis (Castor bean) PE=3 SV=1	2; IPR002016: Haem peroxidase, plant/fungal/bacterial; IPR010255: Haem peroxidase	PREDICTED: hypothetical protein [Vitis vinifera]
8_Unigene_BMK.15038	42	7	0	0	-2.58496	Dehydrogenases with different specificities (related to short-chain alcohol dehydrogenases)	--	4; Molecular Function: oxidoreductase activity (GO:0016491);; Biological Process: metabolic process (GO:0008152);; Molecular Function: nucleotide binding (GO:0000166);; Molecular Function: oxidoreductase activity (GO:0016491);	hypothetical protein	Momilactone A synthase OS=Oryza sativa subsp. japonica GN=Os04g0179200 PE=2 SV=1	Predicted protein GN=POPTRDRAFT_594950 OS=Populus trichocarpa (Western balsam poplar) PE=3 SV=1	4; IPR002198: Short-chain dehydrogenase/reductase SDR; IPR002347: Glucose/ribitol dehydrogenase; IPR016040: NAD(P)-binding domain; IPR020904: Short-chain dehydrogenase/reductase, conserved site	predicted protein [Populus trichocarpa] >gi|222837624|gb|EEE75989.1| predicted protein [Populus trichocarpa]	Vitis vinifera contig VV78X125157.8, whole genome shotgun sequence
8_Unigene_BMK.15059	241	109	0	0	-1.14471	Deoxyribodipyrimidine photolyase	INFORMATION STORAGE AND PROCESSING	2; Biological Process: DNA repair (GO:0006281);; Molecular Function: DNA photolyase activity (GO:0003913);	DNA photolyase, putative (EC:4.1.99.3)	Blue-light photoreceptor PHR2 OS=Arabidopsis thaliana GN=PHR2 PE=2 SV=2	DNA photolyase, putative GN=RCOM_1178360 OS=Ricinus communis (Castor bean) PE=4 SV=1	3; IPR005101: DNA photolyase, FAD-binding/Cryptochrome, C-terminal; IPR006050: DNA photolyase, N-terminal; IPR014729: Rossmann-like alpha/beta/alpha sandwich fold	DNA photolyase, putative [Ricinus communis] >gi|223537654|gb|EEF39277.1| DNA photolyase, putative [Ricinus communis]	Lotus japonicus cDNA, clone: LjFL1-062-BB01, HTC
8_Unigene_BMK.1506	13	0	0.000233	0.00878371	-13.6662
8_Unigene_BMK.15111	69	148	0	0	1.10093	hypothetical protein LOC100260586; K12450 UDP-glucose 4,6-dehydratase [EC:4.2.1.76]	Probable rhamnose biosynthetic enzyme 2 OS=Arabidopsis thaliana GN=RHM2 PE=1 SV=1	Putative uncharacterized protein GN=VIT_19s0014g00290 OS=Vitis vinifera (Grape) PE=4 SV=1		unnamed protein product [Vitis vinifera]	TSA: Arachis duranensis DurSNP_c2431.Ardu mRNA sequence
8_Unigene_BMK.15183	42	2	0	0	-4.39232	hypothetical protein		Putative uncharacterized protein GN=RCOM_0678130 OS=Ricinus communis (Castor bean) PE=4 SV=1		conserved hypothetical protein [Ricinus communis] >gi|223543877|gb|EEF45403.1| conserved hypothetical protein [Ricinus communis]	Populus trichocarpa predicted protein, mRNA
8_Unigene_BMK.15255	59	26	0.000163	0.00635388	-1.1822	Kinesin-like protein	CELLULAR PROCESSES AND SIGNALING	3; Biological Process: microtubule-based movement (GO:0007018);; Molecular Function: ATP binding (GO:0005524);; Molecular Function: microtubule motor activity (GO:0003777);	hypothetical protein LOC100240940; K10393 kinesin family member 2/24	Kinesin-related protein 6 OS=Dictyostelium discoideum GN=kif6 PE=2 SV=1	Putative uncharacterized protein GN=VIT_05s0020g01200 OS=Vitis vinifera (Grape) PE=3 SV=1	2; IPR001752: Kinesin, motor domain; IPR019821: Kinesin, motor region, conserved site	PREDICTED: hypothetical protein [Vitis vinifera] >gi|297736848|emb|CBI26049.3| unnamed protein product [Vitis vinifera]	Populus trichocarpa predicted protein, mRNA
8_Unigene_BMK.1530	16	0	4.4e-05	0.00201929	-13.9658	1; Molecular Function: methyltransferase activity (GO:0008168);	Putative uncharacterized protein GN=VITISV_043863 OS=Vitis vinifera (Grape) PE=4 SV=1		Putative uncharacterized protein GN=VITISV_043863 OS=Vitis vinifera (Grape) PE=4 SV=1	1; IPR004159: Protein of unknown function DUF248, methyltransferase putative	PREDICTED: hypothetical protein [Vitis vinifera]	Populus trichocarpa predicted protein, mRNA
8_Unigene_BMK.15350	40	1	0	0	-5.32193
8_Unigene_BMK.15380	48	11	1e-06	6.44589e-05	-2.12553	hypothetical protein	DUF246 domain-containing protein At1g04910 OS=Arabidopsis thaliana GN=At1g04910 PE=1 SV=1	Putative uncharacterized protein GN=RCOM_0828260 OS=Ricinus communis (Castor bean) PE=4 SV=1	1; IPR019378: GDP-fucose protein O-fucosyltransferase	conserved hypothetical protein [Ricinus communis] >gi|223540159|gb|EEF41735.1| conserved hypothetical protein [Ricinus communis]	TSA: Cajanus cajan cultivar UPAS 120 contig01089.UPAS mRNA sequence
8_Unigene_BMK.15411	58	12	0	0	-2.27302	Dehydrogenases with different specificities (related to short-chain alcohol dehydrogenases)	--	4; Molecular Function: oxidoreductase activity (GO:0016491);; Biological Process: metabolic process (GO:0008152);; Molecular Function: nucleotide binding (GO:0000166);; Molecular Function: oxidoreductase activity (GO:0016491);	hypothetical protein LOC100265634	Momilactone A synthase OS=Oryza sativa subsp. japonica GN=Os04g0179200 PE=2 SV=1	Putative uncharacterized protein GN=VITISV_039801 OS=Vitis vinifera (Grape) PE=3 SV=1	4; IPR002198: Short-chain dehydrogenase/reductase SDR; IPR002347: Glucose/ribitol dehydrogenase; IPR016040: NAD(P)-binding domain; IPR020904: Short-chain dehydrogenase/reductase, conserved site	PREDICTED: hypothetical protein [Vitis vinifera]	PREDICTED: Vitis vinifera hypothetical protein LOC100265634 (LOC100265634), mRNA
8_Unigene_BMK.15462	61	12	0	0	-2.34577	hypothetical protein		Predicted protein GN=POPTRDRAFT_928996 OS=Populus trichocarpa (Western balsam poplar) PE=4 SV=1	1; IPR006502: Protein of unknown function DUF506, plant	predicted protein [Populus trichocarpa] >gi|222872244|gb|EEF09375.1| predicted protein [Populus trichocarpa]	Vitis vinifera contig VV78X116844.12, whole genome shotgun sequence
8_Unigene_BMK.15471	49	7	0	0	-2.80735	Micrococcal nuclease (thermonuclease) homologs	INFORMATION STORAGE AND PROCESSING	2; Molecular Function: hydrolase activity acting on ester bonds (GO:0016788);; Molecular Function: nucleic acid binding (GO:0003676);	hypothetical protein	Uncharacterized 38.1 kDa protein OS=Corydalis sempervirens PE=2 SV=1	Putative uncharacterized protein GN=RCOM_0688330 OS=Ricinus communis (Castor bean) PE=4 SV=1	2; IPR006021: Staphylococcal nuclease (SNase-like); IPR016071: Staphylococcal nuclease (SNase-like), OB-fold	hypothetical protein RCOM_0688330 [Ricinus communis] >gi|223539945|gb|EEF41523.1| hypothetical protein RCOM_0688330 [Ricinus communis]	PREDICTED: Vitis vinifera hypothetical protein LOC100265624 (LOC100265624), mRNA
8_Unigene_BMK.15621	5	29	6.4e-05	0.00277953	2.53605
8_Unigene_BMK.1568	14	0	0.000134	0.00536284	-13.7731	Malus x domestica MdCENa gene for CENTRORADIALIS like protein, complete cds
8_Unigene_BMK.15726	58	149	0	0	1.36119	hypothetical protein	Vegetative cell wall protein gp1 OS=Chlamydomonas reinhardtii GN=GP1 PE=2 SV=1	Putative uncharacterized protein GN=RCOM_1036560 OS=Ricinus communis (Castor bean) PE=4 SV=1	1; IPR006766: Phosphate-induced protein 1	conserved hypothetical protein [Ricinus communis] >gi|223547029|gb|EEF48526.1| conserved hypothetical protein [Ricinus communis]	Glycine max cDNA, clone: GMFL01-20-O18
8_Unigene_BMK.15914	60	18	1e-06	6.44589e-05	-1.73697	Isopenicillin N synthase and related dioxygenases	POORLY CHARACTERIZED	3; Biological Process: oxidation-reduction process (GO:0055114);; Molecular Function: oxidoreductase activity acting on paired donors with incorporation or reduction of molecular oxygen 2-oxoglutarate as one donor and incorporation of one atom each of oxygen into both donors (GO:0016706);; Molecular Function: oxidoreductase activity (GO:0016491);	Flavonol synthase/flavanone 3-hydroxylase, putative (EC:1.14.11.23)	1-aminocyclopropane-1-carboxylate oxidase homolog OS=Solanum lycopersicum GN=ACO3 PE=2 SV=1	Flavonol synthase/flavanone 3-hydroxylase, putative GN=RCOM_0884230 OS=Ricinus communis (Castor bean) PE=4 SV=1	1; IPR005123: Oxoglutarate/iron-dependent oxygenase	Flavonol synthase/flavanone 3-hydroxylase, putative [Ricinus communis] >gi|223538081|gb|EEF39692.1| Flavonol synthase/flavanone 3-hydroxylase, putative [Ricinus communis]	Fragaria vesca clone VT_691_R T-DNA insertion flanking sequence
8_Unigene_BMK.1593	102	15	0	0	-2.76553	5; Biological Process: protein ubiquitination (GO:0016567);; Molecular Function: ubiquitin-protein ligase activity (GO:0004842);; Cellular Component: ubiquitin ligase complex (GO:0000151);; Molecular Function: binding (GO:0005488);; Molecular Function: protein binding (GO:0005515);	Predicted protein GN=POPTRDRAFT_765257 OS=Populus trichocarpa (Western balsam poplar) PE=4 SV=1	U-box domain-containing protein 14 OS=Arabidopsis thaliana GN=PUB14 PE=1 SV=1	Predicted protein GN=POPTRDRAFT_765257 OS=Populus trichocarpa (Western balsam poplar) PE=4 SV=1	5; IPR000225: Armadillo; IPR003613: U box domain; IPR011989: Armadillo-like helical; IPR013083: Zinc finger, RING/FYVE/PHD-type; IPR016024: Armadillo-type fold	predicted protein [Populus trichocarpa] >gi|222851816|gb|EEE89363.1| predicted protein [Populus trichocarpa]	Populus trichocarpa predicted protein, mRNA
8_Unigene_BMK.160	126	42	0	0	-1.58496	1; Molecular Function: protein binding (GO:0005515);	NTMC2T2.1; plant synaptotagmin	Extended synaptotagmin-3 OS=Mus musculus GN=Esyt3 PE=2 SV=2	Synaptotagmin-1 GN=MTR_4g115660 OS=Medicago truncatula (Barrel medic) PE=4 SV=1	4; IPR000008: C2 calcium-dependent membrane targeting; IPR008973: C2 calcium/lipid-binding domain, CaLB; IPR018029: C2 membrane targeting protein; IPR020477: C2 region	unknown [Populus trichocarpa]	PREDICTED: Vitis vinifera hypothetical protein LOC100247088 (LOC100247088), mRNA
8_Unigene_BMK.16088	55	17	3e-06	0.000176629	-1.6939	3; Cellular Component: apoplast (GO:0048046);; Molecular Function: manganese ion binding (GO:0030145);; Molecular Function: nutrient reservoir activity (GO:0045735);	Oxalate oxidase 2 precursor, putative (EC:1.2.3.4)	Germin-like protein subfamily 3 member 2 OS=Arabidopsis thaliana GN=At3g10080 PE=2 SV=1	Oxalate oxidase 2 OS=Prunus armeniaca (Apricot) PE=4 SV=1	5; IPR001929: Germin; IPR006045: Cupin 1; IPR011051: Cupin, RmlC-type; IPR014710: RmlC-like jelly roll fold; IPR019780: Germin, manganese binding site	oxalate oxidase 2 precursor [Prunus armeniaca]	Prunus armeniaca isolate Gol141J23 harpin inducing protein 1-like proteins, abscisic acid insensitive, oxalate oxidase 2 precursor, esterase/lipase superfamily protein, terminal flower 1, hypothetical protein, and golgi membrane protein sb140 genes, complete cds; and farnesylated protein-converting enzyme 2 gene, partial cds
8_Unigene_BMK.16089	228	3	0	0	-6.24793	Cytochrome P450	METABOLISM	6; Biological Process: oxidation-reduction process (GO:0055114);; Molecular Function: electron carrier activity (GO:0009055);; Molecular Function: heme binding (GO:0020037);; Molecular Function: oxidoreductase activity acting on paired donors with incorporation or reduction of molecular oxygen (GO:0016705);; Molecular Function: iron ion binding (GO:0005506);; Molecular Function: oxidoreductase ac…	hypothetical protein LOC100267863; K09755 ferulate-5-hydroxylase [EC:1.14.-.-]	Cytochrome P450 84A1 OS=Arabidopsis thaliana GN=CYP84A1 PE=2 SV=1	Putative uncharacterized protein GN=VIT_04s0023g02900 OS=Vitis vinifera (Grape) PE=3 SV=1	3; IPR001128: Cytochrome P450; IPR002401: Cytochrome P450, E-class, group I; IPR017972: Cytochrome P450, conserved site	PREDICTED: hypothetical protein [Vitis vinifera]	Glycine max cDNA, clone: GMFL01-01-H15
8_Unigene_BMK.16136	3	24	8.3e-05	0.00348593	3
8_Unigene_BMK.16185	64	8	0	0	-3	hypothetical protein		Predicted protein GN=POPTRDRAFT_823723 OS=Populus trichocarpa (Western balsam poplar) PE=4 SV=1		predicted protein [Populus trichocarpa] >gi|118481251|gb|ABK92575.1| unknown [Populus trichocarpa] >gi|222857570|gb|EEE95117.1| predicted protein [Populus trichocarpa]
8_Unigene_BMK.16186	384	5	0	0	-6.26303	3; Biological Process: oxidation-reduction process (GO:0055114);; Molecular Function: oxidoreductase activity acting on paired donors with incorporation or reduction of molecular oxygen 2-oxoglutarate as one donor and incorporation of one atom each of oxygen into both donors (GO:0016706);; Molecular Function: oxidoreductase activity (GO:0016491);	hypothetical protein LOC100251563	1-aminocyclopropane-1-carboxylate oxidase homolog 1 OS=Arabidopsis thaliana GN=At1g06620 PE=2 SV=1	Putative uncharacterized protein GN=VITISV_026363 OS=Vitis vinifera (Grape) PE=3 SV=1	1; IPR005123: Oxoglutarate/iron-dependent oxygenase	hypothetical protein VITISV_026363 [Vitis vinifera]	TSA: Arachis duranensis DurSNP_c7460.Ardu mRNA sequence
8_Unigene_BMK.16197	60	2	0	0	-4.90689
8_Unigene_BMK.16257	59	25	9.6e-05	0.00395057	-1.23879	9; Biological Process: intracellular signal transduction (GO:0035556);; Biological Process: lipid metabolic process (GO:0006629);; Biological Process: signal transduction (GO:0007165);; Molecular Function: phosphoric diester hydrolase activity (GO:0008081);; Biological Process: lipid metabolic process (GO:0006629);; Molecular Function: calcium ion binding (GO:0005509);; Molecular Function: phosph…	1-phosphatidylinositol-4,5-bisphosphate phosphodiesterase, putative (EC:3.1.4.11); K05857 phospholipase C, delta [EC:3.1.4.11]	Phosphoinositide phospholipase C 2 OS=Arabidopsis thaliana GN=PLC2 PE=1 SV=1	1-phosphatidylinositol-4,5-bisphosphate phosphodiesterase, putative GN=RCOM_0339640 OS=Ricinus communis (Castor bean) PE=4 SV=1	9; IPR000008: C2 calcium-dependent membrane targeting; IPR000909: Phospholipase C, phosphatidylinositol-specific , X domain; IPR001192: Phosphoinositide phospholipase C; IPR001711: Phospholipase C, phosphatidylinositol-specific, Y domain; IPR008973: C2 calcium/lipid-binding domain, CaLB; IPR011992: EF-hand-like domain; IPR015359: Phospholipase C, phosphoinositol-specific, EF-hand-like; IPR017946:…	1-phosphatidylinositol-4,5-bisphosphate phosphodiesterase, putative [Ricinus communis] >gi|223526463|gb|EEF28738.1| 1-phosphatidylinositol-4,5-bisphosphate phosphodiesterase, putative [Ricinus communis]	Pyrus pyrifolia phospholipase C (PLC) mRNA, partial cds
8_Unigene_BMK.16363	47	3	0	0	-3.96963	hypothetical protein LOC100261261		Putative uncharacterized protein GN=VIT_08s0007g00950 OS=Vitis vinifera (Grape) PE=4 SV=1		unnamed protein product [Vitis vinifera]
8_Unigene_BMK.16374	21	3	0.000159	0.00622413	-2.80735	nutrient reservoir, putative	Mulatexin OS=Morus alba PE=1 SV=2	Nutrient reservoir, putative GN=RCOM_0842980 OS=Ricinus communis (Castor bean) PE=4 SV=1		nutrient reservoir, putative [Ricinus communis] >gi|223534660|gb|EEF36353.1| nutrient reservoir, putative [Ricinus communis]
8_Unigene_BMK.16467	54	6	0	0	-3.16993	Serine/threonine protein kinase	--	8; Biological Process: protein phosphorylation (GO:0006468);; Molecular Function: ATP binding (GO:0005524);; Molecular Function: ATP binding (GO:0005524);; Molecular Function: protein binding (GO:0005515);; Molecular Function: protein kinase activity (GO:0004672);; Molecular Function: protein serine/threonine kinase activity (GO:0004674);; Molecular Function: protein tyrosine kinase activity (GO:…	kinase, putative (EC:2.7.11.25)	Probable LRR receptor-like serine/threonine-protein kinase At5g48740 OS=Arabidopsis thaliana GN=At5g48740 PE=2 SV=1	Kinase, putative GN=RCOM_1720210 OS=Ricinus communis (Castor bean) PE=3 SV=1	10; IPR000719: Protein kinase, catalytic domain; IPR001245: Serine-threonine/tyrosine-protein kinase; IPR001611: Leucine-rich repeat; IPR002290: Serine/threonine-protein kinase, catalytic domain; IPR003591: Leucine-rich repeat, typical subtype; IPR008271: Serine/threonine-protein kinase, active site; IPR011009: Protein kinase-like domain; IPR017441: Protein kinase, ATP binding site; IPR020635: Ty…	kinase, putative [Ricinus communis] >gi|223539659|gb|EEF41241.1| kinase, putative [Ricinus communis]	Populus trichocarpa predicted protein, mRNA
8_Unigene_BMK.16477	52	7	0	0	-2.89308	hypothetical protein LOC100248076	Vegetative cell wall protein gp1 OS=Chlamydomonas reinhardtii GN=GP1 PE=2 SV=1	Putative uncharacterized protein GN=VIT_12s0034g01420 OS=Vitis vinifera (Grape) PE=4 SV=1		PREDICTED: hypothetical protein [Vitis vinifera]	PREDICTED: Vitis vinifera hypothetical protein LOC100248076 (LOC100248076), mRNA
8_Unigene_BMK.16487	1596	66	0	0	-4.59585	Predicted nucleoside-diphosphate-sugar epimerases	--	1; Molecular Function: nucleotide binding (GO:0000166);	IFRL4; isoflavone reductase-like protein 4	Isoflavone reductase homolog OS=Solanum tuberosum PE=2 SV=1	Allergenic isoflavone reductase-like protein Bet v 6.0102 GN=BETV6.0102 OS=Betula pendula (European white birch) PE=2 SV=1	2; IPR008030: NmrA-like; IPR016040: NAD(P)-binding domain	allergenic isoflavone reductase-like protein Bet v 6.0102 [Betula pendula]	Betula pendula allergenic isoflavone reductase-like protein Bet v 6.0102 (BETV6.0102) mRNA, complete cds
8_Unigene_BMK.1655	17	1	0.000114	0.00463149	-4.08746	Predicted protein GN=POPTRDRAFT_757838 OS=Populus trichocarpa (Western balsam poplar) PE=4 SV=1		Predicted protein GN=POPTRDRAFT_757838 OS=Populus trichocarpa (Western balsam poplar) PE=4 SV=1		predicted protein [Populus trichocarpa] >gi|222842087|gb|EEE79634.1| predicted protein [Populus trichocarpa]
8_Unigene_BMK.16627	36	1	0	0	-5.16993	FOG: WD40 repeat	POORLY CHARACTERIZED	1; Molecular Function: protein binding (GO:0005515);	F-box and wd40 domain protein, putative (EC:2.7.11.7)	Vegetative incompatibility protein HET-E-1 OS=Podospora anserina GN=HET-E1 PE=4 SV=1	F-box and wd40 domain protein, putative GN=RCOM_1593150 OS=Ricinus communis (Castor bean) PE=4 SV=1	7; IPR001680: WD40 repeat; IPR011046: WD40 repeat-like-containing domain; IPR015943: WD40/YVTN repeat-like-containing domain; IPR017986: WD40-repeat-containing domain; IPR019781: WD40 repeat, subgroup; IPR019782: WD40 repeat 2; IPR020472: G-protein beta WD-40 repeat	F-box and wd40 domain protein, putative [Ricinus communis] >gi|223551018|gb|EEF52504.1| F-box and wd40 domain protein, putative [Ricinus communis]	Brassica rapa subsp. pekinensis clone KBrH006I08, complete sequence
8_Unigene_BMK.16669	56	16	1e-06	6.44589e-05	-1.80735	hypothetical protein		Putative uncharacterized protein GN=RCOM_0685200 OS=Ricinus communis (Castor bean) PE=4 SV=1		conserved hypothetical protein [Ricinus communis] >gi|223533806|gb|EEF35537.1| conserved hypothetical protein [Ricinus communis]	Ricinus communis conserved hypothetical protein, mRNA
8_Unigene_BMK.16680	282	2	0	0	-7.13955	hypothetical protein		Putative uncharacterized protein GN=RCOM_0757630 OS=Ricinus communis (Castor bean) PE=4 SV=1	2; IPR006514: Conserved hypothetical protein CHP01627; IPR021148: Protein of unknown function DUF579	conserved hypothetical protein [Ricinus communis] >gi|223534208|gb|EEF35923.1| conserved hypothetical protein [Ricinus communis]	Populus trichocarpa predicted protein, mRNA
8_Unigene_BMK.16739	3	23	0.000134	0.00536284	2.9386	hypothetical protein	Brassinosteroid-regulated protein BRU1 OS=Glycine max PE=2 SV=1	Xyloglucan endotransglucosylase/hydrolase 6 OS=Malus domestica PE=2 SV=1		xyloglucan endotransglucosylase/hydrolase 6 [Malus x domestica]	Malus x domestica xyloglucan endotransglucosylase/hydrolase 7 mRNA, complete cds
8_Unigene_BMK.1679	15	0	7.7e-05	0.00327439	-13.8727
8_Unigene_BMK.16983	45	14	2.7e-05	0.00130674	-1.6845	LHCA1; chlorophyll a/b-binding protein; K08910 light-harvesting complex I chlorophyll a/b binding protein 4		Chlorophyll a/b-binding protein (Fragment) GN=Lhca1 OS=Vitis vinifera (Grape) PE=2 SV=1		unnamed protein product [Vitis vinifera]	Vitis vinifera contig VV78X158137.17, whole genome shotgun sequence
8_Unigene_BMK.17036	41	0	0	0	-15.3233	Ehretia acuminata voucher FLAS:M.J. Moore 317 cytochrome b6 protein (petB) gene, complete cds; chloroplast
8_Unigene_BMK.17089	248	570	0	0	1.20062	AGP15; AGP15 (ARABINOGALACTAN PROTEIN 15)	Arabinogalactan peptide 15 OS=Arabidopsis thaliana GN=AGP15 PE=1 SV=1	Predicted protein GN=ARALYDRAFT_488011 OS=Arabidopsis lyrata subsp. lyrata (Lyre-leaved rock-cress) PE=4 SV=1		AGP15 (ARABINOGALACTAN PROTEIN 15) [Arabidopsis thaliana] >gi|297807221|ref|XP_002871494.1| predicted protein [Arabidopsis lyrata subsp. lyrata] >gi|75181064|sp|Q9LYF6.1|AGP15_ARATH RecName: Full=Arabinogalactan peptide 15; Short=AG-peptide 15; Flags: Precursor >gi|10880507|gb|AAG24283.1|AF195896_1 arabinogalactan protein [Arabidopsis thaliana] >gi|14030655|gb|AAK53002.1|AF375418_1 AT5g11740/T22P…
8_Unigene_BMK.17111	60	25	6.7e-05	0.00289257	-1.26303	hypothetical protein	Mucin-2 OS=Homo sapiens GN=MUC2 PE=1 SV=2	Predicted protein GN=POPTRDRAFT_566503 OS=Populus trichocarpa (Western balsam poplar) PE=4 SV=1		predicted protein [Populus trichocarpa] >gi|222864924|gb|EEF02055.1| predicted protein [Populus trichocarpa]
8_Unigene_BMK.17194	294	143	0	0	-1.0398	Phosphoglucomutase	METABOLISM	3; Molecular Function: intramolecular transferase activity phosphotransferases (GO:0016868);; Biological Process: carbohydrate metabolic process (GO:0005975);; Molecular Function: magnesium ion binding (GO:0000287);	phosphoglucomutase, putative (EC:5.4.2.2); K01835 phosphoglucomutase [EC:5.4.2.2]	Phosphoglucomutase, cytoplasmic OS=Populus tremula GN=PGM1 PE=2 SV=1	Phosphoglucomutase, putative GN=RCOM_0628900 OS=Ricinus communis (Castor bean) PE=3 SV=1	7; IPR005841: Alpha-D-phosphohexomutase superfamily; IPR005843: Alpha-D-phosphohexomutase, C-terminal; IPR005844: Alpha-D-phosphohexomutase, alpha/beta/alpha domain I; IPR005845: Alpha-D-phosphohexomutase, alpha/beta/alpha domain II; IPR005846: Alpha-D-phosphohexomutase, alpha/beta/alpha domain III; IPR016055: Alpha-D-phosphohexomutase, alpha/beta/alpha I/II/III; IPR016066: Alpha-D-phosphohexomut…	phosphoglucomutase, putative [Ricinus communis] >gi|223532818|gb|EEF34593.1| phosphoglucomutase, putative [Ricinus communis]	Populus tomentosa cytosolic phosphoglucomutase mRNA, complete cds
8_Unigene_BMK.17213	40	12	5.5e-05	0.00244169	-1.73697	hypothetical protein	Flocculation protein FLO11 OS=Saccharomyces cerevisiae GN=MUC1 PE=1 SV=2	Putative uncharacterized protein GN=VIT_11s0037g00560 OS=Vitis vinifera (Grape) PE=4 SV=1	1; IPR007573: Protein of unknown function DUF566	conserved hypothetical protein [Ricinus communis] >gi|223526950|gb|EEF29151.1| conserved hypothetical protein [Ricinus communis]	Populus trichocarpa predicted protein, mRNA
8_Unigene_BMK.17314	45	0	0	0	-15.4576	hypothetical protein		Putative uncharacterized protein GN=MTR_4g129340 OS=Medicago truncatula (Barrel medic) PE=4 SV=1		ORF124 [Pinus koraiensis] >gi|145048839|gb|ABP35456.1| ORF124 [Pinus koraiensis]	TSA: Artemisia annua strain Artemis Contig19356, mRNA sequence
8_Unigene_BMK.17354	45	2	0	0	-4.49185	r2r3-myb transcription factor, putative		Myb-related transcription factor GN=MdMYBB OS=Malus domestica (Apple) PE=2 SV=1		MYB19 [Malus x domestica] >gi|189339113|dbj|BAG48172.1| myb-related transcription factor [Malus x domestica]	Malus x domestica MdMYBB mRNA for myb-related transcription factor, complete cds
8_Unigene_BMK.17497	1532	51	0	0	-4.90878	Glycosyltransferase	CELLULAR PROCESSES AND SIGNALING	3; Biological Process: biosynthetic process (GO:0009058);; Biological Process: sucrose metabolic process (GO:0005985);; Molecular Function: sucrose synthase activity (GO:0016157);	PtrSuSY1; sucrose synthase (EC:2.4.1.13); K00695 sucrose synthase [EC:2.4.1.13]	Sucrose synthase OS=Vicia faba GN=SUCS PE=2 SV=1	Sucrose synthase GN=CitSUS1-2 OS=Citrus unshiu (Satsuma mandarin) PE=4 SV=1	3; IPR000368: Sucrose synthase; IPR001296: Glycosyl transferase, family 1; IPR012820: Sucrose synthase, plant/cyanobacteria	sucrose synthase [Citrus unshiu]	A.glutinosa mRNA for sucrose synthase
8_Unigene_BMK.17590	74	29	3e-06	0.000176629	-1.35147	1; Biological Process: lipid transport (GO:0006869);	hypothetical protein		Predicted protein GN=POPTRDRAFT_820375 OS=Populus trichocarpa (Western balsam poplar) PE=4 SV=1	3; IPR003612: Plant lipid transfer protein/seed storage/trypsin-alpha amylase inhibitor; IPR013770: Plant lipid transfer protein/hydrophobic protein, helical domain; IPR016140: Bifunctional inhibitor/plant lipid transfer protein/seed storage	predicted protein [Populus trichocarpa] >gi|222851949|gb|EEE89496.1| predicted protein [Populus trichocarpa]	TSA: Jatropha curcas Contig11639, mRNA sequence
8_Unigene_BMK.1764	325	131	0	0	-1.31087	hypothetical protein	Fasciclin-like arabinogalactan protein 16 OS=Arabidopsis thaliana GN=FLA16 PE=2 SV=1	Putative uncharacterized protein GN=RCOM_0422200 OS=Ricinus communis (Castor bean) PE=4 SV=1	1; IPR000782: FAS1 domain	conserved hypothetical protein [Ricinus communis] >gi|223536662|gb|EEF38304.1| conserved hypothetical protein [Ricinus communis]	TSA: Arachis hypogaea CL853Contig2.Arhy mRNA sequence
8_Unigene_BMK.17661	58	11	0	0	-2.39855	1; Molecular Function: calcium ion binding (GO:0005509);	CBL06; calcineurin B-like protein 06	Calcineurin B-like protein 10 OS=Arabidopsis thaliana GN=CBL10 PE=1 SV=1	Putative uncharacterized protein GN=VIT_04s0008g00950 OS=Vitis vinifera (Grape) PE=4 SV=1	5; IPR001125: Recoverin; IPR002048: Calcium-binding EF-hand; IPR011992: EF-hand-like domain; IPR018247: EF-Hand 1, calcium-binding site; IPR018249: EF-HAND 2	unnamed protein product [Vitis vinifera]	Vitis vinifera calcineurin B-like protein 06 (CBL06) mRNA, complete cds
8_Unigene_BMK.1774	127	272	0	0	1.09878	Ca2+-binding protein (EF-Hand superfamily)	--	1; Molecular Function: calcium ion binding (GO:0005509);	Putative uncharacterized protein GN=MTR_7g090450 OS=Medicago truncatula (Barrel medic) PE=4 SV=1	Probable calcium-binding protein CML36 OS=Arabidopsis thaliana GN=CML36 PE=2 SV=1	Putative uncharacterized protein GN=MTR_7g090450 OS=Medicago truncatula (Barrel medic) PE=4 SV=1	5; IPR002048: Calcium-binding EF-hand; IPR011992: EF-hand-like domain; IPR018247: EF-Hand 1, calcium-binding site; IPR018248: EF-hand; IPR018249: EF-HAND 2	Calcium-binding allergen Ole e, putative [Ricinus communis] >gi|223525358|gb|EEF27979.1| Calcium-binding allergen Ole e, putative [Ricinus communis]	Glycine max cDNA, clone: GMFL01-20-D05
8_Unigene_BMK.17801	215	25	0	0	-3.10434	Sugar kinases, ribokinase family	METABOLISM	3; Biological Process: D-ribose metabolic process (GO:0006014);; Molecular Function: phosphotransferase activity alcohol group as acceptor (GO:0016773);; Molecular Function: ribokinase activity (GO:0004747);	pfkB-type carbohydrate kinase family protein (EC:2.7.1.4); K00847 fructokinase [EC:2.7.1.4]	Probable fructokinase-1 OS=Arabidopsis thaliana GN=At2g31390 PE=2 SV=1	Fructokinase GN=MTR_2g098950 OS=Medicago truncatula (Barrel medic) PE=3 SV=1	3; IPR002139: Ribokinase; IPR002173: Carbohydrate/puine kinase, PfkB, conserved site; IPR011611: Carbohydrate/purine kinase	putative fructokinase 2 [Petunia integrifolia subsp. inflata]	Glycine max cDNA, clone: GMFL01-35-I06
8_Unigene_BMK.17949	57	16	1e-06	6.44589e-05	-1.83289	hypothetical protein		Predicted protein GN=POPTRDRAFT_1096679 OS=Populus trichocarpa (Western balsam poplar) PE=4 SV=1	1; IPR009291: Vacuolar protein sorting-associated protein 62	predicted protein [Populus trichocarpa] >gi|222857490|gb|EEE95037.1| predicted protein [Populus trichocarpa]	Populus trichocarpa predicted protein, mRNA
8_Unigene_BMK.18025	62	20	1e-06	6.44589e-05	-1.63227	Predicted glutathione S-transferase	CELLULAR PROCESSES AND SIGNALING		hypothetical protein; K07393 putative glutathione S-transferase	Uncharacterized protein yqjG OS=Escherichia coli (strain K12) GN=yqjG PE=3 SV=1	Predicted protein GN=POPTRDRAFT_575616 OS=Populus trichocarpa (Western balsam poplar) PE=4 SV=1	5; IPR004046: Glutathione S-transferase, C-terminal; IPR010987: Glutathione S-transferase, C-terminal-like; IPR012336: Thioredoxin-like fold; IPR016639: Glutathione S-transferase, predicted; IPR017933: Glutathione S-transferase/chloride channel, C-terminal	predicted protein [Populus trichocarpa] >gi|222869371|gb|EEF06502.1| predicted protein [Populus trichocarpa]	Ricinus communis glutathione transferase, putative, mRNA
8_Unigene_BMK.18093	47	143	0	0	1.60528	2; Molecular Function: hydrolase activity acting on ester bonds (GO:0016788);; Biological Process: lipid metabolic process (GO:0006629);	hypothetical protein	GDSL esterase/lipase At5g14450 OS=Arabidopsis thaliana GN=At5g14450 PE=2 SV=1	Predicted protein GN=POPTRDRAFT_815526 OS=Populus trichocarpa (Western balsam poplar) PE=4 SV=1	1; IPR001087: Lipase, GDSL	predicted protein [Populus trichocarpa] >gi|222847320|gb|EEE84867.1| predicted protein [Populus trichocarpa]	TSA: Arachis hypogaea CL62Contig2.Arhy mRNA sequence
8_Unigene_BMK.18134	35	6	3e-06	0.000176629	-2.54432	FOG: CheY-like receiver	CELLULAR PROCESSES AND SIGNALING	4; Biological Process: regulation of transcription DNA-dependent (GO:0006355);; Biological Process: two-component signal transduction system (phosphorelay) (GO:0000160);; Molecular Function: protein binding (GO:0005515);; Molecular Function: two-component response regulator activity (GO:0000156);	hypothetical protein LOC100245193	Two-component response regulator-like APRR5 OS=Arabidopsis thaliana GN=APRR5 PE=1 SV=2	Pseudo-response regulator 5 GN=PRR5 OS=Castanea sativa (Sweet chestnut) PE=2 SV=1	3; IPR001789: Signal transduction response regulator, receiver domain; IPR010402: CCT domain; IPR011006: CheY-like superfamily	pseudo-response regulator 5 [Castanea sativa]	Populus trichocarpa pseudo response regulator, mRNA
8_Unigene_BMK.18155	55	0	0	0	-15.7471	1; Molecular Function: sulfotransferase activity (GO:0008146);	Flavonol 4'-sulfotransferase, putative (EC:2.8.2.4)	Sulfotransferase 18 OS=Arabidopsis thaliana GN=SOT18 PE=1 SV=1		1; IPR000863: Sulfotransferase domain	Flavonol 4'-sulfotransferase, putative [Ricinus communis] >gi|223541802|gb|EEF43350.1| Flavonol 4'-sulfotransferase, putative [Ricinus communis]	Populus trichocarpa predicted protein, mRNA
8_Unigene_BMK.18525	53	1	0	0	-5.72792	hypothetical protein		Putative uncharacterized protein GN=RCOM_0905290 OS=Ricinus communis (Castor bean) PE=4 SV=1		conserved hypothetical protein [Ricinus communis] >gi|223542354|gb|EEF43896.1| conserved hypothetical protein [Ricinus communis]	Zygosaccharomyces rouxii hypothetical protein (ZYRO0G18964g) mRNA, complete cds
8_Unigene_BMK.1867	76	219	0	0	1.52686	Putative uncharacterized protein OS=Glycine max (Soybean) PE=2 SV=1	Glucan endo-1,3-beta-glucosidase-like protein 2 OS=Arabidopsis thaliana GN=At5g61130 PE=1 SV=1	Putative uncharacterized protein OS=Glycine max (Soybean) PE=2 SV=1	1; IPR012946: X8	unknown [Glycine max]	Populus trichocarpa predicted protein, mRNA
8_Unigene_BMK.19013	3	27	2e-05	0.00100171	3.16993
8_Unigene_BMK.19086	35	4	0	0	-3.12928	hypothetical protein		Putative uncharacterized protein GN=RCOM_1582990 OS=Ricinus communis (Castor bean) PE=4 SV=1		conserved hypothetical protein [Ricinus communis] >gi|223547577|gb|EEF49072.1| conserved hypothetical protein [Ricinus communis]	Nicotiana tabacum partial mRNA for putative stress related chitinase (cht STR1 gene), clone CHO3E10
8_Unigene_BMK.19096	203	73	0	0	-1.47551	Glycerol uptake facilitator and related permeases (Major Intrinsic Protein Family)	METABOLISM	3; Biological Process: transport (GO:0006810);; Cellular Component: membrane (GO:0016020);; Molecular Function: transporter activity (GO:0005215);	PIP1B; PIP1B (NAMED PLASMA MEMBRANE INTRINSIC PROTEIN 1B); water channel; K09872 aquaporin PIP	Aquaporin PIP1-2 OS=Arabidopsis thaliana GN=PIP1-2 PE=1 SV=1	Aquaporin PIP1b2 OS=Brassica oleracea (Wild cabbage) PE=2 SV=1	3; IPR000425: Major intrinsic protein; IPR022357: Major intrinsic protein, conserved site; IPR023271: Aquaporin-like	aquaporin PIP1b2 [Brassica oleracea]	Fragaria chiloensis plasma membrane intrinsic protein PIP1;1 mRNA, complete cds
8_Unigene_BMK.19136	33	9	0.000124	0.00500982	-1.87447	Leucine-rich repeat (LRR) protein	POORLY CHARACTERIZED	8; Biological Process: protein phosphorylation (GO:0006468);; Molecular Function: ATP binding (GO:0005524);; Molecular Function: ATP binding (GO:0005524);; Molecular Function: protein binding (GO:0005515);; Molecular Function: protein kinase activity (GO:0004672);; Molecular Function: protein serine/threonine kinase activity (GO:0004674);; Molecular Function: protein tyrosine kinase activity (GO:…	Brassinosteroid LRR receptor kinase precursor, putative (EC:2.7.10.1 1.3.1.74)	Probably inactive leucine-rich repeat receptor-like protein kinase At3g28040 OS=Arabidopsis thaliana GN=At3g28040 PE=2 SV=1	Brassinosteroid LRR receptor kinase, putative GN=RCOM_1057860 OS=Ricinus communis (Castor bean) PE=4 SV=1	9; IPR000719: Protein kinase, catalytic domain; IPR001611: Leucine-rich repeat; IPR002290: Serine/threonine-protein kinase, catalytic domain; IPR003591: Leucine-rich repeat, typical subtype; IPR011009: Protein kinase-like domain; IPR013210: Leucine-rich repeat-containing N-terminal, type 2; IPR017441: Protein kinase, ATP binding site; IPR017442: Serine/threonine-protein kinase-like domain; IPR020…	Brassinosteroid LRR receptor kinase precursor, putative [Ricinus communis] >gi|223531864|gb|EEF33681.1| Brassinosteroid LRR receptor kinase precursor, putative [Ricinus communis]	Ricinus communis Brassinosteroid LRR receptor kinase precursor, putative, mRNA
8_Unigene_BMK.19196	353	86	0	0	-2.03726	Thermophilic glucose-6-phosphate isomerase and related metalloenzymes	--	3; Cellular Component: apoplast (GO:0048046);; Molecular Function: manganese ion binding (GO:0030145);; Molecular Function: nutrient reservoir activity (GO:0045735);	germin-like protein 2	Germin-like protein 5-1 OS=Oryza sativa subsp. japonica GN=Os05g0277500 PE=2 SV=1	Germin-like protein 2 GN=VIT_14s0060g00120 OS=Vitis vinifera (Grape) PE=2 SV=1	5; IPR001929: Germin; IPR006045: Cupin 1; IPR011051: Cupin, RmlC-type; IPR014710: RmlC-like jelly roll fold; IPR019780: Germin, manganese binding site	PREDICTED: germin-like protein 2 [Vitis vinifera] >gi|111379986|gb|ABH09468.1| germin-like protein 2 [Vitis vinifera] >gi|147838426|emb|CAN76588.1| hypothetical protein VITISV_020289 [Vitis vinifera] >gi|296089868|emb|CBI39687.3| unnamed protein product [Vitis vinifera]	Populus trichocarpa predicted protein, mRNA
8_Unigene_BMK.1927	58	20	7e-06	0.000383567	-1.53605	Glutamate synthase domain 2	METABOLISM	13; Biological Process: metabolic process (GO:0008152);; Biological Process: oxidation-reduction process (GO:0055114);; Molecular Function: glutamate synthase activity (GO:0015930);; Molecular Function: iron-sulfur cluster binding (GO:0051536);; Molecular Function: oxidoreductase activity acting on the CH-NH2 group of donors NAD or NADP as acceptor (GO:0016639);; Molecular Function: oxidoreductas…	Predicted protein GN=POPTRDRAFT_824538 OS=Populus trichocarpa (Western balsam poplar) PE=4 SV=1	Glutamate synthase [NADH], amyloplastic OS=Medicago sativa PE=1 SV=1	Predicted protein GN=POPTRDRAFT_824538 OS=Populus trichocarpa (Western balsam poplar) PE=4 SV=1	8; IPR002489: Glutamate synthase, alpha subunit, C-terminal; IPR002932: Glutamate synthase, central-C; IPR006005: Glutamate synthase, NADH/NADPH, small subunit 1; IPR006982: Glutamate synthase, central-N; IPR009051: Alpha-helical ferredoxin; IPR012285: Fumarate reductase, C-terminal; IPR013785: Aldolase-type TIM barrel; IPR023753: Pyridine nucleotide-disulphide oxidoreductase, FAD/NAD(P)-binding …	predicted protein [Populus trichocarpa] >gi|222868432|gb|EEF05563.1| predicted protein [Populus trichocarpa]	Populus trichocarpa predicted protein, mRNA
8_Unigene_BMK.19457	46	3	0	0	-3.9386	Predicted RNA-binding protein (contains KH domains)	POORLY CHARACTERIZED		hypothetical protein; K06961 ribosomal RNA assembly protein	KRR1 small subunit processome component homolog OS=Dictyostelium discoideum GN=krr1 PE=3 SV=1	Putative uncharacterized protein Sb03g032750 GN=Sb03g032750 OS=Sorghum bicolor (Sorghum) PE=4 SV=1		hypothetical protein SORBIDRAFT_03g032750 [Sorghum bicolor] >gi|241928220|gb|EES01365.1| hypothetical protein SORBIDRAFT_03g032750 [Sorghum bicolor]
8_Unigene_BMK.19636	55	19	1.3e-05	0.000669188	-1.53343	transporter, putative	CRAL-TRIO domain-containing protein C23B6.04c OS=Schizosaccharomyces pombe GN=SPCC23B6.04c PE=1 SV=1	Transporter, putative GN=RCOM_0536840 OS=Ricinus communis (Castor bean) PE=4 SV=1	3; IPR001251: Cellular retinaldehyde-binding/triple function, C-terminal; IPR008273: Cellular retinaldehyde-binding/triple function, N-terminal; IPR011074: Phosphatidylinositol transfer protein-like, N-terminal	transporter, putative [Ricinus communis] >gi|223539275|gb|EEF40868.1| transporter, putative [Ricinus communis]	Ricinus communis transporter, putative, mRNA
8_Unigene_BMK.19800	175	15	0	0	-3.54432	ATPases of the AAA+ class	CELLULAR PROCESSES AND SIGNALING		hypothetical protein	Putative protein TPRXL OS=Homo sapiens GN=TPRXL PE=5 SV=2	Putative uncharacterized protein OS=Populus trichocarpa (Western balsam poplar) PE=2 SV=1	2; IPR006514: Conserved hypothetical protein CHP01627; IPR021148: Protein of unknown function DUF579	unknown [Populus trichocarpa]	TSA: Cajanus cajan cultivar Asha contig18606.Asha mRNA sequence
8_Unigene_BMK.19830	56	7	0	0	-3	hypothetical protein		Predicted protein GN=POPTRDRAFT_739186 OS=Populus trichocarpa (Western balsam poplar) PE=4 SV=1		predicted protein [Populus trichocarpa] >gi|222833326|gb|EEE71803.1| predicted protein [Populus trichocarpa]	Populus trichocarpa predicted protein, mRNA
8_Unigene_BMK.19963	51	5	0	0	-3.3505	2; Molecular Function: zinc ion binding (GO:0008270);; Cellular Component: intracellular (GO:0005622);	hypothetical protein LOC100246559	Zinc finger protein 1 OS=Triticum aestivum PE=2 SV=1	C2H2L domain class transcription factor GN=C2H2L6 OS=Malus domestica (Apple) PE=2 SV=1	2; IPR007087: Zinc finger, C2H2; IPR015880: Zinc finger, C2H2-like	C2H2L domain class transcription factor [Malus x domestica]	Malus x domestica C2H2L domain class transcription factor (C2H2L6) mRNA, complete cds
8_Unigene_BMK.19973	53	1	0	0	-5.72792
8_Unigene_BMK.1999	72	0	0	0	-16.1357
8_Unigene_BMK.20005	208	20	0	0	-3.37851	TSA: Cajanus cajan cultivar Asha contig17049.Asha mRNA sequence
8_Unigene_BMK.20101	60	18	1e-06	6.44589e-05	-1.73697	2; Biological Process: regulation of actin filament polymerization (GO:0030833);; Cellular Component: cytoskeleton (GO:0005856);	hypothetical protein LOC100262695; K05756 actin related protein 2/3 complex, subunit 3	Actin-related protein 2/3 complex subunit 3 OS=Mus musculus GN=Arpc3 PE=1 SV=3	Putative uncharacterized protein GN=VIT_11s0118g00300 OS=Vitis vinifera (Grape) PE=4 SV=1	1; IPR007204: ARP2/3 complex, p21-Arc subunit	unnamed protein product [Vitis vinifera]	PREDICTED: Vitis vinifera hypothetical protein LOC100262695 (LOC100262695), mRNA
8_Unigene_BMK.2020	125	34	0	0	-1.87832	Glutathione S-transferase	CELLULAR PROCESSES AND SIGNALING	1; Molecular Function: protein binding (GO:0005515);	hypothetical protein LOC100243577; K00799 glutathione S-transferase [EC:2.5.1.18]	Glutathione S-transferase OS=Hyoscyamus muticus PE=1 SV=1		5; IPR004045: Glutathione S-transferase, N-terminal; IPR004046: Glutathione S-transferase, C-terminal; IPR010987: Glutathione S-transferase, C-terminal-like; IPR012336: Thioredoxin-like fold; IPR017933: Glutathione S-transferase/chloride channel, C-terminal	PREDICTED: hypothetical protein [Vitis vinifera] >gi|297743848|emb|CBI36818.3| unnamed protein product [Vitis vinifera]	TSA: Jatropha curcas Contig3079, mRNA sequence
8_Unigene_BMK.20234	41	0	0	0	-15.3233	hypothetical protein				ORF44l [Pinus koraiensis] >gi|145048840|gb|ABP35457.1| ORF44l [Pinus koraiensis]	TSA: Artemisia annua strain Artemis Contig10349, mRNA sequence
8_Unigene_BMK.20332	33	4	1e-06	6.44589e-05	-3.04439	hypothetical protein LOC100259118		Putative uncharacterized protein OS=Glycine max (Soybean) PE=2 SV=1		PREDICTED: hypothetical protein [Vitis vinifera]	Soybean clone JCVI-FLGm-19G18 unknown mRNA
8_Unigene_BMK.20413	228	27	0	0	-3.078	SAM-dependent methyltransferases	--	3; Molecular Function: protein dimerization activity (GO:0046983);; Molecular Function: O-methyltransferase activity (GO:0008171);; Molecular Function: methyltransferase activity (GO:0008168);	o-methyltransferase, putative (EC:2.1.1.146)	(RS)-norcoclaurine 6-O-methyltransferase OS=Coptis japonica PE=1 SV=1	Caffeic acid O-methyltransferase GN=RcOMT3 OS=Rosa chinensis var. spontanea PE=2 SV=1	4; IPR001077: O-methyltransferase, family 2; IPR011991: Winged helix-turn-helix transcription repressor DNA-binding; IPR012967: Plant methyltransferase dimerisation; IPR016461: O-methyltransferase, COMT, eukaryota	caffeic acid O-methyltransferase [Rosa chinensis var. spontanea]	Rosa chinensis var. spontanea RcOMT3 mRNA for caffeic acid O-methyltransferase, complete cds
8_Unigene_BMK.20462	43	4	0	0	-3.42626	Putative multicopper oxidases	METABOLISM	7; Biological Process: lignin catabolic process (GO:0046274);; Biological Process: oxidation-reduction process (GO:0055114);; Cellular Component: apoplast (GO:0048046);; Molecular Function: oxidoreductase activity (GO:0016491);; Molecular Function: copper ion binding (GO:0005507);; Molecular Function: laccase activity (GO:0008471);; Molecular Function: oxidoreductase activity (GO:0016491);	hypothetical protein	Laccase-4 OS=Arabidopsis thaliana GN=IRX12 PE=2 SV=2	Predicted protein GN=POPTRDRAFT_797646 OS=Populus trichocarpa (Western balsam poplar) PE=4 SV=1	6; IPR001117: Multicopper oxidase, type 1; IPR002355: Multicopper oxidase, copper-binding site; IPR008972: Cupredoxin; IPR011706: Multicopper oxidase, type 2; IPR011707: Multicopper oxidase, type 3; IPR017761: Laccase	predicted protein [Populus trichocarpa] >gi|222847086|gb|EEE84633.1| predicted protein [Populus trichocarpa]	Glycine max cDNA, clone: GMFL01-17-J19
8_Unigene_BMK.2051	19	2	0.000142	0.00560818	-3.24793
8_Unigene_BMK.2052	92	1	0	0	-6.52356	hypothetical protein		Putative uncharacterized protein GN=RCOM_1252010 OS=Ricinus communis (Castor bean) PE=4 SV=1		conserved hypothetical protein [Ricinus communis] >gi|223538521|gb|EEF40126.1| conserved hypothetical protein [Ricinus communis]	Populus trichocarpa predicted protein, mRNA
8_Unigene_BMK.20526	46	17	0.000135	0.00537754	-1.4361	hypothetical protein LOC100251040		Putative uncharacterized protein GN=VIT_05s0020g04500 OS=Vitis vinifera (Grape) PE=4 SV=1	1; IPR006502: Protein of unknown function DUF506, plant	PREDICTED: hypothetical protein [Vitis vinifera]	Populus trichocarpa predicted protein, mRNA
8_Unigene_BMK.20577	47	4	0	0	-3.55459	2; Molecular Function: metal ion binding (GO:0046872);; Biological Process: metal ion transport (GO:0030001);	chloroplast-targeted copper chaperone, putative	Uncharacterized protein DDB_G0290685 OS=Dictyostelium discoideum GN=DDB_G0290685 PE=2 SV=2	Chloroplast-targeted copper chaperone, putative GN=RCOM_1433240 OS=Ricinus communis (Castor bean) PE=4 SV=1	1; IPR006121: Heavy metal-associated domain, HMA	chloroplast-targeted copper chaperone, putative [Ricinus communis] >gi|223548384|gb|EEF49875.1| chloroplast-targeted copper chaperone, putative [Ricinus communis]	Ustilago maydis 521 hypothetical protein (UM00488.1) partial mRNA
8_Unigene_BMK.20656	50	0	0	0	-15.6096
8_Unigene_BMK.20707	54	13	0	0	-2.05445	Nucleoside-diphosphate-sugar epimerases	--	6; Biological Process: oxidation-reduction process (GO:0055114);; Biological Process: steroid biosynthetic process (GO:0006694);; Molecular Function: oxidoreductase activity acting on the CH-OH group of donors NAD or NADP as acceptor (GO:0016616);; Cellular Component: endoplasmic reticulum (GO:0005783);; Molecular Function: 3-beta-hydroxy-delta5-steroid dehydrogenase activity (GO:0003854);; Molec…	hydroxysteroid dehydrogenase, putative (EC:1.1.1.170)	3beta-hydroxysteroid-dehydrogenase/decarboxylase isoform 3 OS=Arabidopsis thaliana GN=3BETAHSD/D3 PE=2 SV=2	Hydroxysteroid dehydrogenase, putative GN=RCOM_0454370 OS=Ricinus communis (Castor bean) PE=3 SV=1	3; IPR002225: 3-beta hydroxysteroid dehydrogenase/isomerase; IPR003388: Reticulon; IPR016040: NAD(P)-binding domain	hydroxysteroid dehydrogenase, putative [Ricinus communis] >gi|223531033|gb|EEF32885.1| hydroxysteroid dehydrogenase, putative [Ricinus communis]	Ricinus communis hydroxysteroid dehydrogenase, putative, mRNA
8_Unigene_BMK.20807	30	102	0	0	1.76553	2; Biological Process: transmembrane transport (GO:0055085);; Cellular Component: integral to membrane (GO:0016021);	hypothetical protein		Predicted protein GN=POPTRDRAFT_753848 OS=Populus trichocarpa (Western balsam poplar) PE=4 SV=1	1; IPR004776: Auxin efflux carrier	predicted protein [Populus trichocarpa] >gi|222843620|gb|EEE81167.1| predicted protein [Populus trichocarpa]	Populus trichocarpa predicted protein, mRNA
8_Unigene_BMK.20932	3	28	1.2e-05	0.000623376	3.22239
8_Unigene_BMK.20937	14	0	0.000134	0.00536284	-13.7731	Oryza sativa Japonica Group cDNA clone:002-154-H10, full insert sequence
8_Unigene_BMK.21	12	46	1.6e-05	0.000812542	1.9386	hypothetical protein	Formin-like protein 20 OS=Arabidopsis thaliana GN=FH20 PE=2 SV=2	Predicted protein GN=POPTRDRAFT_597100 OS=Populus trichocarpa (Western balsam poplar) PE=4 SV=1		predicted protein [Populus trichocarpa] >gi|222839351|gb|EEE77688.1| predicted protein [Populus trichocarpa]
8_Unigene_BMK.21074	28	0	0	0	-14.7731	Myb superfamily proteins, including transcription factors and mRNA splicing factors	--	3; Biological Process: regulation of transcription DNA-dependent (GO:0006355);; Molecular Function: DNA binding (GO:0003677);; Molecular Function: protein binding (GO:0005515);	r2r3-myb transcription factor, putative; K09422 myb proto-oncogene protein, plant	Transcription factor MYB86 OS=Arabidopsis thaliana GN=MYB86 PE=2 SV=1	R2r3-myb transcription factor, putative GN=RCOM_1688220 OS=Ricinus communis (Castor bean) PE=4 SV=1	5; IPR009057: Homeodomain-like; IPR012287: Homeodomain-related; IPR014778: Myb, DNA-binding; IPR015495: Myb transcription factor; IPR017930: Transcription regulator HTH, Myb-type, DNA-binding	r2r3-myb transcription factor, putative [Ricinus communis] >gi|223549753|gb|EEF51241.1| r2r3-myb transcription factor, putative [Ricinus communis]	Populus trichocarpa predicted protein (MYB010), mRNA
8_Unigene_BMK.21321	79	0	0	0	-16.2696	electron transporter, putative		Electron transporter, putative GN=RCOM_0545220 OS=Ricinus communis (Castor bean) PE=4 SV=1		electron transporter, putative [Ricinus communis] >gi|223531112|gb|EEF32961.1| electron transporter, putative [Ricinus communis]	Arabidopsis thaliana mRNA for hypothetical protein, complete cds, clone: RAFL09-64-K11
8_Unigene_BMK.21404	56	12	0	0	-2.22239	ABC-type multidrug transport system, ATPase component	CELLULAR PROCESSES AND SIGNALING	5; Molecular Function: ATPase activity (GO:0016887);; Molecular Function: nucleoside-triphosphatase activity (GO:0017111);; Cellular Component: membrane (GO:0016020);; Molecular Function: ATP binding (GO:0005524);; Molecular Function: nucleotide binding (GO:0000166);	hypothetical protein LOC100264776	Pleiotropic drug resistance protein 2 OS=Nicotiana plumbaginifolia GN=PDR2 PE=2 SV=1	Putative uncharacterized protein GN=VIT_08s0007g03710 OS=Vitis vinifera (Grape) PE=4 SV=1	4; IPR003439: ABC transporter-like; IPR003593: ATPase, AAA+ type, core; IPR013525: ABC-2 type transporter; IPR013581: Plant PDR ABC transporter associated	hypothetical protein VITISV_025837 [Vitis vinifera]	Populus trichocarpa predicted protein, mRNA
8_Unigene_BMK.21484	65	12	0	0	-2.43741	glycosyl transferase, CAZy family GT43		Glycosyltransferase OS=Poncirus trifoliata GN=pglcat8 PE=2 SV=1		glycosyltransferase [Citrus trifoliata]	Poncirus trifoliata mRNA for glycosyltransferase (pglcat8 gene)
8_Unigene_BMK.21623	54	21	6.6e-05	0.00285545	-1.36257	DnaJ-class molecular chaperone	CELLULAR PROCESSES AND SIGNALING	4; Molecular Function: heat shock protein binding (GO:0031072);; Molecular Function: unfolded protein binding (GO:0051082);; Biological Process: protein folding (GO:0006457);; Molecular Function: heat shock protein binding (GO:0031072);	altered response to gravity (arg1), plant, putative	Chaperone protein dnaJ 16 OS=Arabidopsis thaliana GN=ATJ16 PE=2 SV=1	Altered response to gravity (Arg1), plant, putative GN=RCOM_0699900 OS=Ricinus communis (Castor bean) PE=4 SV=1	3; IPR001623: Heat shock protein DnaJ, N-terminal; IPR003095: Heat shock protein DnaJ; IPR018253: Heat shock protein DnaJ, conserved site	altered response to gravity (arg1), plant, putative [Ricinus communis] >gi|223540707|gb|EEF42270.1| altered response to gravity (arg1), plant, putative [Ricinus communis]	TSA: Cajanus cajan cultivar UPAS 120 contig04616.UPAS mRNA sequence
8_Unigene_BMK.21664	41	13	7.4e-05	0.00316397	-1.65711	hypothetical protein LOC100242868	Uncharacterized protein DDB_G0271670 OS=Dictyostelium discoideum GN=DDB_G0271670 PE=4 SV=1	Putative uncharacterized protein GN=RCOM_0174830 OS=Ricinus communis (Castor bean) PE=4 SV=1	1; IPR007573: Protein of unknown function DUF566	PREDICTED: hypothetical protein [Vitis vinifera]	Ricinus communis conserved hypothetical protein, mRNA
8_Unigene_BMK.21777	41	13	7.4e-05	0.00316397	-1.65711	2; Cellular Component: membrane (GO:0016020);; Molecular Function: acetylglucosaminyltransferase activity (GO:0008375);	hypothetical protein	Xylosyltransferase 1 (Fragment) OS=Rattus norvegicus GN=Xylt1 PE=2 SV=1	Predicted protein GN=POPTRDRAFT_797166 OS=Populus trichocarpa (Western balsam poplar) PE=4 SV=1	1; IPR003406: Glycosyl transferase, family 14	predicted protein [Populus trichocarpa] >gi|222846550|gb|EEE84097.1| predicted protein [Populus trichocarpa]	TSA: Arachis hypogaea CL5693Contig1.Arhy mRNA sequence
8_Unigene_BMK.21864	57	2	0	0	-4.83289	Universal stress protein UspA and related nucleotide-binding proteins	CELLULAR PROCESSES AND SIGNALING	1; Biological Process: response to stress (GO:0006950);	hypothetical protein	Universal stress protein A-like protein OS=Arabidopsis thaliana GN=At3g01520 PE=1 SV=2	Putative uncharacterized protein GN=RCOM_0112350 OS=Ricinus communis (Castor bean) PE=4 SV=1	3; IPR006015: Universal stress protein A; IPR006016: UspA; IPR014729: Rossmann-like alpha/beta/alpha sandwich fold	conserved hypothetical protein [Ricinus communis] >gi|223532072|gb|EEF33881.1| conserved hypothetical protein [Ricinus communis]	Populus trichocarpa predicted protein, mRNA
8_Unigene_BMK.21895	15	0	7.7e-05	0.00327439	-13.8727	hypothetical protein					Oryza sativa Japonica Group cDNA clone:002-154-H10, full insert sequence
8_Unigene_BMK.22270	39	2	0	0	-4.2854	6; Biological Process: regulation of transcription DNA-dependent (GO:0006355);; Cellular Component: nucleus (GO:0005634);; Molecular Function: sequence-specific DNA binding (GO:0043565);; Molecular Function: DNA binding (GO:0003677);; Molecular Function: protein binding (GO:0005515);; Molecular Function: sequence-specific DNA binding transcription factor activity (GO:0003700);	bel1 homeotic protein, putative	BEL1-like homeodomain protein 3 OS=Arabidopsis thaliana GN=BLH3 PE=1 SV=1	Bel1 homeotic protein, putative GN=RCOM_1595770 OS=Ricinus communis (Castor bean) PE=3 SV=1	5; IPR001356: Homeobox; IPR006563: POX; IPR008422: Homeobox KN domain; IPR009057: Homeodomain-like; IPR012287: Homeodomain-related	bel1 homeotic protein, putative [Ricinus communis] >gi|223551147|gb|EEF52633.1| bel1 homeotic protein, putative [Ricinus communis]	Populus trichocarpa predicted protein, mRNA
8_Unigene_BMK.22313	54	1	0	0	-5.75489	hypothetical protein		Predicted protein GN=POPTRDRAFT_670403 OS=Populus trichocarpa (Western balsam poplar) PE=4 SV=1		predicted protein [Populus trichocarpa] >gi|222870224|gb|EEF07355.1| predicted protein [Populus trichocarpa]	Populus trichocarpa predicted protein, mRNA
8_Unigene_BMK.22323	43	94	3.8e-05	0.00176619	1.12832	1; Cellular Component: integral to membrane (GO:0016021);	ptm1, putative	Transmembrane protein 87A OS=Mus musculus GN=Tmem87a PE=1 SV=1	Ptm1, putative GN=RCOM_0392150 OS=Ricinus communis (Castor bean) PE=4 SV=1	1; IPR009637: Transmembrane receptor, eukaryota	ptm1, putative [Ricinus communis] >gi|223527536|gb|EEF29659.1| ptm1, putative [Ricinus communis]	Populus trichocarpa predicted protein, mRNA
8_Unigene_BMK.22562	56	115	2.2e-05	0.00109116	1.03814	beta-galactosidase, putative (EC:3.2.1.23)	Beta-galactosidase 3 OS=Arabidopsis thaliana GN=BGAL3 PE=1 SV=1	Beta-galactosidase GN=PpGAL7 OS=Pyrus pyrifolia (Chinese pear) PE=2 SV=1		beta-D-galactosidase [Pyrus pyrifolia]	Pyrus pyrifolia PpGAL7 mRNA for beta-D-galactosidase, complete cds
8_Unigene_BMK.2259	35	0	0	0	-15.0951	Predicted protein (Fragment) GN=POPTRDRAFT_748450 OS=Populus trichocarpa (Western balsam poplar) PE=4 SV=1		predicted protein [Populus trichocarpa]	Porphyra yezoensis chloroplast DNA, complete genome
8_Unigene_BMK.22594	19	1	3.8e-05	0.00176619	-4.24793	1; Molecular Function: protein binding (GO:0005515);	ubiquitin-protein ligase, putative	F-box/LRR-repeat protein At3g03360 OS=Arabidopsis thaliana GN=At3g03360 PE=2 SV=2	Ubiquitin-protein ligase, putative OS=Ricinus communis GN=RCOM_1577330 PE=4 SV=1	3; IPR001810: F-box domain, cyclin-like; IPR013596: FBD; IPR022364: F-box domain, Skp2-like	ubiquitin-protein ligase, putative [Ricinus communis] >gi|223547375|gb|EEF48870.1| ubiquitin-protein ligase, putative [Ricinus communis]	Malus baccata TIR-NBS-LRR type R protein 7 (R7) mRNA, complete cds
8_Unigene_BMK.22605	59	0	0	0	-15.8484	hypothetical protein LOC100246927		Putative uncharacterized protein GN=VIT_19s0014g03410 OS=Vitis vinifera (Grape) PE=4 SV=1	1; IPR009646: Root cap	PREDICTED: hypothetical protein [Vitis vinifera] >gi|302143064|emb|CBI20359.3| unnamed protein product [Vitis vinifera]	Populus trichocarpa predicted protein, mRNA
8_Unigene_BMK.22990	53	20	5.4e-05	0.00241306	-1.40599	2; Biological Process: lipid metabolic process (GO:0006629);; Molecular Function: triglyceride lipase activity (GO:0004806);	triacylglycerol lipase, putative	GDSL esterase/lipase At4g10955 OS=Arabidopsis thaliana GN=At4g10955 PE=2 SV=1	Triacylglycerol lipase 3 OS=Arachis hypogaea (Peanut) PE=2 SV=1	1; IPR002921: Lipase, class 3	triacylglycerol lipase 3 [Arachis hypogaea]	Populus trichocarpa predicted protein, mRNA
8_Unigene_BMK.23037	35	5	1e-06	6.44589e-05	-2.80735	2; Biological Process: lipid metabolic process (GO:0006629);; Molecular Function: triglyceride lipase activity (GO:0004806);	hypothetical protein LOC100242257	Uncharacterized mitochondrial protein AtMg00820 OS=Arabidopsis thaliana GN=AtMg00820 PE=4 SV=1	Putative uncharacterized protein GN=VIT_07s0031g00590 OS=Vitis vinifera (Grape) PE=4 SV=1	1; IPR002921: Lipase, class 3	PREDICTED: hypothetical protein [Vitis vinifera] >gi|296082417|emb|CBI21422.3| unnamed protein product [Vitis vinifera]	Ricinus communis triacylglycerol lipase, putative, mRNA
8_Unigene_BMK.2310	124	22	0	0	-2.49476	5; Biological Process: carbohydrate metabolic process (GO:0005975);; Molecular Function: cation binding (GO:0043169);; Molecular Function: hydrolase activity acting on glycosyl bonds (GO:0016798);; Cellular Component: membrane (GO:0016020);; Molecular Function: catalytic activity (GO:0003824);	heparanase, putative	Heparanase-like protein 3 OS=Arabidopsis thaliana GN=At5g34940 PE=2 SV=2	Heparanase, putative GN=RCOM_0667040 OS=Ricinus communis (Castor bean) PE=4 SV=1	3; IPR005199: Glycoside hydrolase, family 79; IPR013781: Glycoside hydrolase, subgroup, catalytic domain; IPR017853: Glycoside hydrolase, superfamily	heparanase, putative [Ricinus communis] >gi|223526439|gb|EEF28717.1| heparanase, putative [Ricinus communis]	Ricinus communis heparanase, putative, mRNA
8_Unigene_BMK.23222	28	3	4e-06	0.00023006	-3.22239	hypothetical protein		Putative uncharacterized protein GN=RCOM_1576420 OS=Ricinus communis (Castor bean) PE=4 SV=1	1; IPR003676: Auxin responsive SAUR protein	conserved hypothetical protein [Ricinus communis] >gi|223547324|gb|EEF48819.1| conserved hypothetical protein [Ricinus communis]	Ricinus communis conserved hypothetical protein, mRNA
8_Unigene_BMK.23465	17	0	2.6e-05	0.00126615	-14.0532	hypothetical protein		Dehydration responsive protein (Fragment) GN=drp OS=Corchorus olitorius PE=2 SV=1		dehydration responsive protein [Corchorus olitorius]	TSA: Cajanus cajan cultivar UPAS 120 contig07244.UPAS mRNA sequence
[truncated: 461 more rows]
