# Supplementary material for: Transcript Assembly and Quantification by RNA-Seq Reveals Differentially Expressed Genes between Soft-Endocarp and Hard-Endocarp Hawthorns
Source: PLoS One. 2013 Sep 5;8(9):e72910. doi: 10.1371/journal.pone.0072910 (PMC3764154; doi:10.1371/journal.pone.0072910)
Supplement: Table S5 — Candidate MYB genes identified from C. pinnatifida. (XLS) [file pone.0072910.s007.xls]

## Sheet: Sheet1
Supplementary Table S5. Candidate MYB genes identified from C. pinnatifida
#ID	RPKM in H8	RPKM in S7	log2(S7/H8)	COG_annotation	GO_annotation	Kegg_annotation	Swissprot_annotation	TrEMBL_annotation	InterProScan_annotation	nr_annotation	nt_annotation
8_Unigene_BMK.10344	42	0	-15.3581	Myb superfamily proteins, including transcription factors and mRNA splicing factors	3; Biological Process: regulation of transcription DNA-dependent (GO:0006355);; Molecular Function: DNA binding (GO:0003677);; Molecular Function: protein binding (GO:0005515);	MYB003; hypothetical protein; K09422 myb proto-oncogene protein, plant	Transcription factor MYB46 OS=Arabidopsis thaliana GN=MYB46 PE=2 SV=1	Predicted protein OS=Populus trichocarpa GN=MYB003 PE=4 SV=1	6; IPR001005: SANT domain, DNA binding; IPR009057: Homeodomain-like; IPR012287: Homeodomain-related; IPR014778: Myb, DNA-binding; IPR015495: Myb transcription factor; IPR017930: Transcription regulator HTH, Myb-type, DNA-binding	predicted protein [Populus trichocarpa] >gi|222847202|gb|EEE84749.1| predicted protein [Populus trichocarpa]	Prunus salicina clone PSX08 microsatellite sequence
8_Unigene_BMK.21074	28	0	-14.7731	Myb superfamily proteins, including transcription factors and mRNA splicing factors	3; Biological Process: regulation of transcription DNA-dependent (GO:0006355);; Molecular Function: DNA binding (GO:0003677);; Molecular Function: protein binding (GO:0005515);	r2r3-myb transcription factor, putative; K09422 myb proto-oncogene protein, plant	Transcription factor MYB86 OS=Arabidopsis thaliana GN=MYB86 PE=2 SV=1	R2r3-myb transcription factor, putative GN=RCOM_1688220 OS=Ricinus communis (Castor bean) PE=4 SV=1	5; IPR009057: Homeodomain-like; IPR012287: Homeodomain-related; IPR014778: Myb, DNA-binding; IPR015495: Myb transcription factor; IPR017930: Transcription regulator HTH, Myb-type, DNA-binding	r2r3-myb transcription factor, putative [Ricinus communis] >gi|223549753|gb|EEF51241.1| r2r3-myb transcription factor, putative [Ricinus communis]	Populus trichocarpa predicted protein (MYB010), mRNA
8_Unigene_BMK.37979	21	0	-14.3581	Myb superfamily proteins, including transcription factors and mRNA splicing factors	3; Biological Process: regulation of transcription DNA-dependent (GO:0006355);; Molecular Function: DNA binding (GO:0003677);; Molecular Function: protein binding (GO:0005515);	MYB167; hypothetical protein; K09422 myb proto-oncogene protein, plant	Transcription factor MYB44 OS=Arabidopsis thaliana GN=MYB44 PE=2 SV=1	Predicted protein GN=MYB167 OS=Populus trichocarpa (Western balsam poplar) PE=2 SV=1	6; IPR001005: SANT domain, DNA binding; IPR009057: Homeodomain-like; IPR012287: Homeodomain-related; IPR014778: Myb, DNA-binding; IPR015495: Myb transcription factor; IPR017930: Transcription regulator HTH, Myb-type, DNA-binding	predicted protein [Populus trichocarpa] >gi|222858997|gb|EEE96544.1| predicted protein [Populus trichocarpa] >gi|225626259|gb|ACN97179.1| MYB transcription factor [Populus trichocarpa]	Soybean clone JCVI-FLGm-12J9 unknown mRNA
8_Unigene_BMK.9503	51	1	-5.67243	Myb superfamily proteins, including transcription factors and mRNA splicing factors	3; Biological Process: regulation of transcription DNA-dependent (GO:0006355);; Molecular Function: DNA binding (GO:0003677);; Molecular Function: protein binding (GO:0005515);	hypothetical protein LOC100243210; K09422 myb proto-oncogene protein, plant	Transcription factor MYB46 OS=Arabidopsis thaliana GN=MYB46 PE=2 SV=1	MYB20 OS=Malus domestica (Apple) PE=2 SV=1	6; IPR001005: SANT domain, DNA binding; IPR009057: Homeodomain-like; IPR012287: Homeodomain-related; IPR014778: Myb, DNA-binding; IPR015495: Myb transcription factor; IPR017930: Transcription regulator HTH, Myb-type, DNA-binding	MYB20 [Malus x domestica]	Malus x domestica MYB20 mRNA, complete cds
8_Unigene_BMK.35504	23	1	-4.52356	Myb superfamily proteins, including transcription factors and mRNA splicing factors	3; Biological Process: regulation of transcription DNA-dependent (GO:0006355);; Molecular Function: DNA binding (GO:0003677);; Molecular Function: protein binding (GO:0005515);	hypothetical protein LOC100244033; K09422 myb proto-oncogene protein, plant	Protein ODORANT1 OS=Petunia hybrida GN=ODO1 PE=2 SV=1	Myb-related transcription factor GN=MdMYBB OS=Malus domestica (Apple) PE=2 SV=1	6; IPR001005: SANT domain, DNA binding; IPR009057: Homeodomain-like; IPR012287: Homeodomain-related; IPR014778: Myb, DNA-binding; IPR015495: Myb transcription factor; IPR017930: Transcription regulator HTH, Myb-type, DNA-binding	MYB19 [Malus x domestica] >gi|189339113|dbj|BAG48172.1| myb-related transcription factor [Malus x domestica]	Malus x domestica MdMYBB mRNA for myb-related transcription factor, complete cds
8_Unigene_BMK.17354	45	2	-4.49185	--	--	r2r3-myb transcription factor, putative	--	Myb-related transcription factor GN=MdMYBB OS=Malus domestica (Apple) PE=2 SV=1	--	MYB19 [Malus x domestica] >gi|189339113|dbj|BAG48172.1| myb-related transcription factor [Malus x domestica]	Malus x domestica MdMYBB mRNA for myb-related transcription factor, complete cds
7_Unigene_BMK.33765	20	1	-4.32193	--	--	--	--	MYB20 OS=Malus domestica (Apple) PE=2 SV=1	--	MYB20 [Malus x domestica]	Malus x domestica MYB20 mRNA, complete cds
8_Unigene_BMK.23877	54	3	-4.16993	Myb superfamily proteins, including transcription factors and mRNA splicing factors	3; Biological Process: regulation of transcription DNA-dependent (GO:0006355);; Molecular Function: DNA binding (GO:0003677);; Molecular Function: protein binding (GO:0005515);	MYB152; hypothetical protein; K09422 myb proto-oncogene protein, plant	Protein ODORANT1 OS=Petunia hybrida GN=ODO1 PE=2 SV=1	Putative uncharacterized protein OS=Glycine max (Soybean) PE=2 SV=1	6; IPR001005: SANT domain, DNA binding; IPR009057: Homeodomain-like; IPR012287: Homeodomain-related; IPR014778: Myb, DNA-binding; IPR015495: Myb transcription factor; IPR017930: Transcription regulator HTH, Myb-type, DNA-binding	unknown [Glycine max]	Soybean clone JCVI-FLGm-19P8 unknown mRNA
8_Unigene_BMK.35519	25	2	-3.64386	2; Molecular Function: DNA binding (GO:0003677);; Molecular Function: protein binding (GO:0005515);	DNA binding protein, putative	DnaJ homolog subfamily C member 2 OS=Xenopus tropicalis GN=dnajc2 PE=2 SV=2	DNA binding protein, putative OS=Ricinus communis GN=RCOM_1594410 PE=4 SV=1	4; IPR001005: SANT domain, DNA binding; IPR009057: Homeodomain-like; IPR014778: Myb, DNA-binding; IPR017884: SANT, eukarya	DNA binding protein, putative [Ricinus communis] >gi|223551093|gb|EEF52579.1| DNA binding protein, putative [Ricinus communis]	PREDICTED: Vitis vinifera hypothetical protein LOC100255743 (LOC100255743), mRNA	--
8_Unigene_BMK.29540	34	8	-2.08746	--	3; Biological Process: regulation of transcription DNA-dependent (GO:0006355);; Molecular Function: DNA binding (GO:0003677);; Molecular Function: protein binding (GO:0005515);	MYB074; hypothetical protein; K09422 myb proto-oncogene protein, plant	Transcription factor MYB86 OS=Arabidopsis thaliana GN=MYB86 PE=2 SV=1	Predicted protein GN=MYB074 OS=Populus trichocarpa (Western balsam poplar) PE=4 SV=1	4; IPR009057: Homeodomain-like; IPR012287: Homeodomain-related; IPR015495: Myb transcription factor; IPR017930: Transcription regulator HTH, Myb-type, DNA-binding	predicted protein [Populus trichocarpa] >gi|222868623|gb|EEF05754.1| predicted protein [Populus trichocarpa]	Soybean clone JCVI-FLGm-19P23 unknown mRNA
8_Unigene_BMK.32526	45	13	-1.79141	Myb superfamily proteins, including transcription factors and mRNA splicing factors	3; Biological Process: regulation of transcription DNA-dependent (GO:0006355);; Molecular Function: DNA binding (GO:0003677);; Molecular Function: protein binding (GO:0005515);	hypothetical protein LOC100240910; K09422 myb proto-oncogene protein, plant	Transcription factor MYB86 OS=Arabidopsis thaliana GN=MYB86 PE=2 SV=1	--	6; IPR001005: SANT domain, DNA binding; IPR009057: Homeodomain-like; IPR012287: Homeodomain-related; IPR014778: Myb, DNA-binding; IPR015495: Myb transcription factor; IPR017930: Transcription regulator HTH, Myb-type, DNA-binding	MYB domain class transcription factor [Malus x domestica]	Malus x domestica MYB domain class transcription factor (MYB40) mRNA, complete cds
8_Unigene_BMK.4213	41	12	-1.77259	Myb superfamily proteins, including transcription factors and mRNA splicing factors	3; Biological Process: regulation of transcription DNA-dependent (GO:0006355);; Molecular Function: DNA binding (GO:0003677);; Molecular Function: protein binding (GO:0005515);	r2r3-myb transcription factor, putative; K09422 myb proto-oncogene protein, plant	Myb-related protein 308 OS=Antirrhinum majus GN=MYB308 PE=2 SV=1	--	6; IPR001005: SANT domain, DNA binding; IPR009057: Homeodomain-like; IPR012287: Homeodomain-related; IPR014778: Myb, DNA-binding; IPR015495: Myb transcription factor; IPR017930: Transcription regulator HTH, Myb-type, DNA-binding	MYB domain class transcription factor [Malus x domestica]	Malus x domestica MYB domain class transcription factor (MYB16) mRNA, complete cds
7_Unigene_BMK.908	26	134	2.36565	Myb superfamily proteins, including transcription factors and mRNA splicing factors	3; Biological Process: regulation of transcription DNA-dependent (GO:0006355);; Molecular Function: DNA binding (GO:0003677);; Molecular Function: protein binding (GO:0005515);	MYB115; hypothetical protein; K09422 myb proto-oncogene protein, plant	Myb-related protein 308 OS=Antirrhinum majus GN=MYB308 PE=2 SV=1	TT2 like MYB transcriptoin factor GN=MYBPA OS=Theobroma cacao (Cacao) PE=2 SV=1	6; IPR001005: SANT domain, DNA binding; IPR009057: Homeodomain-like; IPR012287: Homeodomain-related; IPR014778: Myb, DNA-binding; IPR015495: Myb transcription factor; IPR017930: Transcription regulator HTH, Myb-type, DNA-binding	TT2 like MYB transcriptoin factor [Theobroma cacao]	Populus trichocarpa predicted protein (MYB201), mRNA
7_Unigene_BMK.28105	2	53	4.72792	--	--	hypothetical protein	Putative Myb family transcription factor At1g14600 OS=Arabidopsis thaliana GN=At1g14600 PE=2 SV=1	Putative uncharacterized protein GN=VITISV_002087 OS=Vitis vinifera (Grape) PE=4 SV=1	--	unnamed protein product [Vitis vinifera]	Ricinus communis DNA binding protein, putative, mRNA
7_Unigene_BMK.1607	0	17	14.0532	Myb superfamily proteins, including transcription factors and mRNA splicing factors	3; Biological Process: regulation of transcription DNA-dependent (GO:0006355);; Molecular Function: DNA binding (GO:0003677);; Molecular Function: protein binding (GO:0005515);	r2r3-myb transcription factor, putative; K09422 myb proto-oncogene protein, plant	Transcription factor MYB114 OS=Arabidopsis thaliana GN=MYB114 PE=1 SV=1	R2R3 MYB transcription factor GN=MYB10 OS=Rosa hybrid cultivar PE=4 SV=1	6; IPR001005: SANT domain, DNA binding; IPR009057: Homeodomain-like; IPR012287: Homeodomain-related; IPR014778: Myb, DNA-binding; IPR015495: Myb transcription factor; IPR017930: Transcription regulator HTH, Myb-type, DNA-binding	R2R3 MYB transcription factor [Rosa hybrid cultivar]	Rosa hybrid cultivar R2R3 MYB transcription factor (MYB10) gene, complete cds
