# Supplementary material for: Transcript Assembly and Quantification by RNA-Seq Reveals Differentially Expressed Genes between Soft-Endocarp and Hard-Endocarp Hawthorns
Source: PLoS One. 2013 Sep 5;8(9):e72910. doi: 10.1371/journal.pone.0072910 (PMC3764154; doi:10.1371/journal.pone.0072910)
Supplement: Table S6 — Primers used to perform qPCR of lignin biosynthesis and regulate genes. (XLS) [file pone.0072910.s008.xls]

## Sheet: Sheet1
Supplementary Table S6. Primers used to perform qPCR of lignin biosynthesis and regulate genes
Name of gene	Primer sequence(5′to 3′)
C3H	Forward: GGACACTATTATCGGACTTCTTTG
	Reverse: AGGGCTTCCTTTGCTACACA
C4H	Forward: CGTTTGGTGTTGGGAGG
	Reverse: ATGGTGGAGTGCTTTAGGA
CAD	Forward: CCACCCACTTGAGCCTTA
	Reverse: CTCCCTGTGATTGTCTTCC
CCoA-OMT	Forward: ATTTGGTGAAGGTTGGGGG
	Reverse: CGAGGACGAAGTCTCTGTAGTA
CCR	Forward: TCTTTGTGCTGAGAGTGTGC
	Reverse: CAGGGTTTGTTTGACTGGTAT
F5H	Forward: CCTATTTCTCCTCCCTCTAA
	Reverse: ATGCCGCCGTATTTCTT
Myb46 (8_Unigene_BMK.9503)	Forward: ATGGCTCACCAAACGCAA
	Reverse: ATCAACATCCCCACTCCC
Myb46 (8_Unigene_BMK.10344)	Forward: GCTTAGGAAGGGGTTGT
	Reverse: CCTCTTGGGGTGAAAAT
NAC (8_Unigene_BMK.30887)	Forward: ATGATTTGCCTGGACTACC
	Reverse: TGAACCTTCCTTCGCTTT
NAC (8_Unigene_BMK.34172)	Forward: GATGGGTGGTTTGCCGAA
	Reverse: ATGCCCGTGTTGATTGGT
ACTIN	Forward: TGGTGAAGGCTGGATTTG
	Reverse: CTGTGAGCAGAACTGGGTG
